# Supplementary material for: Single-cell analysis of gene expression in the substantia nigra pars compacta of a pesticide-induced mouse model of Parkinson’s disease
Source: Transl Neurosci. 2022 Sep 1;13(1):255–69. doi: 10.1515/tnsci-2022-0237 (PMC9438968; doi:10.1515/tnsci-2022-0237)
Supplement: Supplementary Table 2 [file tnsci-2022-0237-sm2.xlsx]

## Sheet: Supplementary Table S2 Legend
Supplementary Table S2. Marker genes conserved between MNPQ and vehicle. Average log2 fold change (ave_log2FC) is average expression difference between cell type and all other cell types. pct.1 and pct.2 refers to proportion of cell type expressing the marker to all other cell types, respectively.

## Sheet: Astrocyte conserved markers
Gene_ID	Treated_p_val	Treated_avg_log2FC	Treated_pct.1	Treated_pct.2	Treated_p_val_adj	Control_p_val	Control_avg_log2FC	Control_pct.1	Control_pct.2	Control_p_val_adj	max_pval	min_p_val
Gpr37l1	1.29503e-74	4.07267	0.903	0.075	1.68846e-70	1.0377e-63	3.4858	0.839	0.126	1.35296e-59	1.0377e-63	2.59006e-74
Plpp3	7.91417e-61	3.74185	0.91	0.228	1.03185e-56	1.22674e-73	4.27955	0.929	0.199	1.59943e-69	7.91417e-61	2.45349e-73
Ntsr2	5.19234e-73	3.83732	0.888	0.075	6.76978e-69	7.68512e-65	3.70105	0.827	0.107	1.00199e-60	7.68512e-65	1.03847e-72
Bcan	5.94477e-72	3.54469	0.843	0.042	7.75079e-68	2.08184e-64	3.31138	0.744	0.031	2.71431e-60	2.08184e-64	1.18895e-71
Pla2g7	6.85501e-67	3.86176	0.858	0.09	8.93757e-63	2.01559e-56	3.68139	0.768	0.113	2.62792e-52	2.01559e-56	1.371e-66
Acsbg1	1.53154e-65	3.34724	0.836	0.075	1.99682e-61	5.91336e-51	2.73538	0.696	0.071	7.70984e-47	5.91336e-51	3.06308e-65
Mmd2	1.21803e-63	3.21077	0.828	0.081	1.58807e-59	1.11159e-57	3.02354	0.774	0.104	1.44929e-53	1.11159e-57	2.43606e-63
Aldoc	1.4743e-63	4.56302	0.97	0.386	1.92219e-59	7.8188e-61	4.14714	0.935	0.42	1.01941e-56	7.8188e-61	2.94859e-63
Apoe	2.9476e-60	3.94171	1	0.868	3.84308e-56	2.59899e-63	3.63342	0.994	0.887	3.38856e-59	2.9476e-60	5.19797e-63
Clu	4.42302e-63	4.10134	0.978	0.386	5.76673e-59	6.64975e-59	3.50109	0.94	0.387	8.66995e-55	6.64975e-59	8.84604e-63
Cxcl14	5.28464e-62	3.39269	0.843	0.096	6.89012e-58	1.3958e-49	2.89904	0.69	0.086	1.81984e-45	1.3958e-49	1.05693e-61
Gja1	2.24952e-61	3.42127	0.799	0.078	2.93293e-57	5.08496e-53	3.30876	0.744	0.12	6.62977e-49	5.08496e-53	4.49905e-61
Cldn10	4.74078e-60	3.66084	0.784	0.072	6.18103e-56	9.58482e-58	3.51241	0.732	0.064	1.24967e-53	9.58482e-58	9.48156e-60
Mt3	1.55823e-59	3.68227	0.955	0.329	2.03162e-55	8.81647e-35	2.01112	0.863	0.402	1.14949e-30	8.81647e-35	3.11646e-59
Slc1a2	1.23252e-49	2.90944	0.903	0.284	1.60696e-45	8.68152e-58	3.39164	0.875	0.255	1.1319e-53	1.23252e-49	1.7363e-57
Slc1a3	4.90025e-50	2.97189	0.828	0.204	6.38895e-46	1.01028e-57	3.52565	0.815	0.172	1.3172e-53	4.90025e-50	2.02056e-57
Cspg5	1.62867e-57	3.08993	0.851	0.132	2.12347e-53	1.30144e-51	2.88892	0.75	0.113	1.69681e-47	1.30144e-51	3.25735e-57
Ndrg2	1.65217e-51	2.93781	0.918	0.425	2.1541e-47	6.724e-57	3.18445	0.917	0.436	8.76675e-53	1.65217e-51	1.3448e-56
Gm3764	5.89863e-35	2.53567	0.545	0.054	7.69063e-31	2.40032e-56	3.26085	0.673	0.028	3.12953e-52	5.89863e-35	4.80064e-56
Mt1	6.9593e-56	3.47149	0.985	0.746	9.07353e-52	4.90427e-38	2.37261	0.946	0.73	6.39419e-34	4.90427e-38	1.39186e-55
Mt2	1.19081e-55	3.27648	0.948	0.356	1.55258e-51	4.11506e-35	2.25683	0.798	0.328	5.36521e-31	4.11506e-35	2.38162e-55
Nkain4	1.84686e-55	2.80334	0.709	0.039	2.40793e-51	5.8963e-38	2.56762	0.619	0.107	7.68759e-34	5.8963e-38	3.69371e-55
Ckb	5.46431e-55	2.38193	0.985	0.814	7.12437e-51	4.15895e-48	2.14411	0.982	0.748	5.42244e-44	4.15895e-48	1.09286e-54
Hes5	1.58613e-52	3.58219	0.649	0.027	2.068e-48	5.21145e-54	3.06296	0.702	0.058	6.79469e-50	1.58613e-52	1.04229e-53
Btbd17	6.53534e-54	3.05775	0.649	0.021	8.52078e-50	3.66858e-33	1.98691	0.446	0.021	4.78309e-29	3.66858e-33	1.30707e-53
Slc7a10	4.272e-45	2.51683	0.575	0.018	5.56984e-41	9.97424e-54	3.02041	0.601	0.003	1.30044e-49	4.272e-45	1.99485e-53
Id2	3.66054e-53	2.88846	0.888	0.225	4.77262e-49	2.26412e-37	2.42296	0.708	0.193	2.95196e-33	2.26412e-37	7.32109e-53
F3	5.48324e-48	3.31997	0.634	0.042	7.14905e-44	5.42617e-53	3.4624	0.637	0.028	7.07463e-49	5.48324e-48	1.08523e-52
Prdx6	7.72666e-53	3.34501	0.925	0.413	1.0074e-48	3.0793e-36	2.50047	0.81	0.38	4.01479e-32	3.0793e-36	1.54533e-52
Mlc1	2.90873e-52	2.5701	0.731	0.066	3.7924e-48	4.00283e-38	2.24244	0.679	0.147	5.21889e-34	4.00283e-38	5.81745e-52
Tubb2b	4.98482e-52	2.72838	0.821	0.147	6.49921e-48	1.79342e-43	2.856	0.72	0.166	2.33826e-39	1.79342e-43	9.96964e-52
Slc25a18	2.23596e-51	2.79822	0.709	0.06	2.91525e-47	1.16897e-32	1.97257	0.554	0.086	1.52411e-28	1.16897e-32	4.47192e-51
Ptprz1	2.30185e-51	2.63345	0.731	0.078	3.00116e-47	2.65232e-44	2.38947	0.685	0.104	3.4581e-40	2.65232e-44	4.60371e-51
Scg3	4.46413e-51	2.75333	0.746	0.087	5.82033e-47	1.22118e-31	2.18305	0.601	0.138	1.59218e-27	1.22118e-31	8.92826e-51
Tst	1.69156e-50	2.71996	0.776	0.135	2.20546e-46	1.9608e-30	2.05578	0.56	0.11	2.55649e-26	1.9608e-30	3.38313e-50
Slc6a11	1.79154e-32	2.0808	0.463	0.03	2.3358e-28	3.85172e-50	3.09602	0.673	0.064	5.02187e-46	1.79154e-32	7.70344e-50
Dbx2	1.25511e-49	2.54454	0.627	0.03	1.63641e-45	1.43299e-29	1.65938	0.393	0.015	1.86833e-25	1.43299e-29	2.51021e-49
Gstm1	2.73966e-49	2.96936	0.918	0.482	3.57196e-45	1.96911e-35	2.30372	0.833	0.423	2.56732e-31	1.96911e-35	5.47931e-49
Fabp7	4.64845e-49	2.87529	0.627	0.033	6.06065e-45	1.91222e-33	2.43091	0.548	0.083	2.49315e-29	1.91222e-33	9.2969e-49
Gstm5	7.14952e-48	3.10148	0.888	0.377	9.32154e-44	1.87385e-32	2.74385	0.744	0.34	2.44312e-28	1.87385e-32	1.4299e-47
Ntrk2	9.13839e-37	1.95705	0.784	0.18	1.19146e-32	9.13759e-48	2.33752	0.827	0.206	1.19136e-43	9.13839e-37	1.82752e-47
Luzp2	5.76382e-45	2.66362	0.679	0.081	7.51487e-41	1.13031e-47	2.51013	0.696	0.089	1.4737e-43	5.76382e-45	2.26062e-47
Atp1a2	8.12622e-39	1.82375	0.881	0.24	1.0595e-34	1.63155e-47	2.4033	0.893	0.304	2.12721e-43	8.12622e-39	3.2631e-47
Slc27a1	2.85929e-47	2.46471	0.716	0.096	3.72794e-43	2.96089e-37	2.30727	0.649	0.15	3.86041e-33	2.96089e-37	5.71858e-47
Sparcl1	6.37445e-40	2.08119	0.963	0.566	8.31101e-36	5.04065e-47	2.41269	0.929	0.613	6.572e-43	6.37445e-40	1.00813e-46
Acsl6	1.72309e-46	2.47299	0.664	0.054	2.24657e-42	1.41443e-44	2.5801	0.619	0.058	1.84414e-40	1.41443e-44	3.44618e-46
Ednrb	6.13622e-35	1.8656	0.478	0.024	8.0004e-31	1.73977e-45	2.69117	0.583	0.037	2.26831e-41	6.13622e-35	3.47954e-45
Enho	3.6681e-45	2.55099	0.687	0.087	4.78247e-41	9.46759e-32	2.10849	0.482	0.052	1.23438e-27	9.46759e-32	7.33619e-45
Cpe	4.30156e-39	2.0918	0.963	0.656	5.60837e-35	5.04229e-45	2.49784	0.946	0.647	6.57414e-41	4.30156e-39	1.00846e-44
Agt	9.92163e-28	2.75262	0.388	0.021	1.29358e-23	5.53883e-45	3.71234	0.631	0.067	7.22152e-41	9.92163e-28	1.10777e-44
Gjb6	5.59067e-45	2.62382	0.582	0.03	7.28911e-41	7.26419e-45	2.52748	0.571	0.031	9.47105e-41	7.26419e-45	1.11813e-44
Mfge8	5.76489e-45	2.81874	0.858	0.251	7.51626e-41	1.12826e-37	2.25985	0.792	0.242	1.47102e-33	1.12826e-37	1.15298e-44
Fjx1	1.78296e-44	2.50951	0.649	0.057	2.32462e-40	2.13018e-33	2.39298	0.518	0.064	2.77733e-29	2.13018e-33	3.56591e-44
Ttyh1	6.21463e-44	2.46855	0.799	0.183	8.10263e-40	6.27768e-41	2.37488	0.726	0.184	8.18484e-37	6.27768e-41	1.24293e-43
Htra1	7.7156e-44	3.14405	0.813	0.266	1.00596e-39	1.81342e-34	2.75314	0.679	0.221	2.36433e-30	1.81342e-34	1.54312e-43
Slc4a4	1.01581e-34	1.86484	0.5	0.033	1.32442e-30	2.41025e-43	2.61024	0.577	0.046	3.14248e-39	1.01581e-34	4.82049e-43
Aqp4	3.2349e-43	2.49224	0.597	0.042	4.21766e-39	1.92833e-35	2.166	0.595	0.092	2.51416e-31	1.92833e-35	6.46979e-43
Chchd10	1.98667e-42	2.37991	0.813	0.21	2.59021e-38	3.83854e-16	0.676339	0.631	0.258	5.00468e-12	3.83854e-16	3.97333e-42
Timp4	9.85107e-41	2.19624	0.552	0.033	1.28438e-36	1.988e-42	2.22877	0.607	0.064	2.59196e-38	9.85107e-41	3.97601e-42
Fam107a	6.77544e-42	2.37156	0.649	0.078	8.83383e-38	6.51591e-26	1.7398	0.446	0.064	8.49544e-22	6.51591e-26	1.35509e-41
Abhd3	2.48425e-39	2.26282	0.627	0.081	3.23896e-35	8.26267e-42	2.47749	0.637	0.095	1.07729e-37	2.48425e-39	1.65253e-41
Scrg1	2.67555e-41	2.2667	0.619	0.06	3.48839e-37	2.90794e-25	1.82066	0.393	0.04	3.79138e-21	2.90794e-25	5.35111e-41
Gpm6a	1.65381e-35	1.82184	0.851	0.254	2.15624e-31	1.63971e-40	1.98295	0.839	0.252	2.13786e-36	1.65381e-35	3.27943e-40
Tspan7	5.55521e-40	2.31362	0.933	0.482	7.24288e-36	4.9993e-28	1.94949	0.756	0.347	6.51809e-24	4.9993e-28	1.11104e-39
Acsl3	9.26173e-24	1.90598	0.612	0.21	1.20754e-19	5.85046e-40	2.40334	0.786	0.298	7.62783e-36	9.26173e-24	1.17009e-39
Baalc	5.99961e-40	2.12564	0.619	0.066	7.82229e-36	5.06183e-32	1.88107	0.476	0.046	6.59961e-28	5.06183e-32	1.19992e-39
Lix1	1.94521e-39	1.79108	0.507	0.018	2.53617e-35	1.11318e-16	1.29001	0.31	0.046	1.45137e-12	1.11318e-16	3.89043e-39
Tril	2.70594e-30	2.00546	0.53	0.081	3.52801e-26	3.78011e-39	2.41953	0.571	0.067	4.92851e-35	2.70594e-30	7.56022e-39
Tmem47	9.74652e-39	2.18024	0.649	0.09	1.27075e-34	2.97696e-36	2.09334	0.714	0.184	3.88136e-32	2.97696e-36	1.9493e-38
Fgfr3	1.66955e-38	2.02138	0.507	0.024	2.17676e-34	8.76468e-38	2.08949	0.494	0.025	1.14274e-33	8.76468e-38	3.3391e-38
Pmm1	2.9101e-38	2.39751	0.769	0.246	3.79418e-34	1.14551e-20	1.82649	0.577	0.215	1.49352e-16	1.14551e-20	5.82019e-38
Ramp1	2.25424e-37	2.27166	0.694	0.135	2.93908e-33	2.27493e-27	1.8576	0.679	0.236	2.96606e-23	2.27493e-27	4.50849e-37
Ldhb	2.71929e-37	2.18631	0.881	0.449	3.54541e-33	6.37343e-18	1.55621	0.738	0.506	8.30967e-14	6.37343e-18	5.43858e-37
Tlcd1	4.13888e-37	2.05863	0.552	0.045	5.39627e-33	1.51085e-32	2.0194	0.47	0.04	1.96985e-28	1.51085e-32	8.27776e-37
Fam181b	1.64653e-36	2.06611	0.59	0.075	2.14675e-32	2.59785e-20	1.44771	0.369	0.058	3.38708e-16	2.59785e-20	3.29307e-36
Msmo1	1.99028e-36	2.33255	0.761	0.234	2.59493e-32	4.35507e-27	1.86209	0.661	0.224	5.67814e-23	4.35507e-27	3.98056e-36
Slc7a11	5.04152e-21	1.07964	0.313	0.018	6.57314e-17	2.48707e-36	2.44652	0.464	0.018	3.24265e-32	5.04152e-21	4.97415e-36
Id4	2.20509e-35	2.1367	0.582	0.066	2.87499e-31	3.34064e-07	0.870297	0.244	0.083	0.00435553	3.34064e-07	4.41018e-35
Atp1b2	3.0929e-35	1.96307	0.784	0.219	4.03252e-31	5.82091e-32	2.07791	0.667	0.193	7.5893e-28	5.82091e-32	6.1858e-35
Kcnk1	4.03811e-35	2.05283	0.582	0.066	5.26488e-31	6.26536e-16	1.33054	0.31	0.049	8.16878e-12	6.26536e-16	8.07621e-35
S1pr1	5.00328e-35	2.07172	0.664	0.132	6.52328e-31	7.83178e-22	1.72239	0.542	0.166	1.02111e-17	7.83178e-22	1.00066e-34
Slc39a12	3.27718e-33	1.72605	0.463	0.027	4.27279e-29	1.73349e-34	2.17384	0.488	0.043	2.26012e-30	3.27718e-33	3.46698e-34
Gpc5	1.07229e-33	1.65627	0.47	0.024	1.39805e-29	3.11348e-32	1.60438	0.405	0.009	4.05935e-28	3.11348e-32	2.14458e-33
Cyp2j9	8.91555e-16	1.08542	0.269	0.027	1.16241e-11	1.15372e-33	1.87783	0.435	0.018	1.50422e-29	8.91555e-16	2.30744e-33
Tagln3	3.60147e-33	1.94138	0.649	0.114	4.69559e-29	2.44266e-13	1.02254	0.381	0.101	3.18474e-09	2.44266e-13	7.20294e-33
Glul	6.94622e-33	1.5988	0.955	0.662	9.05648e-29	2.75697e-27	1.71799	0.911	0.666	3.59454e-23	2.75697e-27	1.38924e-32
Rorb	3.04475e-24	1.36504	0.425	0.045	3.96975e-20	1.42475e-32	1.99167	0.482	0.043	1.85759e-28	3.04475e-24	2.8495e-32
Lsamp	2.92807e-27	1.51649	0.612	0.12	3.81761e-23	1.98321e-32	1.83115	0.708	0.193	2.58571e-28	2.92807e-27	3.96642e-32
Eno1	3.76037e-32	2.10067	0.821	0.476	4.90277e-28	5.45074e-19	1.62963	0.696	0.436	7.10667e-15	5.45074e-19	7.52073e-32
Pantr1	2.97774e-31	2.42025	0.619	0.138	3.88237e-27	3.26422e-19	1.8067	0.435	0.104	4.25589e-15	3.26422e-19	5.95547e-31
Hsd11b1	6.80832e-31	1.91999	0.425	0.021	8.87669e-27	2.02693e-23	1.45966	0.321	0.015	2.64271e-19	2.02693e-23	1.36166e-30
Itih3	8.39603e-19	1.94588	0.328	0.039	1.09467e-14	9.38711e-31	3.69931	0.548	0.107	1.22389e-26	8.39603e-19	1.87742e-30
Eva1a	1.21976e-30	1.70984	0.5	0.054	1.59032e-26	4.50014e-18	1.48985	0.351	0.061	5.86728e-14	4.50014e-18	2.43952e-30
Asrgl1	5.31587e-23	1.82109	0.649	0.26	6.93084e-19	1.43765e-30	1.87703	0.661	0.209	1.87441e-26	5.31587e-23	2.8753e-30
Lxn	3.73847e-30	2.01803	0.612	0.132	4.87422e-26	1.8101e-20	1.75156	0.506	0.153	2.36e-16	1.8101e-20	7.47695e-30
Mdk	1.96547e-22	1.55946	0.41	0.054	2.56258e-18	4.00083e-30	1.89658	0.494	0.067	5.21628e-26	1.96547e-22	8.00166e-30
Mgll	5.72509e-30	2.11299	0.679	0.186	7.46438e-26	3.71977e-09	1.36827	0.423	0.212	4.84984e-05	3.71977e-09	1.14502e-29
Cntfr	5.73181e-30	1.78849	0.507	0.063	7.47313e-26	1.53656e-10	0.768139	0.286	0.074	2.00337e-06	1.53656e-10	1.14636e-29
Lcat	8.34541e-30	1.98553	0.41	0.021	1.08808e-25	4.30911e-18	1.32277	0.292	0.028	5.61822e-14	4.30911e-18	1.66908e-29
Fxyd1	1.52706e-29	1.70285	0.679	0.147	1.99099e-25	6.96188e-24	1.68784	0.607	0.181	9.07689e-20	6.96188e-24	3.05413e-29
Cd63	1.54615e-29	1.62716	0.881	0.503	2.01587e-25	2.65285e-16	1.23135	0.75	0.491	3.45879e-12	2.65285e-16	3.0923e-29
Slc9a3r1	3.28881e-29	2.033	0.649	0.171	4.28795e-25	8.82776e-15	1.41269	0.476	0.193	1.15096e-10	8.82776e-15	6.57762e-29
Ddah1	1.02405e-28	1.78188	0.53	0.084	1.33515e-24	1.39234e-20	1.82402	0.452	0.107	1.81533e-16	1.39234e-20	2.04809e-28
Prnp	1.03604e-28	1.62661	0.888	0.575	1.35079e-24	9.45961e-28	1.64592	0.821	0.5	1.23334e-23	9.45961e-28	2.07209e-28
Dbi	1.15534e-28	1.4907	0.918	0.674	1.50634e-24	1.43823e-20	0.663302	0.905	0.699	1.87516e-16	1.43823e-20	2.31069e-28
Phgdh	2.15165e-28	1.81865	0.776	0.314	2.80532e-24	1.65507e-21	1.68563	0.673	0.298	2.15788e-17	1.65507e-21	4.30329e-28
S100b	2.5935e-28	1.78535	0.724	0.243	3.38141e-24	2.28297e-22	1.54345	0.679	0.264	2.97654e-18	2.28297e-22	5.18701e-28
Vcam1	4.96344e-23	1.31422	0.425	0.06	6.47133e-19	3.69143e-28	1.47519	0.411	0.031	4.81289e-24	4.96344e-23	7.38287e-28
Rcn2	1.63453e-18	1.60784	0.701	0.389	2.13109e-14	6.75009e-28	1.74101	0.744	0.393	8.80077e-24	1.63453e-18	1.35002e-27
Fam213a	7.46712e-28	1.80813	0.672	0.198	9.73563e-24	1.03407e-27	1.83026	0.69	0.267	1.34822e-23	1.03407e-27	1.49342e-27
Cyp4f15	7.93748e-28	1.28153	0.336	0.003	1.03489e-23	8.73076e-20	1.0978	0.244	0.003	1.13832e-15	8.73076e-20	1.5875e-27
Fabp5	8.78417e-28	1.65332	0.843	0.323	1.14528e-23	5.71552e-14	1.43209	0.571	0.285	7.45189e-10	5.71552e-14	1.75683e-27
Ptn	9.15722e-28	1.16216	0.985	0.632	1.19392e-23	5.65292e-16	0.726928	0.869	0.549	7.37028e-12	5.65292e-16	1.83144e-27
Serpine2	9.16034e-28	1.88486	0.746	0.305	1.19433e-23	1.74786e-27	1.75116	0.798	0.436	2.27886e-23	1.74786e-27	1.83207e-27
Slc6a1	6.26427e-24	1.64261	0.545	0.126	8.16735e-20	1.21963e-27	2.08995	0.565	0.141	1.59015e-23	6.26427e-24	2.43925e-27
Ntm	1.26647e-15	0.65944	0.455	0.105	1.65122e-11	2.40555e-27	1.6092	0.542	0.101	3.13636e-23	1.26647e-15	4.81111e-27
Il18	2.52515e-27	1.78557	0.627	0.183	3.29228e-23	1.26016e-15	1.38749	0.423	0.135	1.64299e-11	1.26016e-15	5.05029e-27
Entpd2	3.85012e-26	1.3047	0.328	0.006	5.01979e-22	3.10986e-27	1.64403	0.363	0.015	4.05464e-23	3.85012e-26	6.21972e-27
Nim1k	1.04513e-26	1.5965	0.41	0.033	1.36265e-22	1.77968e-16	1.17144	0.327	0.055	2.32034e-12	1.77968e-16	2.09027e-26
Sox9	2.03927e-26	1.53613	0.448	0.048	2.6588e-22	1.27463e-16	1.29191	0.369	0.074	1.66187e-12	1.27463e-16	4.07854e-26
Gm266	8.12568e-26	1.19506	0.313	0.003	1.05943e-21	2.48368e-11	0.595534	0.131	0	3.23823e-07	2.48368e-11	1.62514e-25
Grin2c	2.0231e-25	1.4639	0.328	0.009	2.63772e-21	4.77617e-19	1.25468	0.256	0.009	6.22717e-15	4.77617e-19	4.0462e-25
Sfxn5	5.10773e-23	1.9207	0.515	0.114	6.65946e-19	2.70184e-25	1.89867	0.482	0.095	3.52266e-21	5.10773e-23	5.40368e-25
Nat8f1	2.84816e-25	1.67507	0.545	0.12	3.71343e-21	2.32209e-15	1.41866	0.387	0.104	3.02755e-11	2.32209e-15	5.69632e-25
AI464131	3.02579e-25	1.14414	0.321	0.006	3.94502e-21	1.5858e-21	1.16826	0.274	0.006	2.06757e-17	1.5858e-21	6.05157e-25
Nnat	1.26009e-18	1.44662	0.478	0.111	1.6429e-14	5.462e-25	1.55119	0.72	0.261	7.12136e-21	1.26009e-18	1.0924e-24
Agpat5	6.79194e-24	1.82828	0.493	0.096	8.85534e-20	5.73055e-25	1.68678	0.464	0.083	7.47149e-21	6.79194e-24	1.14611e-24
Tsc22d4	7.45815e-25	1.6144	0.784	0.404	9.72394e-21	1.9637e-14	1.13817	0.69	0.426	2.56027e-10	1.9637e-14	1.49163e-24
Sox2	2.47987e-24	1.50258	0.455	0.066	3.23326e-20	6.9911e-08	0.8248	0.25	0.08	0.000911499	6.9911e-08	4.95975e-24
Aldh1l1	2.49653e-24	1.41161	0.358	0.024	3.25498e-20	6.80646e-21	1.39381	0.292	0.015	8.87426e-17	6.80646e-21	4.99307e-24
Igfbp2	2.75109e-24	2.2691	0.433	0.057	3.58688e-20	3.04761e-05	1.49374	0.167	0.058	0.397347	3.04761e-05	5.50219e-24
Wnt7b	3.01337e-24	1.2671	0.313	0.009	3.92883e-20	1.87526e-15	0.994718	0.238	0.018	2.44496e-11	1.87526e-15	6.02674e-24
Tubb2a	3.73458e-24	1.66275	0.739	0.323	4.86915e-20	1.57812e-09	0.940826	0.56	0.334	2.05755e-05	1.57812e-09	7.46917e-24
Gm10561	6.4505e-24	1.40543	0.328	0.015	8.41016e-20	5.40245e-21	1.5729	0.286	0.012	7.04371e-17	5.40245e-21	1.2901e-23
Cbs	7.02989e-24	1.3882	0.366	0.027	9.16557e-20	4.04227e-12	1.02201	0.262	0.052	5.27032e-08	4.04227e-12	1.40598e-23
2310022B05Rik	6.77159e-12	1.41784	0.463	0.195	8.8288e-08	7.34379e-24	1.80678	0.536	0.15	9.57484e-20	6.77159e-12	1.46876e-23
Ccdc190	1.0674e-23	1.25647	0.321	0.012	1.39168e-19	9.50537e-06	0.617004	0.155	0.043	0.123931	9.50537e-06	2.1348e-23
S100a1	5.16709e-23	1.76529	0.724	0.362	6.73685e-19	7.41528e-17	1.82337	0.607	0.325	9.66804e-13	7.41528e-17	1.03342e-22
2900052N01Rik	7.97077e-23	1.46253	0.418	0.054	1.03923e-18	5.97039e-23	1.67577	0.387	0.049	7.78419e-19	7.97077e-23	1.19408e-22
Prodh	7.25024e-23	1.31971	0.403	0.051	9.45287e-19	3.33437e-12	1.10453	0.28	0.061	4.34735e-08	3.33437e-12	1.45005e-22
Gabrg1	1.48837e-21	1.10424	0.284	0.009	1.94054e-17	8.62264e-23	1.32348	0.369	0.034	1.12422e-18	1.48837e-21	1.72453e-22
Glud1	4.26717e-20	1.77581	0.664	0.317	5.56353e-16	1.13879e-22	1.67803	0.637	0.276	1.48475e-18	4.26717e-20	2.27757e-22
Chst1	1.55095e-22	1.18404	0.545	0.108	2.02213e-18	9.34866e-16	1.15273	0.417	0.104	1.21888e-11	9.34866e-16	3.1019e-22
Naaa	1.92916e-22	1.50836	0.425	0.063	2.51524e-18	0.0295583	0.596764	0.19	0.129	1	0.0295583	3.85832e-22
Pygb	3.36401e-22	1.46437	0.47	0.09	4.38599e-18	1.65723e-20	1.52029	0.47	0.126	2.1607e-16	1.65723e-20	6.72801e-22
Pfkm	3.91225e-15	1.08502	0.366	0.072	5.10079e-11	3.66602e-22	1.37581	0.435	0.074	4.77976e-18	3.91225e-15	7.33204e-22
Csdc2	7.93847e-22	1.15016	0.396	0.048	1.03502e-17	8.43179e-18	1.11928	0.298	0.031	1.09934e-13	8.43179e-18	1.58769e-21
Lhx2	8.62847e-22	1.39653	0.313	0.018	1.12498e-17	2.08052e-06	0.85958	0.131	0.025	0.0271259	2.08052e-06	1.72569e-21
Mgst1	1.02202e-21	1.53053	0.44	0.072	1.33252e-17	1.43174e-15	1.4891	0.405	0.117	1.8667e-11	1.43174e-15	2.04405e-21
Pgm2	1.31238e-21	1.33203	0.396	0.054	1.71108e-17	5.05406e-16	1.25942	0.357	0.077	6.58948e-12	5.05406e-16	2.62476e-21
Phkg1	9.73178e-20	1.18612	0.381	0.054	1.26883e-15	1.71432e-21	1.66022	0.399	0.064	2.23513e-17	9.73178e-20	3.42864e-21
Dclk1	1.23948e-13	1.21549	0.493	0.165	1.61603e-09	2.05222e-21	1.62967	0.53	0.132	2.67568e-17	1.23948e-13	4.10444e-21
Cox8a	2.18615e-21	1.11476	0.918	0.817	2.8503e-17	0.174054	0.30153	0.726	0.791	1	0.174054	4.3723e-21
Paqr6	3.45781e-18	1.34516	0.358	0.054	4.50829e-14	2.33967e-21	1.48085	0.339	0.034	3.05046e-17	3.45781e-18	4.67934e-21
Nrarp	3.13826e-21	1.62067	0.5	0.114	4.09167e-17	5.02205e-20	1.43024	0.411	0.08	6.54774e-16	5.02205e-20	6.27653e-21
Gapdh	3.29236e-21	1.28017	0.873	0.734	4.29258e-17	4.41845e-13	1.1043	0.756	0.647	5.76078e-09	4.41845e-13	6.58472e-21
Pdpn	3.92846e-21	1.23766	0.321	0.024	5.12193e-17	1.53761e-12	0.812903	0.22	0.028	2.00474e-08	1.53761e-12	7.85693e-21
Bcl2	8.13164e-07	0.477573	0.261	0.087	0.010602	4.01734e-21	1.50889	0.411	0.071	5.2378e-17	8.13164e-07	8.03467e-21
Abcb9	4.89371e-21	1.22283	0.366	0.039	6.38042e-17	8.06621e-09	0.646989	0.173	0.028	0.000105167	8.06621e-09	9.78743e-21
Adk	5.43351e-21	1.52078	0.657	0.249	7.08421e-17	2.61239e-11	0.983316	0.512	0.245	3.40604e-07	2.61239e-11	1.0867e-20
Arxes2	3.3795e-20	1.31642	0.373	0.045	4.40619e-16	6.58871e-21	1.23093	0.446	0.08	8.59036e-17	3.3795e-20	1.31774e-20
Sdc4	4.33014e-16	1.51421	0.403	0.096	5.64563e-12	6.59142e-21	1.78598	0.44	0.098	8.59389e-17	4.33014e-16	1.31828e-20
Plcd4	1.96398e-17	1.02226	0.269	0.021	2.56064e-13	7.27369e-21	1.41445	0.333	0.034	9.48344e-17	1.96398e-17	1.45474e-20
Ptch1	6.04142e-05	0.639457	0.194	0.072	0.787681	8.0934e-21	1.52251	0.393	0.064	1.05522e-16	6.04142e-05	1.61868e-20
Polr3h	3.12604e-20	1.48316	0.515	0.138	4.07573e-16	2.01419e-10	1.2615	0.369	0.144	2.6261e-06	2.01419e-10	6.25207e-20
Slc25a5	3.81698e-20	1.42551	0.821	0.617	4.97658e-16	4.7485e-05	0.767777	0.673	0.632	0.619109	4.7485e-05	7.63396e-20
Chil1	4.46447e-20	1.04086	0.291	0.018	5.82077e-16	4.32053e-09	0.958319	0.196	0.04	5.63311e-05	4.32053e-09	8.92894e-20
Rgs20	6.32372e-20	1.13318	0.299	0.018	8.24487e-16	7.60141e-13	0.822468	0.196	0.015	9.91071e-09	7.60141e-13	1.26474e-19
Gpld1	8.44438e-18	0.94724	0.261	0.015	1.10098e-13	6.3583e-20	1.57778	0.351	0.049	8.28995e-16	8.44438e-18	1.27166e-19
Gpm6b	4.55496e-07	0.452209	0.784	0.47	0.00593875	7.48502e-20	0.889233	0.857	0.411	9.75896e-16	4.55496e-07	1.497e-19
Dbp	1.28069e-19	1.38277	0.672	0.266	1.66977e-15	7.62475e-06	0.619149	0.393	0.212	0.0994115	7.62475e-06	2.56138e-19
Pdlim4	1.35684e-19	1.30056	0.455	0.093	1.76905e-15	4.27328e-07	0.898697	0.345	0.16	0.00557151	4.27328e-07	2.71368e-19
Slc15a2	2.44102e-19	1.15136	0.313	0.027	3.1826e-15	6.76384e-10	0.903588	0.208	0.04	8.8187e-06	6.76384e-10	4.88204e-19
Ncan	3.27714e-19	1.26907	0.41	0.066	4.27274e-15	6.52808e-17	1.33201	0.327	0.052	8.5113e-13	6.52808e-17	6.55429e-19
Tspan3	3.11619e-15	1.1704	0.776	0.578	4.06289e-11	4.92803e-19	1.35544	0.756	0.546	6.42517e-15	3.11619e-15	9.85607e-19
Thrsp	5.60953e-19	1.48506	0.418	0.081	7.31371e-15	2.46645e-08	0.799449	0.321	0.12	0.000321576	2.46645e-08	1.12191e-18
Mir124-2hg	6.47074e-19	0.979353	0.381	0.051	8.43655e-15	0.000102417	0.385509	0.131	0.037	1	0.000102417	1.29415e-18
Lfng	6.81902e-19	1.37439	0.478	0.117	8.89064e-15	1.15271e-16	1.63304	0.458	0.15	1.50291e-12	1.15271e-16	1.3638e-18
Kcnj16	1.817e-11	0.892193	0.187	0.018	2.369e-07	9.73318e-19	1.22656	0.292	0.028	1.26901e-14	1.817e-11	1.94664e-18
Ephx2	3.05416e-16	1.07099	0.254	0.021	3.98202e-12	1.09169e-18	1.21941	0.256	0.012	1.42335e-14	3.05416e-16	2.18338e-18
Fads2	1.31419e-18	1.11142	0.261	0.012	1.71344e-14	1.51397e-13	0.786399	0.22	0.021	1.97391e-09	1.51397e-13	2.62837e-18
Spon1	3.71073e-06	0.295159	0.127	0.021	0.0483805	1.4594e-18	1.18742	0.274	0.018	1.90277e-14	3.71073e-06	2.91881e-18
Ctnnd2	1.48355e-18	1.064	0.306	0.027	1.93425e-14	2.05323e-08	0.795281	0.256	0.077	0.0002677	2.05323e-08	2.9671e-18
Phyhipl	1.31173e-17	1.46232	0.575	0.216	1.71023e-13	1.49369e-18	1.45571	0.56	0.19	1.94748e-14	1.31173e-17	2.98739e-18
Nrcam	1.49505e-09	0.5101	0.328	0.087	1.94924e-05	1.63201e-18	1.21762	0.417	0.083	2.12782e-14	1.49505e-09	3.26402e-18
Dtna	1.71753e-14	1.23641	0.433	0.129	2.23932e-10	1.66549e-18	1.63193	0.417	0.098	2.17147e-14	1.71753e-14	3.33098e-18
Adcyap1r1	4.66033e-12	0.930183	0.254	0.039	6.07614e-08	2.30315e-18	1.1033	0.304	0.031	3.00284e-14	4.66033e-12	4.60629e-18
Pxmp2	8.55294e-18	0.874348	0.291	0.027	1.11513e-13	3.75343e-08	0.638721	0.185	0.04	0.000489373	3.75343e-08	1.71059e-17
Cyp2j6	4.37297e-11	0.952431	0.306	0.078	5.70148e-07	8.61635e-18	1.20711	0.333	0.049	1.1234e-13	4.37297e-11	1.72327e-17
Arhgef26	2.22089e-13	0.769012	0.194	0.012	2.8956e-09	1.03823e-17	1.14414	0.31	0.04	1.35364e-13	2.22089e-13	2.07645e-17
Prdx1	1.03867e-17	1.07575	0.903	0.68	1.35422e-13	9.5937e-06	0.846044	0.714	0.696	0.125083	9.5937e-06	2.07735e-17
Gsdme	9.90254e-10	0.591507	0.231	0.045	1.29109e-05	1.11787e-17	1.21887	0.357	0.058	1.45748e-13	9.90254e-10	2.23574e-17
Smpdl3a	1.2793e-17	1.49836	0.515	0.165	1.66795e-13	8.49088e-08	0.998471	0.405	0.212	0.00110704	8.49088e-08	2.5586e-17
Scara3	7.37674e-14	0.585662	0.194	0.009	9.6178e-10	1.30451e-17	1.0699	0.244	0.012	1.70082e-13	7.37674e-14	2.60903e-17
Ddhd1	3.01726e-11	0.860429	0.306	0.072	3.9339e-07	2.47529e-17	1.26772	0.357	0.067	3.22728e-13	3.01726e-11	4.95058e-17
Slitrk2	2.51919e-17	1.08339	0.254	0.015	3.28451e-13	1.28872e-14	0.88415	0.208	0.012	1.68024e-10	1.28872e-14	5.03837e-17
Mras	2.59221e-17	1.00221	0.343	0.051	3.37973e-13	1.54889e-07	0.738026	0.238	0.077	0.00201944	1.54889e-07	5.18443e-17
Metrn	2.84381e-17	1.4381	0.537	0.192	3.70776e-13	5.04038e-08	0.952286	0.345	0.156	0.000657165	5.04038e-08	5.68762e-17
Oaf	2.94811e-17	1.26514	0.425	0.093	3.84375e-13	1.28796e-05	0.669881	0.196	0.071	0.167925	1.28796e-05	5.89622e-17
Trim9	4.44784e-15	0.84042	0.351	0.06	5.79909e-11	2.99871e-17	1.23589	0.321	0.046	3.90971e-13	4.44784e-15	5.99741e-17
Fdft1	3.37794e-17	1.40631	0.47	0.132	4.40416e-13	9.56756e-08	0.714815	0.315	0.126	0.00124742	9.56756e-08	6.75588e-17
Grk3	5.5612e-13	0.861448	0.269	0.042	7.25069e-09	3.55186e-17	1.45694	0.333	0.055	4.63091e-13	5.5612e-13	7.10371e-17
Mir9-3hg	3.68552e-17	0.988218	0.261	0.018	4.80518e-13	4.03242e-11	0.868969	0.202	0.028	5.25747e-07	4.03242e-11	7.37105e-17
Lgi4	1.89789e-16	1.14255	0.216	0.006	2.47446e-12	3.98795e-17	1.06173	0.232	0.009	5.19949e-13	1.89789e-16	7.9759e-17
Rbp1	4.33709e-17	1.36965	0.403	0.081	5.6547e-13	0.000802733	0.669421	0.167	0.074	1	0.000802733	8.67419e-17
Fmc1	5.22158e-17	1.45262	0.627	0.299	6.8079e-13	6.80508e-06	1.0591	0.387	0.242	0.0887246	6.80508e-06	1.04432e-16
Mid1ip1	8.15203e-17	1.34562	0.731	0.431	1.06286e-12	5.92809e-16	1.28708	0.667	0.414	7.72904e-12	5.92809e-16	1.63041e-16
Fbxo2	4.76277e-16	1.483	0.515	0.18	6.2097e-12	1.02502e-16	1.5526	0.458	0.147	1.33641e-12	4.76277e-16	2.05003e-16
Hepacam	1.69704e-16	1.40777	0.552	0.201	2.2126e-12	1.32218e-13	1.16508	0.435	0.156	1.72385e-09	1.32218e-13	3.39408e-16
Gabrb1	1.76763e-16	0.855282	0.44	0.093	2.30463e-12	6.45738e-16	0.951204	0.405	0.089	8.41913e-12	6.45738e-16	3.53525e-16
Hey1	2.37698e-16	1.09976	0.373	0.069	3.09911e-12	0.00932494	0.445824	0.167	0.092	1	0.00932494	4.75396e-16
Adhfe1	3.02065e-16	0.919882	0.269	0.027	3.93833e-12	6.83752e-15	0.915021	0.22	0.015	8.91475e-11	6.83752e-15	6.04131e-16
Gfap	9.1206e-11	1.21603	0.224	0.036	1.18914e-06	3.23875e-16	1.94645	0.304	0.046	4.22269e-12	9.1206e-11	6.47751e-16
Ezr	4.49168e-16	1.35345	0.381	0.081	5.85625e-12	0.0096939	0.539607	0.19	0.11	1	0.0096939	8.98335e-16
Tuba4a	5.31237e-16	1.07643	0.425	0.096	6.92627e-12	1.67918e-08	0.622102	0.298	0.095	0.000218932	1.67918e-08	1.06247e-15
Tnik	1.1899e-05	0.323605	0.239	0.084	0.155139	5.71741e-16	1.09956	0.369	0.074	7.45435e-12	1.1899e-05	1.14348e-15
Gas1	6.45181e-16	0.933368	0.246	0.018	8.41187e-12	5.26048e-11	0.858021	0.185	0.021	6.85862e-07	5.26048e-11	1.29036e-15
Prex2	6.74488e-09	0.89337	0.373	0.138	8.79398e-05	6.9182e-16	1.34792	0.47	0.153	9.01995e-12	6.74488e-09	1.38364e-15
Acss1	1.28289e-15	0.92221	0.269	0.03	1.67264e-11	1.12063e-10	0.991457	0.232	0.046	1.46108e-06	1.12063e-10	2.56578e-15
Ppp2r2b	1.52805e-15	1.05714	0.328	0.051	1.99227e-11	2.46937e-07	0.781693	0.238	0.077	0.00321957	2.46937e-07	3.0561e-15
Gldc	1.8173e-15	0.929702	0.231	0.015	2.3694e-11	2.75549e-10	0.625911	0.137	0.006	3.59261e-06	2.75549e-10	3.6346e-15
Hacd2	4.63025e-14	1.23659	0.493	0.18	6.03692e-10	2.46327e-15	1.58278	0.464	0.178	3.21161e-11	4.63025e-14	4.92654e-15
Slc1a4	2.71798e-15	0.891838	0.284	0.036	3.5437e-11	2.42709e-07	0.469795	0.179	0.04	0.00316443	2.42709e-07	5.43596e-15
Hadhb	3.2248e-15	1.43742	0.597	0.287	4.2045e-11	5.67202e-07	1.06465	0.476	0.307	0.00739518	5.67202e-07	6.44961e-15
Pfn2	3.32059e-15	0.958235	0.627	0.263	4.32938e-11	1.08748e-05	0.661842	0.44	0.267	0.141786	1.08748e-05	6.64117e-15
Ugp2	3.51082e-15	1.35625	0.537	0.222	4.57741e-11	1.48313e-10	1.22706	0.47	0.236	1.9337e-06	1.48313e-10	7.02164e-15
Tpi1	3.66269e-15	1.13602	0.724	0.443	4.77542e-11	1.1102e-05	0.819238	0.53	0.417	0.144748	1.1102e-05	7.32538e-15
Fam69c	4.24729e-15	0.797686	0.187	0.003	5.53762e-11	4.7778e-09	0.541743	0.113	0.003	6.22929e-05	4.7778e-09	8.49458e-15
Gdpd2	9.06268e-12	0.599895	0.134	0	1.18159e-07	4.45288e-15	0.863567	0.196	0.006	5.80566e-11	9.06268e-12	8.90576e-15
Nwd1	1.00233e-13	0.880419	0.209	0.015	1.30684e-09	4.53486e-15	1.19489	0.268	0.037	5.91255e-11	1.00233e-13	9.06972e-15
Hacd3	5.53902e-15	1.07004	0.433	0.114	7.22177e-11	2.00732e-09	1.01361	0.357	0.147	2.61715e-05	2.00732e-09	1.1078e-14
E130114P18Rik	2.75331e-13	0.83495	0.231	0.024	3.58976e-09	5.60103e-15	1.11605	0.262	0.034	7.30263e-11	2.75331e-13	1.12021e-14
Gpr19	6.48293e-15	0.844335	0.284	0.039	8.45244e-11	4.07921e-05	0.493032	0.179	0.064	0.531847	4.07921e-05	1.29659e-14
2010107E04Rik	1.03336e-14	1.21801	0.799	0.608	1.34729e-10	0.722577	0.360884	0.5	0.583	1	0.722577	2.06671e-14
S100a16	1.45054e-14	1.15934	0.754	0.431	1.89122e-10	1.37678e-08	0.92325	0.607	0.38	0.000179505	1.37678e-08	2.90109e-14
Fndc4	1.85279e-14	0.647049	0.299	0.042	2.41567e-10	3.67942e-11	0.835339	0.274	0.061	4.79723e-07	3.67942e-11	3.70558e-14
Slc14a1	2.22673e-09	0.637386	0.127	0.006	2.90321e-05	2.3531e-14	0.798727	0.179	0.003	3.06797e-10	2.22673e-09	4.7062e-14
Hist1h2bc	2.48448e-14	1.30611	0.716	0.437	3.23927e-10	1.67697e-09	0.972977	0.619	0.414	2.18643e-05	1.67697e-09	4.96897e-14
mt-Co3	2.14739e-11	0.421745	1	1	2.79976e-07	2.58016e-14	0.565273	1	1	3.36401e-10	2.14739e-11	5.16032e-14
Cox5a	2.88863e-14	1.35688	0.724	0.56	3.76619e-10	0.282086	0.355952	0.5	0.552	1	0.282086	5.77725e-14
Sash1	4.79373e-08	0.875095	0.373	0.162	0.000625007	3.43282e-14	1.40907	0.476	0.196	4.47571e-10	4.79373e-08	6.86563e-14
Nr2e1	3.633e-14	0.580217	0.164	0	4.7367e-10	2.49106e-08	0.476969	0.113	0.006	0.000324785	2.49106e-08	7.266e-14
Gm11627	3.65226e-14	1.02777	0.239	0.024	4.76182e-10	7.90503e-07	0.523404	0.125	0.018	0.0103066	7.90503e-07	7.30453e-14
Fzd9	4.02004e-14	0.754494	0.187	0.006	5.24133e-10	1.31109e-07	0.546333	0.113	0.009	0.0017094	1.31109e-07	8.04008e-14
Mtss1l	1.65453e-06	0.461076	0.149	0.03	0.0215718	4.53274e-14	1.11819	0.298	0.058	5.90979e-10	1.65453e-06	9.06549e-14
Atp13a4	9.1672e-11	0.530119	0.134	0.003	1.19522e-06	5.57086e-14	0.819449	0.185	0.006	7.26328e-10	9.1672e-11	1.11417e-13
Chst2	6.23579e-14	0.882821	0.291	0.045	8.13023e-10	7.19675e-06	0.608258	0.149	0.037	0.0938312	7.19675e-06	1.24716e-13
Sfxn1	7.5343e-14	0.928178	0.343	0.072	9.82322e-10	0.0146379	0.36902	0.214	0.135	1	0.0146379	1.50686e-13
mt-Nd2	9.32137e-14	0.694223	0.993	0.94	1.21532e-09	4.10705e-11	0.635719	0.923	0.929	5.35477e-07	4.10705e-11	1.86427e-13
Etnppl	7.39092e-12	0.668727	0.157	0.006	9.63628e-08	1.11584e-13	1.12288	0.214	0.018	1.45484e-09	7.39092e-12	2.23169e-13
Cbr3	1.13252e-13	1.17836	0.291	0.051	1.47658e-09	0.0231574	0.418116	0.113	0.058	1	0.0231574	2.26504e-13
Tmem176a	1.31722e-13	1.22428	0.455	0.144	1.71739e-09	3.06078e-06	0.800422	0.357	0.187	0.0399064	3.06078e-06	2.63444e-13
Pacrg	1.71108e-13	0.810772	0.224	0.021	2.23091e-09	4.74052e-05	0.781698	0.173	0.061	0.618068	4.74052e-05	3.42216e-13
Ubc	1.7687e-13	0.887828	0.881	0.823	2.30604e-09	6.58672e-09	0.709621	0.887	0.859	8.58776e-05	6.58672e-09	3.53741e-13
Etv4	1.80284e-13	0.652115	0.179	0.006	2.35055e-09	6.45767e-08	0.643895	0.107	0.006	0.000841951	6.45767e-08	3.60569e-13
Chst10	2.03739e-13	0.603999	0.254	0.03	2.65635e-09	9.09396e-11	0.808802	0.185	0.021	1.18567e-06	9.09396e-11	4.07478e-13
Slc25a4	2.1761e-13	0.891215	0.873	0.775	2.8372e-09	1.4606e-10	0.835944	0.815	0.693	1.90433e-06	1.4606e-10	4.3522e-13
2810459M11Rik	2.26822e-13	0.626731	0.187	0.009	2.95731e-09	1.58541e-10	0.728555	0.149	0.009	2.06706e-06	1.58541e-10	4.53644e-13
Rgcc	2.46104e-13	1.27258	0.545	0.234	3.20871e-09	0.000411939	0.76223	0.351	0.215	1	0.000411939	4.92209e-13
mt-Cytb	4.46233e-12	0.406474	1	1	5.81798e-08	2.61054e-13	0.55581	1	1	3.40362e-09	4.46233e-12	5.22108e-13
Acss2	1.42452e-06	0.755934	0.246	0.087	0.0185729	2.64469e-13	0.963149	0.25	0.037	3.44815e-09	1.42452e-06	5.28938e-13
Cadm1	3.44295e-10	1.10943	0.634	0.374	4.48892e-06	2.95155e-13	1.24263	0.607	0.35	3.84823e-09	3.44295e-10	5.9031e-13
Cmtm5	3.3222e-13	0.868319	0.627	0.228	4.33148e-09	4.92212e-13	0.957779	0.452	0.147	6.41746e-09	4.92212e-13	6.6444e-13
Smpd2	3.39565e-13	1.06595	0.373	0.105	4.42725e-09	1.25778e-06	0.85424	0.286	0.123	0.016399	1.25778e-06	6.7913e-13
Rab34	3.70699e-13	1.06156	0.388	0.102	4.83318e-09	4.00353e-11	1.08706	0.31	0.089	5.21981e-07	4.00353e-11	7.41399e-13
Ndufs5	3.83632e-13	1.13034	0.769	0.623	5.0018e-09	0.00217296	0.718183	0.601	0.595	1	0.00217296	7.67264e-13
Lppos	5.04325e-13	1.04141	0.291	0.054	6.57539e-09	0.00320238	0.464901	0.125	0.052	1	0.00320238	1.00865e-12
Lrig1	9.28957e-07	0.634409	0.172	0.039	0.0121117	5.31157e-13	1.07459	0.232	0.031	6.92522e-09	9.28957e-07	1.06231e-12
Ngef	5.58645e-13	0.833895	0.396	0.096	7.28362e-09	5.33591e-13	1.13675	0.304	0.067	6.95696e-09	5.58645e-13	1.06718e-12
Pou3f4	7.23651e-13	0.744614	0.179	0.009	9.43496e-09	2.06447e-09	0.717877	0.143	0.012	2.69165e-05	2.06447e-09	1.4473e-12
Shisa4	1.04233e-08	0.708935	0.612	0.29	0.000135899	7.328e-13	1.02889	0.554	0.23	9.55425e-09	1.04233e-08	1.4656e-12
Aifm3	8.42007e-13	0.703502	0.231	0.027	1.09781e-08	1.41631e-10	0.808692	0.22	0.04	1.84658e-06	1.41631e-10	1.68401e-12
Ndufa12	8.79536e-13	1.18334	0.679	0.47	1.14674e-08	0.00024933	0.719612	0.542	0.46	1	0.00024933	1.75907e-12
Cnn3	9.41224e-13	1.08409	0.612	0.32	1.22717e-08	3.659e-05	0.67633	0.506	0.34	0.47706	3.659e-05	1.88245e-12
Pygm	4.18149e-10	1.11736	0.231	0.045	5.45183e-06	9.8153e-13	0.838452	0.22	0.025	1.27972e-08	4.18149e-10	1.96306e-12
Srebf1	1.50016e-07	0.824059	0.366	0.165	0.00195591	9.85567e-13	1.16872	0.423	0.153	1.28498e-08	1.50016e-07	1.97113e-12
Cd81	3.65143e-12	0.704974	0.97	0.811	4.76073e-08	1.01982e-12	0.797411	0.917	0.877	1.32964e-08	3.65143e-12	2.03963e-12
Phyh	1.47741e-12	1.15082	0.5	0.201	1.92625e-08	6.36603e-05	0.887981	0.321	0.19	0.830003	6.36603e-05	2.95483e-12
Rfx4	1.56005e-12	0.736165	0.194	0.015	2.03399e-08	4.53963e-11	0.767965	0.179	0.018	5.91877e-07	4.53963e-11	3.1201e-12
Gm14964	1.57559e-12	0.812893	0.336	0.072	2.05425e-08	4.16689e-10	1.10279	0.351	0.12	5.4328e-06	4.16689e-10	3.15118e-12
Appl2	4.90922e-11	1.34549	0.403	0.153	6.40064e-07	1.57698e-12	1.3588	0.375	0.126	2.05606e-08	4.90922e-11	3.15395e-12
C130071C03Rik	0.000177017	0.264863	0.157	0.051	1	1.66666e-12	1.00898	0.232	0.034	2.17299e-08	0.000177017	3.33332e-12
Pipox	1.47295e-07	0.527066	0.112	0.009	0.00192043	1.97535e-12	0.893006	0.173	0.009	2.57546e-08	1.47295e-07	3.95069e-12
Cyp4f14	5.27181e-12	0.539604	0.149	0.003	6.87339e-08	2.16265e-12	0.826506	0.155	0.003	2.81966e-08	5.27181e-12	4.3253e-12
Sema4a	1.04621e-06	0.306361	0.142	0.024	0.0136405	2.56795e-12	0.773146	0.19	0.015	3.34809e-08	1.04621e-06	5.1359e-12
Cyp2d22	2.65203e-12	0.903729	0.299	0.063	3.45772e-08	5.43644e-06	0.640014	0.19	0.061	0.0708803	5.43644e-06	5.30407e-12
Npas3	2.65788e-12	0.631752	0.216	0.024	3.46534e-08	7.29328e-11	0.945424	0.25	0.055	9.50898e-07	7.29328e-11	5.31576e-12
Tprkb	2.74867e-12	1.19999	0.478	0.195	3.58371e-08	1.96647e-10	1.30207	0.411	0.184	2.56388e-06	1.96647e-10	5.49733e-12
Oat	4.48587e-12	1.2225	0.478	0.204	5.84868e-08	2.35341e-10	1.1765	0.44	0.206	3.06838e-06	2.35341e-10	8.97175e-12
Klf15	4.64194e-12	1.10914	0.313	0.075	6.05216e-08	2.17052e-09	0.726616	0.185	0.031	2.82992e-05	2.17052e-09	9.28388e-12
Tlr3	4.73698e-12	0.914968	0.269	0.048	6.17607e-08	8.53456e-08	0.762795	0.22	0.061	0.00111274	8.53456e-08	9.47395e-12
Kcnn2	4.81952e-12	0.586065	0.209	0.021	6.28369e-08	6.82325e-11	0.807317	0.185	0.021	8.89616e-07	6.82325e-11	9.63905e-12
Psd2	2.35884e-07	0.469513	0.127	0.015	0.00307545	5.87552e-12	0.77948	0.149	0.003	7.6605e-08	2.35884e-07	1.1751e-11
mt-Nd4	1.53654e-11	0.479194	1	0.985	2.00335e-07	6.0846e-12	0.556791	0.988	0.991	7.9331e-08	1.53654e-11	1.21692e-11
Elovl2	1.80712e-07	0.621681	0.119	0.012	0.00235612	7.47598e-12	0.548031	0.149	0.003	9.74718e-08	1.80712e-07	1.4952e-11
Hmgcs1	9.48276e-12	1.08626	0.56	0.266	1.23636e-07	1.49561e-07	0.987609	0.411	0.215	0.00194997	1.49561e-07	1.89655e-11
Ppp1r3c	9.5277e-12	0.671994	0.269	0.048	1.24222e-07	4.47769e-08	0.793356	0.19	0.043	0.000583801	4.47769e-08	1.90554e-11
Pax6	9.74996e-12	0.830144	0.209	0.024	1.2712e-07	8.24963e-07	0.491435	0.131	0.021	0.0107559	8.24963e-07	1.94999e-11
Psph	1.12146e-11	1.06151	0.381	0.126	1.46215e-07	0.000210013	0.754335	0.298	0.175	1	0.000210013	2.24291e-11
Ppargc1a	4.29089e-10	0.491099	0.164	0.015	5.59446e-06	1.18424e-11	0.819105	0.226	0.037	1.54402e-07	4.29089e-10	2.36849e-11
Ddt	1.1994e-11	1.41552	0.485	0.219	1.56378e-07	0.000243483	0.84622	0.339	0.224	1	0.000243483	2.39881e-11
Zfp428	1.21635e-11	0.86837	0.276	0.054	1.58588e-07	0.0014216	0.355725	0.173	0.08	1	0.0014216	2.43271e-11
Mro	1.43322e-11	0.678758	0.209	0.024	1.86864e-07	1.38635e-08	0.928166	0.244	0.067	0.000180753	1.38635e-08	2.86644e-11
Nat8	1.80573e-11	0.667719	0.142	0.003	2.35431e-07	3.86753e-08	0.337905	0.101	0.003	0.000504248	3.86753e-08	3.61145e-11
Fam228b	4.25184e-08	0.623508	0.179	0.033	0.000554355	2.56379e-11	0.895091	0.19	0.021	3.34267e-07	4.25184e-08	5.12758e-11
Idi1	2.65586e-11	0.945574	0.373	0.114	3.46271e-07	3.3487e-05	0.878671	0.274	0.138	0.436604	3.3487e-05	5.31172e-11
Paqr7	2.69083e-11	1.23316	0.403	0.15	3.50831e-07	1.26894e-10	1.05097	0.375	0.141	1.65444e-06	1.26894e-10	5.38167e-11
Camk2g	9.61168e-05	0.46088	0.351	0.183	1	3.81674e-11	1.24592	0.399	0.16	4.97626e-07	9.61168e-05	7.63347e-11
Elovl5	4.45754e-11	1.19412	0.478	0.204	5.81174e-07	8.51482e-07	0.767698	0.339	0.16	0.0111016	8.51482e-07	8.91507e-11
Abat	5.86804e-08	0.915993	0.231	0.063	0.000765075	4.64882e-11	1.16912	0.315	0.092	6.06113e-07	5.86804e-08	9.29764e-11
Grina	5.19876e-11	1.155	0.597	0.35	6.77814e-07	7.75177e-11	1.0486	0.494	0.242	1.01068e-06	7.75177e-11	1.03975e-10
Slc13a5	3.80174e-09	0.485378	0.134	0.009	4.95671e-05	5.4603e-11	0.581826	0.137	0.003	7.11914e-07	3.80174e-09	1.09206e-10
Cd302	5.46109e-11	1.13748	0.41	0.135	7.12018e-07	0.0290122	0.370563	0.304	0.221	1	0.0290122	1.09222e-10
Rida	6.33789e-11	1.21505	0.455	0.198	8.26335e-07	3.35196e-07	1.00457	0.339	0.163	0.00437028	3.35196e-07	1.26758e-10
Pik3ip1	0.00153629	0.643216	0.373	0.251	1	6.6671e-11	1.14265	0.464	0.227	8.69256e-07	0.00153629	1.33342e-10
Ndufb9	7.15355e-11	0.866358	0.776	0.62	9.3268e-07	0.0107955	0.547522	0.536	0.531	1	0.0107955	1.43071e-10
Aldoa	7.30191e-11	0.789918	0.866	0.808	9.52023e-07	0.00215998	0.433849	0.726	0.776	1	0.00215998	1.46038e-10
Msi2	2.68058e-09	0.799723	0.388	0.147	3.49493e-05	7.31412e-11	0.996323	0.464	0.212	9.53614e-07	2.68058e-09	1.46282e-10
Acaa2	7.49126e-11	1.19698	0.448	0.18	9.76711e-07	3.69275e-07	0.96444	0.357	0.172	0.00481461	3.69275e-07	1.49825e-10
Zfyve21	7.82728e-11	1.18489	0.448	0.195	1.02052e-06	6.09163e-09	1.13763	0.345	0.144	7.94227e-05	6.09163e-09	1.56546e-10
Cox7c	9.56517e-11	0.850167	0.836	0.76	1.24711e-06	0.271021	0.283425	0.667	0.742	1	0.271021	1.91303e-10
Gcsh	9.70955e-11	1.02165	0.418	0.159	1.26593e-06	0.00280988	0.670807	0.262	0.163	1	0.00280988	1.94191e-10
Pdzph1	1.14992e-09	0.609818	0.119	0.003	1.49927e-05	1.14255e-10	0.614332	0.143	0.006	1.48966e-06	1.14992e-09	2.2851e-10
Ppp1r1b	1.18917e-10	0.754581	0.246	0.045	1.55045e-06	0.00011617	0.423513	0.173	0.064	1	0.00011617	2.37835e-10
Cpq	2.93074e-07	0.833328	0.291	0.105	0.00382109	1.20966e-10	1.05495	0.31	0.092	1.57715e-06	2.93074e-07	2.41932e-10
Rnf182	1.24033e-10	0.496186	0.172	0.015	1.61714e-06	2.894e-05	0.463163	0.143	0.04	0.37732	2.894e-05	2.48066e-10
Slc25a3	1.40939e-10	1.1309	0.716	0.584	1.83757e-06	0.000165427	0.698233	0.631	0.604	1	0.000165427	2.81878e-10
Mpp6	2.67029e-05	0.590609	0.164	0.048	0.348153	1.42717e-10	0.929226	0.262	0.061	1.86075e-06	2.67029e-05	2.85434e-10
Ndufc2	1.49277e-10	1.21454	0.694	0.602	1.94627e-06	0.00167326	0.61961	0.595	0.589	1	0.00167326	2.98554e-10
Slc20a1	1.8787e-10	0.654816	0.276	0.06	2.44945e-06	3.67435e-10	0.791081	0.28	0.077	4.79062e-06	3.67435e-10	3.7574e-10
Eci1	2.02157e-10	1.19027	0.478	0.231	2.63572e-06	8.65903e-07	1.1311	0.375	0.212	0.0112896	8.65903e-07	4.04313e-10
Ahcyl1	0.0131079	0.535433	0.239	0.153	1	2.32394e-10	0.95717	0.375	0.147	3.02995e-06	0.0131079	4.64788e-10
Chpt1	2.45705e-10	1.01185	0.381	0.141	3.2035e-06	4.64438e-07	0.83356	0.363	0.181	0.00605534	4.64438e-07	4.9141e-10
Fdps	2.70306e-10	1.12547	0.545	0.296	3.52426e-06	0.121392	0.584366	0.232	0.19	1	0.121392	5.40613e-10
Ndufa4	2.70883e-10	0.934152	0.784	0.656	3.53177e-06	0.0306605	0.321197	0.613	0.613	1	0.0306605	5.41765e-10
Paqr8	2.9014e-10	0.702964	0.216	0.036	3.78285e-06	1.0332e-09	0.751924	0.208	0.04	1.34709e-05	1.0332e-09	5.8028e-10
Cdh10	1.63812e-05	0.498967	0.201	0.066	0.213578	3.02243e-10	0.912672	0.208	0.037	3.94065e-06	1.63812e-05	6.04486e-10
Smox	3.04372e-10	1.08238	0.448	0.186	3.96841e-06	0.0240353	0.458031	0.286	0.212	1	0.0240353	6.08745e-10
Aldh7a1	3.79096e-09	0.792769	0.321	0.108	4.94265e-05	3.04765e-10	1.11417	0.31	0.098	3.97353e-06	3.79096e-09	6.0953e-10
Aldh6a1	0.00076722	0.581619	0.269	0.141	1	3.16073e-10	1.10475	0.321	0.113	4.12097e-06	0.00076722	6.32147e-10
Sec14l2	3.29713e-10	0.767088	0.194	0.027	4.2988e-06	8.57657e-07	0.573902	0.149	0.031	0.0111821	8.57657e-07	6.59426e-10
Uqcrc1	3.87989e-10	1.09287	0.664	0.47	5.05859e-06	0.623733	0.25164	0.417	0.46	1	0.623733	7.75977e-10
Gpr162	5.41327e-10	0.455299	0.246	0.045	7.05782e-06	2.37109e-05	0.496316	0.173	0.055	0.309142	2.37109e-05	1.08265e-09
Vegfa	5.71293e-10	0.687976	0.164	0.015	7.44852e-06	8.15166e-09	0.605092	0.137	0.012	0.000106281	8.15166e-09	1.14259e-09
Slc25a33	5.84117e-10	1.05098	0.366	0.126	7.61572e-06	0.000489862	0.59177	0.214	0.104	1	0.000489862	1.16823e-09
Spry2	1.00484e-08	1.12486	0.284	0.087	0.000131011	6.68428e-10	0.946132	0.226	0.046	8.71497e-06	1.00484e-08	1.33686e-09
Sqle	2.53588e-09	0.807115	0.321	0.099	3.30628e-05	7.57429e-10	0.935134	0.315	0.104	9.87536e-06	2.53588e-09	1.51486e-09
Echdc2	9.05779e-10	0.401021	0.142	0.009	1.18096e-05	8.98381e-08	0.667185	0.113	0.009	0.00117131	8.98381e-08	1.81156e-09
Mvd	9.60125e-10	0.949455	0.284	0.075	1.25181e-05	2.00972e-05	0.493554	0.161	0.049	0.262027	2.00972e-05	1.92025e-09
St6galnac5	9.9593e-10	0.636036	0.187	0.024	1.29849e-05	1.42021e-05	0.451164	0.131	0.031	0.185167	1.42021e-05	1.99186e-09
Kcnip3	1.11107e-09	0.479	0.246	0.051	1.44862e-05	2.11062e-08	0.904636	0.226	0.061	0.000275183	2.11062e-08	2.22215e-09
Fbrsl1	1.15186e-09	0.916442	0.313	0.093	1.50179e-05	1.58754e-06	0.834025	0.232	0.083	0.0206983	1.58754e-06	2.30372e-09
Atl2	5.50345e-07	0.641406	0.276	0.096	0.0071754	1.25601e-09	0.65778	0.22	0.046	1.63758e-05	5.50345e-07	2.51201e-09
Cyp7b1	1.28732e-09	0.636204	0.187	0.027	1.6784e-05	4.87538e-08	0.588563	0.185	0.037	0.000635652	4.87538e-08	2.57463e-09
Pfkp	1.30738e-09	0.872283	0.246	0.054	1.70457e-05	0.000307589	0.454385	0.268	0.135	1	0.000307589	2.61477e-09
Sod2	1.56899e-09	1.06568	0.56	0.32	2.04565e-05	0.00388095	0.492584	0.369	0.264	1	0.00388095	3.13798e-09
Hmgn3	1.77313e-09	0.995073	0.507	0.26	2.31181e-05	3.07777e-05	0.85398	0.369	0.218	0.40128	3.07777e-05	3.54626e-09
Naprt	1.52768e-05	0.491399	0.149	0.039	0.199179	1.81373e-09	0.805631	0.167	0.021	2.36475e-05	1.52768e-05	3.62747e-09
Phactr3	5.75145e-08	0.737819	0.358	0.144	0.000749874	1.86682e-09	0.87793	0.286	0.086	2.43396e-05	5.75145e-08	3.73365e-09
Cyc1	2.23038e-09	0.780072	0.649	0.437	2.90796e-05	0.000475247	0.668475	0.5	0.42	1	0.000475247	4.46075e-09
mt-Co2	6.47354e-05	0.286301	1	0.991	0.84402	2.95205e-09	0.404163	0.994	0.991	3.84888e-05	6.47354e-05	5.9041e-09
Selenbp1	3.08755e-09	0.869464	0.299	0.09	4.02555e-05	0.000634597	0.735565	0.22	0.113	1	0.000634597	6.17511e-09
mt-Atp6	3.02244e-06	0.25387	1	1	0.0394066	3.31313e-09	0.336795	1	1	4.31966e-05	3.02244e-06	6.62627e-09
Hopx	3.37076e-09	0.682025	0.179	0.027	4.3948e-05	0.00548043	0.31798	0.101	0.04	1	0.00548043	6.74152e-09
Pyurf	3.64319e-09	0.855113	0.313	0.099	4.74999e-05	0.00641963	0.420521	0.185	0.104	1	0.00641963	7.28639e-09
Fam20a	3.84597e-09	0.970343	0.224	0.048	5.01438e-05	1.20316e-06	0.394788	0.137	0.025	0.0156868	1.20316e-06	7.69194e-09
Mmgt2	3.85762e-09	0.785996	0.201	0.036	5.02957e-05	0.0454132	0.280111	0.107	0.058	1	0.0454132	7.71524e-09
Rlbp1	4.34622e-08	0.562262	0.119	0.009	0.00056666	3.91243e-09	0.628281	0.113	0.003	5.10103e-05	4.34622e-08	7.82487e-09
S100a6	1.81622e-06	0.794559	0.336	0.15	0.0236799	4.25389e-09	0.86588	0.321	0.101	5.54622e-05	1.81622e-06	8.50777e-09
mt-Co1	0.000145492	0.259105	1	0.997	1	4.3221e-09	0.409769	0.988	1	5.63516e-05	0.000145492	8.64421e-09
Fzd2	4.38873e-09	0.600365	0.157	0.018	5.72203e-05	1.09991e-08	0.612705	0.149	0.018	0.000143407	1.09991e-08	8.77746e-09
Tmem55a	4.53193e-09	0.791841	0.284	0.081	5.90873e-05	0.00283722	0.693181	0.167	0.086	1	0.00283722	9.06386e-09
Fasn	9.47433e-05	0.840639	0.216	0.093	1	4.99305e-09	0.741728	0.256	0.071	6.50994e-05	9.47433e-05	9.9861e-09
Malat1	0.298543	0.414319	0.649	0.862	1	5.61623e-09	1.1148	0.863	0.923	7.32244e-05	0.298543	1.12325e-08
Bhlhe40	5.11885e-08	0.880925	0.313	0.114	0.000667395	6.18908e-09	0.815486	0.262	0.077	8.06932e-05	5.11885e-08	1.23782e-08
Fads1	7.54678e-09	1.10113	0.269	0.078	9.83949e-05	0.00130877	0.613868	0.22	0.12	1	0.00130877	1.50936e-08
1500009C09Rik	8.21385e-09	0.667784	0.239	0.054	0.000107092	3.0069e-05	0.555167	0.196	0.074	0.39204	3.0069e-05	1.64277e-08
Egfr	1.31794e-07	0.456884	0.112	0.009	0.00171833	8.30228e-09	0.50557	0.119	0.006	0.000108245	1.31794e-07	1.66046e-08
Sox8	0.00308698	0.546209	0.269	0.153	1	8.50944e-09	0.925156	0.304	0.101	0.000110946	0.00308698	1.70189e-08
Bmp7	1.07286e-06	0.408838	0.127	0.018	0.013988	1.14227e-08	0.46417	0.107	0.003	0.000148929	1.07286e-06	2.28453e-08
Slc6a9	0.0461438	0.42334	0.187	0.123	1	1.25629e-08	0.932609	0.274	0.089	0.000163795	0.0461438	2.51257e-08
Adora2b	1.42741e-08	0.604267	0.172	0.027	0.000186106	0.00144554	0.663898	0.137	0.058	1	0.00144554	2.85483e-08
Eci2	1.46112e-08	1.14524	0.463	0.243	0.0001905	0.000102782	0.840185	0.363	0.239	1	0.000102782	2.92223e-08
Gramd3	7.19417e-08	0.680371	0.276	0.087	0.000937976	1.52663e-08	0.749603	0.185	0.037	0.000199042	7.19417e-08	3.05326e-08
Tmem176b	1.54288e-08	0.84549	0.478	0.222	0.000201161	0.000307649	0.581422	0.405	0.267	1	0.000307649	3.08576e-08
Rasa2	0.000656434	0.367394	0.187	0.078	1	1.68876e-08	0.879543	0.262	0.086	0.000220181	0.000656434	3.37753e-08
Bdh1	1.79427e-08	0.714862	0.231	0.057	0.000233937	0.00132322	0.418853	0.113	0.04	1	0.00132322	3.58854e-08
C030037D09Rik	1.99898e-08	0.459624	0.157	0.021	0.000260627	1.39638e-05	0.427266	0.125	0.028	0.18206	1.39638e-05	3.99796e-08
Idh1	2.22811e-08	0.900506	0.321	0.114	0.000290501	9.84369e-07	0.784491	0.238	0.083	0.0128342	9.84369e-07	4.45622e-08
Lrrc8a	0.205735	0.354117	0.194	0.153	1	2.42511e-08	1.10328	0.315	0.126	0.000316186	0.205735	4.85022e-08
Epdr1	2.4342e-08	0.760513	0.328	0.114	0.000317371	6.95716e-06	0.640071	0.244	0.098	0.0907075	6.95716e-06	4.8684e-08
Me1	2.47862e-08	0.833594	0.224	0.054	0.000323162	2.09568e-06	0.642978	0.155	0.037	0.0273234	2.09568e-06	4.95724e-08
Gm42067	2.51499e-08	0.563131	0.149	0.018	0.000327905	6.47293e-07	0.49917	0.125	0.018	0.00843941	6.47293e-07	5.02998e-08
Apoc1	2.80976e-08	0.528082	0.112	0.006	0.000366336	2.18649e-05	0.822547	0.179	0.061	0.285075	2.18649e-05	5.61952e-08
Nckap5	3.08458e-08	0.515621	0.112	0.006	0.000402167	9.78802e-06	0.730306	0.131	0.031	0.127616	9.78802e-06	6.16915e-08
Slc41a1	3.91258e-08	0.80688	0.216	0.051	0.000510122	3.33441e-08	0.7903	0.196	0.046	0.00043474	3.91258e-08	6.66882e-08
Mpc1	3.52503e-08	0.927459	0.716	0.587	0.000459593	0.022719	0.621228	0.589	0.61	1	0.022719	7.05006e-08
Fgfr1	3.62044e-08	0.459999	0.261	0.069	0.000472032	0.000515107	0.535381	0.202	0.098	1	0.000515107	7.24087e-08
Plxnb1	0.0039221	0.293967	0.142	0.06	1	3.90687e-08	0.769953	0.161	0.028	0.000509377	0.0039221	7.81373e-08
Etfb	4.18585e-08	0.997021	0.56	0.38	0.000545751	0.0356322	0.725608	0.411	0.39	1	0.0356322	8.3717e-08
Dkk3	4.50338e-08	0.597591	0.284	0.081	0.000587151	1.53624e-05	0.3994	0.179	0.055	0.200295	1.53624e-05	9.00676e-08
Pbxip1	4.82775e-06	0.835631	0.343	0.171	0.0629442	5.94002e-08	1.0228	0.423	0.227	0.00077446	4.82775e-06	1.188e-07
Tom1l1	6.26647e-08	0.605011	0.157	0.024	0.000817022	0.00695628	0.399988	0.125	0.058	1	0.00695628	1.25329e-07
Itm2c	6.5593e-08	0.609216	0.769	0.623	0.000855201	6.62082e-08	0.522145	0.768	0.656	0.000863223	6.62082e-08	1.31186e-07
Nsdhl	6.58573e-08	0.8623	0.216	0.054	0.000858647	0.0181991	0.366093	0.125	0.064	1	0.0181991	1.31715e-07
3110082J24Rik	1.83131e-07	0.55498	0.149	0.024	0.00238766	6.81996e-08	0.499966	0.125	0.012	0.000889186	1.83131e-07	1.36399e-07
Fgfrl1	1.57091e-07	0.503523	0.119	0.012	0.00204815	7.0436e-08	0.350648	0.107	0.006	0.000918345	1.57091e-07	1.40872e-07
Tmem100	7.12922e-08	0.831874	0.373	0.153	0.000929508	3.6587e-07	0.863636	0.304	0.129	0.00477021	3.6587e-07	1.42584e-07
Csgalnact1	8.46025e-08	0.515755	0.194	0.042	0.00110305	0.00244438	0.439733	0.131	0.055	1	0.00244438	1.69205e-07
Fkbp10	8.99752e-08	0.661246	0.157	0.024	0.0011731	3.21215e-05	0.544757	0.101	0.018	0.4188	3.21215e-05	1.7995e-07
CT025619.1	6.98635e-07	0.556333	0.201	0.054	0.00910881	9.21094e-08	0.669753	0.185	0.043	0.00120092	6.98635e-07	1.84219e-07
Angptl4	1.00227e-07	0.772697	0.172	0.033	0.00130677	0.000204658	0.314954	0.107	0.028	1	0.000204658	2.00455e-07
Mageh1	1.171e-07	1.01742	0.425	0.216	0.00152675	0.00412125	0.642213	0.28	0.193	1	0.00412125	2.34201e-07
Sall2	5.45965e-06	0.588932	0.172	0.045	0.0711829	1.21478e-07	0.649456	0.19	0.046	0.00158383	5.45965e-06	2.42956e-07
Adgrg1	0.00847736	0.369319	0.276	0.168	1	1.22764e-07	1.01972	0.381	0.187	0.0016006	0.00847736	2.45528e-07
Suclg1	1.29736e-07	0.996109	0.522	0.326	0.0016915	0.028541	0.636912	0.351	0.298	1	0.028541	2.59472e-07
Hdac8	0.00166949	0.331783	0.194	0.09	1	1.40164e-07	0.835315	0.208	0.058	0.00182745	0.00166949	2.80327e-07
Tbc1d10a	3.47573e-06	0.686286	0.284	0.111	0.0453165	1.41792e-07	0.849354	0.202	0.055	0.00184869	3.47573e-06	2.83585e-07
Atp5o.1	1.50818e-07	0.926955	0.649	0.536	0.00196636	0.0049014	0.696588	0.512	0.475	1	0.0049014	3.01635e-07
Tspan15	0.00704781	0.397656	0.358	0.231	1	1.7507e-07	0.853234	0.399	0.196	0.00228256	0.00704781	3.5014e-07
Tkt	1.94785e-07	0.759924	0.634	0.422	0.0025396	0.00998377	0.533195	0.47	0.405	1	0.00998377	3.8957e-07
Atp5b	1.97488e-07	0.607458	0.821	0.772	0.00257485	2.34917e-05	0.575779	0.744	0.709	0.306285	2.34917e-05	3.94975e-07
Nadk2	2.07385e-07	0.670554	0.269	0.09	0.00270388	0.000434811	0.594611	0.196	0.092	1	0.000434811	4.14769e-07
Slc8b1	2.22428e-07	0.777289	0.187	0.042	0.00290002	2.35887e-06	0.568282	0.161	0.04	0.030755	2.35887e-06	4.44857e-07
Snta1	2.37035e-07	0.832171	0.321	0.126	0.00309047	0.00187763	0.458807	0.214	0.113	1	0.00187763	4.74071e-07
Sybu	2.3709e-07	0.625919	0.246	0.075	0.00309118	0.00267806	0.380505	0.226	0.126	1	0.00267806	4.74181e-07
Dnajb9	2.43905e-07	0.974261	0.44	0.234	0.00318003	0.0507888	0.440158	0.304	0.242	1	0.0507888	4.87809e-07
Igsf11	0.12432	0.297525	0.142	0.096	1	2.49268e-07	0.755649	0.196	0.052	0.00324995	0.12432	4.98535e-07
Arhgap5	3.12607e-07	0.795025	0.552	0.365	0.00407576	0.000743554	0.622577	0.601	0.521	1	0.000743554	6.25213e-07
Fbxo44	3.23427e-07	0.755389	0.313	0.117	0.00421685	1.38289e-05	0.695301	0.25	0.11	0.180302	1.38289e-05	6.46854e-07
Gadd45g	3.60224e-07	0.619007	0.306	0.114	0.0046966	0.000410098	0.756166	0.196	0.092	1	0.000410098	7.20448e-07
Crot	4.2065e-07	0.746509	0.284	0.099	0.00548444	5.72445e-05	0.693143	0.28	0.144	0.746353	5.72445e-05	8.413e-07
Atp5l	4.30997e-07	0.67742	0.799	0.737	0.00561934	0.995686	0.260183	0.625	0.718	1	0.995686	8.61994e-07
Nudt19	4.38323e-07	0.897383	0.336	0.147	0.00571485	0.000215312	0.710513	0.244	0.126	1	0.000215312	8.76645e-07
Timp3	8.22656e-05	0.332646	0.41	0.222	1	4.58407e-07	0.898481	0.411	0.227	0.0059767	8.22656e-05	9.16813e-07
Cdc42ep4	4.62978e-07	0.824284	0.299	0.114	0.00603631	0.00014542	0.540025	0.19	0.077	1	0.00014542	9.25956e-07
Mpdu1	5.08645e-07	0.967734	0.366	0.174	0.00663172	0.021938	0.59231	0.208	0.141	1	0.021938	1.01729e-06
Pigs	0.000700209	0.579538	0.239	0.12	1	5.19885e-07	0.73396	0.238	0.083	0.00677826	0.000700209	1.03977e-06
Sdc2	5.41186e-07	0.462303	0.381	0.153	0.00705598	2.08306e-06	0.430844	0.333	0.141	0.0271589	2.08306e-06	1.08237e-06
Macf1	0.00516879	0.735294	0.455	0.386	1	5.5886e-07	0.97084	0.637	0.515	0.00728642	0.00516879	1.11772e-06
Ttyh3	2.57391e-05	0.373664	0.201	0.066	0.335586	5.9044e-07	0.67066	0.202	0.058	0.00769816	2.57391e-05	1.18088e-06
Cpne2	6.06862e-07	0.691799	0.254	0.084	0.00791227	0.147862	0.390051	0.161	0.123	1	0.147862	1.21372e-06
Tecr	6.11915e-07	0.634996	0.739	0.587	0.00797815	0.000714361	0.489237	0.649	0.638	1	0.000714361	1.22383e-06
Bmyc	7.20897e-07	0.893755	0.537	0.353	0.00939906	0.735084	0.269887	0.339	0.359	1	0.735084	1.44179e-06
Ggnbp1	7.3204e-07	0.658605	0.134	0.021	0.00954434	0.0073928	0.397203	0.107	0.046	1	0.0073928	1.46408e-06
Pon2	7.65296e-07	1.06327	0.552	0.377	0.00997794	0.000149283	0.873374	0.452	0.359	1	0.000149283	1.53059e-06
Endog	7.74539e-07	0.721953	0.254	0.09	0.0100984	0.297355	0.324755	0.143	0.117	1	0.297355	1.54908e-06
Gprc5b	0.00276226	0.313488	0.396	0.254	1	7.94008e-07	0.604863	0.393	0.196	0.0103523	0.00276226	1.58802e-06
Hmgcr	7.99931e-07	0.768042	0.269	0.093	0.0104295	7.54751e-06	0.54204	0.226	0.083	0.0984045	7.54751e-06	1.59986e-06
Acot1	8.57883e-07	0.837251	0.269	0.096	0.0111851	0.00414324	0.502768	0.196	0.107	1	0.00414324	1.71577e-06
Abcd2	8.8096e-07	0.49897	0.187	0.045	0.011486	0.00158363	0.340732	0.143	0.058	1	0.00158363	1.76192e-06
Pou3f2	9.38943e-07	0.481618	0.127	0.018	0.0122419	3.76745e-05	0.386198	0.131	0.034	0.4912	3.76745e-05	1.87788e-06
Them4	9.50108e-07	0.682515	0.216	0.063	0.0123875	0.00231698	0.76153	0.149	0.071	1	0.00231698	1.90021e-06
Atp5k	9.5992e-07	0.75834	0.709	0.596	0.0125154	0.0719904	0.461152	0.518	0.512	1	0.0719904	1.91984e-06
Sat1	9.90402e-07	0.727998	0.59	0.374	0.0129129	0.000863805	0.689547	0.476	0.371	1	0.000863805	1.9808e-06
Tmem44	1.02949e-06	0.455386	0.239	0.072	0.0134225	3.72368e-06	0.687533	0.202	0.067	0.0485494	3.72368e-06	2.05897e-06
Itgb8	0.00254928	0.438746	0.164	0.072	1	1.11046e-06	0.751671	0.214	0.071	0.0144782	0.00254928	2.22092e-06
Mpv17l2	1.20796e-06	0.833077	0.299	0.129	0.0157493	4.50782e-05	0.657367	0.244	0.113	0.587729	4.50782e-05	2.41591e-06
Pou3f3	1.2201e-06	0.49679	0.216	0.063	0.0159077	7.19471e-06	0.593557	0.179	0.055	0.0938046	7.19471e-06	2.4402e-06
Ndufa13	1.23273e-06	0.6056	0.791	0.71	0.0160723	0.0348608	0.289051	0.661	0.702	1	0.0348608	2.46545e-06
Atp5c1	1.28731e-06	0.79675	0.672	0.557	0.0167839	0.994632	0.357575	0.458	0.537	1	0.994632	2.57461e-06
Nrxn2	0.000524142	0.417551	0.321	0.174	1	1.48217e-06	0.550355	0.345	0.156	0.0193245	0.000524142	2.96434e-06
1190005I06Rik	0.000164822	0.492399	0.254	0.12	1	1.4835e-06	0.638887	0.185	0.052	0.0193419	0.000164822	2.967e-06
Rab9	1.5456e-06	0.940289	0.44	0.24	0.0201515	0.00220718	0.680626	0.298	0.199	1	0.00220718	3.09119e-06
Mboat2	5.62389e-06	0.519383	0.269	0.102	0.0733243	1.65937e-06	0.858875	0.262	0.104	0.0216349	5.62389e-06	3.31874e-06
Pmvk	1.77329e-06	0.949812	0.351	0.171	0.0231201	0.0372525	0.425625	0.208	0.141	1	0.0372525	3.54658e-06
Decr1	1.83872e-06	0.750811	0.231	0.078	0.0239732	0.0374873	0.512548	0.185	0.126	1	0.0374873	3.67743e-06
Dtx1	1.85647e-06	0.449842	0.149	0.03	0.0242047	5.31946e-05	0.526827	0.173	0.061	0.693551	5.31946e-05	3.71294e-06
Dhrs3	1.85791e-06	0.798945	0.351	0.159	0.0242235	0.00318531	0.553604	0.25	0.15	1	0.00318531	3.71582e-06
44257	1.87267e-06	0.890548	0.463	0.272	0.0244159	0.000697882	0.612496	0.417	0.31	1	0.000697882	3.74535e-06
Ccdc88a	2.06468e-05	0.749099	0.433	0.254	0.269193	1.93622e-06	0.969078	0.411	0.242	0.0252445	2.06468e-05	3.87244e-06
Myo6	0.0491471	0.500345	0.336	0.263	1	1.98949e-06	0.796496	0.5	0.319	0.0259389	0.0491471	3.97897e-06
St3gal4	1.44041e-05	0.841063	0.291	0.132	0.187801	2.01844e-06	0.663267	0.196	0.061	0.0263165	1.44041e-05	4.03688e-06
Insig1	0.0317117	0.501142	0.306	0.222	1	2.08808e-06	0.797054	0.345	0.166	0.0272244	0.0317117	4.17616e-06
Fermt2	2.29071e-06	0.82051	0.545	0.386	0.0298662	8.82426e-06	0.879621	0.518	0.365	0.115051	8.82426e-06	4.58141e-06
Dhcr7	0.000240807	0.558297	0.276	0.141	1	2.52507e-06	0.708593	0.25	0.098	0.0329218	0.000240807	5.05012e-06
Lrp4	5.74727e-05	0.68706	0.157	0.048	0.749329	2.5275e-06	0.735467	0.161	0.04	0.0329535	5.74727e-05	5.05499e-06
Cox6c	2.66979e-06	0.509747	0.866	0.799	0.0348087	0.0663836	0.340967	0.738	0.764	1	0.0663836	5.33957e-06
Atp5d	2.8812e-06	0.699365	0.694	0.572	0.0375651	0.325376	0.372995	0.494	0.528	1	0.325376	5.7624e-06
Ncam1	0.00527715	0.396851	0.463	0.317	1	2.95113e-06	0.698438	0.53	0.331	0.0384769	0.00527715	5.90226e-06
Sdhb	3.08974e-06	1.01429	0.582	0.452	0.0402841	0.617147	0.362243	0.417	0.457	1	0.617147	6.17948e-06
Rsph9	3.41917e-06	0.506749	0.187	0.051	0.0445791	0.00032868	0.31566	0.208	0.089	1	0.00032868	6.83832e-06
Eps8	3.48213e-06	0.731892	0.209	0.066	0.0454	0.0494087	0.51185	0.155	0.101	1	0.0494087	6.96425e-06
Eno1b	3.51128e-06	0.663561	0.216	0.069	0.0457801	4.55972e-05	0.629883	0.179	0.064	0.594496	4.55972e-05	7.02256e-06
Ift27	3.8995e-06	0.815119	0.321	0.147	0.0508417	0.0136228	0.716008	0.268	0.193	1	0.0136228	7.79899e-06
Hsdl2	4.52662e-06	0.676018	0.321	0.147	0.0590181	9.25277e-06	0.68031	0.262	0.117	0.120638	9.25277e-06	9.05322e-06
Pcyt2	0.0301897	0.422597	0.328	0.237	1	4.85648e-06	1.00006	0.357	0.202	0.0633187	0.0301897	9.71293e-06
Cs	9.88965e-06	0.672066	0.388	0.216	0.128941	5.15841e-06	0.913121	0.327	0.175	0.0672554	9.88965e-06	1.03168e-05
Tmem121	5.26431e-06	0.358825	0.149	0.033	0.0686361	0.000350193	0.425752	0.119	0.037	1	0.000350193	1.05286e-05
Tmem129	5.79237e-06	0.667548	0.194	0.06	0.0755209	0.00111812	0.602277	0.196	0.098	1	0.00111812	1.15847e-05
Phpt1	6.13258e-06	1.08887	0.463	0.296	0.0799566	0.0162937	0.575697	0.345	0.279	1	0.0162937	1.22651e-05
Tmem229a	0.0102335	0.362666	0.246	0.147	1	6.25522e-06	0.581401	0.238	0.092	0.0815555	0.0102335	1.25104e-05
Pnisr	0.103485	0.308122	0.478	0.461	1	6.38868e-06	0.802535	0.607	0.515	0.0832956	0.103485	1.27773e-05
Hsd17b12	0.0126032	0.586431	0.381	0.293	1	6.68662e-06	0.931234	0.369	0.224	0.0871801	0.0126032	1.33732e-05
Pld2	6.86531e-06	0.439202	0.164	0.042	0.0895099	0.000427301	0.562374	0.149	0.058	1	0.000427301	1.37306e-05
Dab1	7.00211e-06	0.351161	0.172	0.045	0.0912935	5.02573e-05	0.297811	0.131	0.034	0.655254	5.02573e-05	1.40042e-05
Hspa2	8.24141e-06	0.702047	0.336	0.156	0.107451	8.12012e-06	0.676899	0.393	0.202	0.10587	8.24141e-06	1.62402e-05
Trps1	0.000757668	0.476964	0.224	0.108	1	8.70394e-06	0.808987	0.28	0.132	0.113482	0.000757668	1.74078e-05
Rgma	0.000173573	0.655613	0.269	0.135	1	8.78291e-06	0.80956	0.244	0.104	0.114512	0.000173573	1.75657e-05
Kctd5	0.00076214	0.550539	0.224	0.111	1	9.79363e-06	0.671557	0.25	0.107	0.127689	0.00076214	1.95872e-05
Gm11713	0.0331989	0.465648	0.149	0.084	1	9.89053e-06	0.972109	0.196	0.071	0.128953	0.0331989	1.9781e-05
Nr2f1	0.000184379	0.5352	0.261	0.12	1	1.12914e-05	0.568709	0.25	0.104	0.147218	0.000184379	2.25827e-05
Tom1	1.18002e-05	0.692118	0.239	0.093	0.153852	0.0021754	0.480132	0.167	0.08	1	0.0021754	2.36003e-05
Per3	0.00112637	0.578519	0.306	0.18	1	1.32095e-05	0.974104	0.321	0.175	0.172225	0.00112637	2.64188e-05
Slc7a2	0.000330217	0.443619	0.127	0.039	1	1.48604e-05	0.518298	0.119	0.025	0.19375	0.000330217	2.97206e-05
Gm2a	1.52943e-05	0.687638	0.433	0.249	0.199407	0.00075352	0.714864	0.393	0.282	1	0.00075352	3.05884e-05
A830082K12Rik	1.61796e-05	0.501171	0.194	0.063	0.21095	0.0289421	0.369396	0.107	0.055	1	0.0289421	3.23589e-05
Zfp36l2	1.69886e-05	0.624141	0.403	0.219	0.221498	0.00264287	0.712359	0.292	0.196	1	0.00264287	3.3977e-05
Kcnj10	0.0238947	0.574264	0.194	0.123	1	1.83772e-05	0.766101	0.226	0.095	0.239602	0.0238947	3.67541e-05
Soat1	1.98559e-05	0.441105	0.157	0.042	0.258881	3.07852e-05	0.756585	0.226	0.098	0.401378	3.07852e-05	3.97114e-05
Cisd1	2.0109e-05	0.663594	0.582	0.419	0.262181	0.328365	0.256525	0.363	0.353	1	0.328365	4.02176e-05
Ctsf	2.1689e-05	0.699298	0.41	0.234	0.282781	0.000158863	0.537125	0.363	0.215	1	0.000158863	4.33775e-05
Add3	0.000428612	0.683271	0.351	0.207	1	2.18817e-05	0.680082	0.393	0.233	0.285293	0.000428612	4.37628e-05
Fam184a	0.00130192	0.353953	0.112	0.036	1	2.19248e-05	0.684031	0.19	0.067	0.285855	0.00130192	4.3849e-05
Hibadh	2.31392e-05	0.835791	0.425	0.26	0.301689	0.0755445	0.611428	0.286	0.245	1	0.0755445	4.62778e-05
Dhrs7	2.46751e-05	0.778096	0.425	0.251	0.321714	0.145629	0.316578	0.315	0.276	1	0.145629	4.93496e-05
Acadl	2.4946e-05	0.921336	0.343	0.192	0.325246	0.00907704	0.518353	0.268	0.181	1	0.00907704	4.98914e-05
Fibp	2.60157e-05	0.849786	0.358	0.192	0.339193	0.00487795	0.637554	0.298	0.212	1	0.00487795	5.20308e-05
Ddo	2.64652e-05	0.31889	0.104	0.018	0.345053	0.0622763	0.414012	0.119	0.074	1	0.0622763	5.29297e-05
Gk	2.69366e-05	0.482062	0.142	0.036	0.3512	3.1691e-05	0.498486	0.107	0.021	0.413187	3.1691e-05	5.38725e-05
Mfsd2a	0.167177	0.318297	0.157	0.114	1	2.76357e-05	0.817924	0.226	0.095	0.360315	0.167177	5.52707e-05
Hibch	2.92468e-05	0.486083	0.172	0.054	0.38132	0.0599288	0.277667	0.107	0.061	1	0.0599288	5.84927e-05
Pgk1	3.21432e-05	0.816879	0.537	0.389	0.419083	0.00280697	0.626058	0.423	0.325	1	0.00280697	6.42853e-05
Hspe1	3.32547e-05	0.753046	0.582	0.44	0.433575	0.175982	0.410102	0.429	0.417	1	0.175982	6.65083e-05
Pitpnc1	0.000163987	0.571588	0.381	0.21	1	3.32575e-05	0.770291	0.393	0.239	0.433611	0.000163987	6.65138e-05
Tpmt	3.43401e-05	0.54654	0.149	0.042	0.447726	6.2533e-05	0.608738	0.131	0.037	0.815305	6.2533e-05	6.8679e-05
Tmem59	3.89877e-05	0.626659	0.761	0.698	0.508321	0.00820387	0.450659	0.643	0.669	1	0.00820387	7.79739e-05
Grm3	3.98565e-05	0.495044	0.306	0.138	0.519648	0.00178144	0.383378	0.173	0.08	1	0.00178144	7.97113e-05
Acot13	4.07672e-05	0.731579	0.433	0.269	0.531523	0.24259	0.372082	0.274	0.233	1	0.24259	8.15328e-05
Pacsin3	4.10367e-05	0.588196	0.276	0.126	0.535037	0.000174719	0.785439	0.179	0.074	1	0.000174719	8.20718e-05
Lap3	4.43683e-05	0.822615	0.448	0.287	0.578474	0.000525018	0.673375	0.399	0.27	1	0.000525018	8.87347e-05
Tmem246	4.71147e-05	0.632735	0.276	0.129	0.614281	0.00200352	0.591327	0.214	0.12	1	0.00200352	9.42271e-05
Selenos	4.72976e-05	0.790151	0.515	0.38	0.616667	0.00115541	0.691135	0.482	0.393	1	0.00115541	9.4593e-05
Sox6	5.0738e-05	0.567092	0.112	0.024	0.661522	0.0131954	0.516167	0.125	0.064	1	0.0131954	0.000101473
Uqcr10	5.36552e-05	0.688862	0.649	0.608	0.699557	0.144814	0.493482	0.542	0.574	1	0.144814	0.000107308
Rdh5	5.41773e-05	0.4396	0.119	0.027	0.706364	0.00203562	0.407194	0.119	0.046	1	0.00203562	0.000108352
Rapgef3	0.0145035	0.382478	0.187	0.108	1	5.43387e-05	0.671615	0.185	0.071	0.708468	0.0145035	0.000108674
Slc3a2	0.00106126	0.557878	0.59	0.503	1	5.58413e-05	0.6737	0.577	0.5	0.728059	0.00106126	0.00011168
Sesn3	0.00219425	0.370049	0.179	0.081	1	5.77345e-05	0.52876	0.274	0.132	0.752742	0.00219425	0.000115466
Kbtbd11	5.81681e-05	0.573341	0.164	0.051	0.758396	0.0178187	0.422842	0.202	0.126	1	0.0178187	0.000116333
4933431E20Rik	5.8374e-05	0.582445	0.246	0.105	0.761081	0.0147094	0.448056	0.137	0.074	1	0.0147094	0.000116745
Cry2	5.98858e-05	0.392675	0.179	0.06	0.780791	0.0556888	0.382884	0.185	0.126	1	0.0556888	0.000119768
Pnpla7	6.054e-05	0.312243	0.149	0.042	0.789321	0.00732728	0.324217	0.119	0.052	1	0.00732728	0.000121076
Uqcrfs1	6.06149e-05	0.876673	0.515	0.404	0.790298	0.171335	0.476907	0.399	0.399	1	0.171335	0.000121226
Chka	6.253e-05	0.469864	0.246	0.102	0.815266	0.0661742	0.477601	0.196	0.141	1	0.0661742	0.000125056
Cables1	7.14766e-05	0.592191	0.187	0.066	0.931912	0.000304106	0.694245	0.179	0.077	1	0.000304106	0.000142948
Dhrs1	7.74673e-05	0.894131	0.366	0.213	1	0.087623	0.574471	0.226	0.181	1	0.087623	0.000154929
Fmn2	7.89453e-05	0.264677	0.119	0.027	1	0.00407727	0.302522	0.155	0.074	1	0.00407727	0.000157884
Gstt1	0.000109537	0.702544	0.194	0.075	1	0.00278816	0.65222	0.137	0.061	1	0.00278816	0.000219062
Cep85l	0.000297019	0.301525	0.134	0.042	1	0.00011175	0.621195	0.179	0.071	1	0.000297019	0.000223487
Etfa	0.000115111	0.530123	0.343	0.183	1	0.50792	0.37033	0.28	0.261	1	0.50792	0.000230208
Echs1	0.000116198	0.719156	0.47	0.329	1	0.125526	0.497406	0.357	0.347	1	0.125526	0.000232383
Tmem9	0.000116557	0.625633	0.224	0.096	1	0.00372081	0.510766	0.214	0.123	1	0.00372081	0.000233101
Id3	0.000124204	0.605404	0.493	0.296	1	0.000820508	0.281291	0.435	0.255	1	0.000820508	0.000248392
Mdh2	0.000126002	0.724827	0.575	0.482	1	0.47325	0.278001	0.435	0.46	1	0.47325	0.000251988
Pdk2	0.000138818	0.619914	0.224	0.096	1	0.00539207	0.385163	0.143	0.067	1	0.00539207	0.000277617
Ctso	0.000147129	0.817373	0.343	0.204	1	0.000223965	0.738863	0.339	0.218	1	0.000223965	0.000294236
Lysmd2	0.00300429	0.4301	0.269	0.153	1	0.000150909	0.549462	0.262	0.132	1	0.00300429	0.000301796
Smpd1	0.000158075	0.733188	0.366	0.222	1	0.0441415	0.422544	0.28	0.218	1	0.0441415	0.000316125
Abcd3	0.000160041	0.629323	0.269	0.132	1	0.00869613	0.535944	0.214	0.135	1	0.00869613	0.000320056
Omg	0.000265545	0.493545	0.358	0.198	1	0.000161491	0.603063	0.232	0.107	1	0.000265545	0.000322956
Hnmt	0.00017457	0.568416	0.149	0.048	1	0.000683462	0.563634	0.167	0.071	1	0.000683462	0.000349109
Tulp3	0.00017941	0.356866	0.127	0.036	1	0.0200107	0.381291	0.125	0.067	1	0.0200107	0.000358787
Rdh11	0.000666511	0.281735	0.134	0.045	1	0.000182461	0.406785	0.113	0.031	1	0.000666511	0.000364888
Idh2	0.000184472	0.613321	0.381	0.237	1	0.1181	0.493451	0.351	0.328	1	0.1181	0.00036891
Med25	0.000188334	0.515228	0.284	0.141	1	0.0489815	0.443472	0.185	0.126	1	0.0489815	0.000376632
Trib2	0.000194647	0.474281	0.179	0.066	1	0.00853597	0.482886	0.119	0.055	1	0.00853597	0.000389257
Sdf2	0.00197315	0.521104	0.388	0.284	1	0.000225065	0.871337	0.357	0.248	1	0.00197315	0.000450079
Ddit4	0.00659229	0.501702	0.313	0.204	1	0.000234189	0.661827	0.298	0.175	1	0.00659229	0.000468323
Chchd3	0.000244536	0.774644	0.418	0.269	1	0.131775	0.485408	0.238	0.196	1	0.131775	0.000489012
Ndufb10	0.000296661	0.680872	0.664	0.59	1	0.0104051	0.635935	0.53	0.5	1	0.0104051	0.000593235
Slc38a3	0.000298007	0.595843	0.269	0.135	1	0.000478456	0.657129	0.214	0.107	1	0.000478456	0.000595925
Pgpep1	0.000304539	0.464781	0.187	0.075	1	0.139907	0.367454	0.107	0.071	1	0.139907	0.000608986
Gm26881	0.00030624	0.483929	0.112	0.03	1	0.000774818	0.471012	0.107	0.034	1	0.000774818	0.000612385
Slc12a4	0.000309054	0.4586	0.164	0.06	1	0.000642176	0.479635	0.155	0.064	1	0.000642176	0.000618013
Abhd14b	0.000314226	0.683942	0.261	0.132	1	0.0201069	0.494567	0.22	0.15	1	0.0201069	0.000628353
Capn2	0.000341167	0.696667	0.328	0.189	1	0.00759995	0.553063	0.238	0.153	1	0.00759995	0.000682217
Ptgr2	0.000382704	0.781563	0.276	0.15	1	0.245545	0.308036	0.202	0.169	1	0.245545	0.000765261
Aldh1a1	0.000613056	0.666408	0.194	0.084	1	0.00039169	0.488102	0.113	0.034	1	0.000613056	0.000783227
Aco2	0.00269354	0.689875	0.425	0.329	1	0.000392736	0.553679	0.417	0.298	1	0.00269354	0.000785318
Sf3b6	0.000418362	0.757677	0.493	0.374	1	0.471346	0.335816	0.321	0.331	1	0.471346	0.000836548
Plcd1	0.00149665	0.359646	0.104	0.033	1	0.000426711	0.373395	0.101	0.028	1	0.00149665	0.00085324
Pigx	0.000427702	0.48155	0.254	0.126	1	0.106352	0.392374	0.167	0.12	1	0.106352	0.000855221
Dtx3	0.00044501	0.415952	0.418	0.269	1	0.0200575	0.515848	0.345	0.264	1	0.0200575	0.000889822
Farp1	0.0328522	0.377378	0.112	0.057	1	0.000456106	0.681679	0.125	0.043	1	0.0328522	0.000912003
Tmem256	0.000458174	0.684201	0.59	0.485	1	0.475372	0.295142	0.446	0.466	1	0.475372	0.000916138
Lrp10	0.063666	0.580024	0.246	0.189	1	0.000475463	0.510894	0.256	0.138	1	0.063666	0.0009507
Prdx2	0.00052299	0.590703	0.604	0.566	1	0.0199476	0.493004	0.506	0.466	1	0.0199476	0.00104571
Ptov1	0.00058023	0.541379	0.478	0.341	1	0.0107581	0.520405	0.399	0.316	1	0.0107581	0.00116012
Atxn10	0.000610821	0.680866	0.381	0.246	1	0.03114	0.532665	0.351	0.291	1	0.03114	0.00122127
Prpf19	0.000616392	0.756756	0.351	0.234	1	0.00135932	0.668832	0.339	0.233	1	0.00135932	0.0012324
Mthfd1	0.0254533	0.541167	0.127	0.066	1	0.000633615	0.69882	0.167	0.074	1	0.0254533	0.00126683
Tmed5	0.000647547	0.583773	0.418	0.29	1	0.0503174	0.502247	0.339	0.288	1	0.0503174	0.00129468
Mat2a	0.0240117	0.464952	0.485	0.422	1	0.000673231	0.795433	0.476	0.387	1	0.0240117	0.00134601
Rbbp9	0.000677534	0.375849	0.194	0.084	1	0.220192	0.425323	0.113	0.083	1	0.220192	0.00135461
Sdha	0.000697994	0.60911	0.59	0.476	1	0.0735875	0.483353	0.512	0.503	1	0.0735875	0.0013955
Hdhd2	0.0449502	0.391348	0.343	0.269	1	0.000720395	0.714177	0.333	0.215	1	0.0449502	0.00144027
Emc3	0.000729963	0.68568	0.485	0.359	1	0.228212	0.459553	0.375	0.374	1	0.228212	0.00145939
Prelp	0.000731208	0.446665	0.179	0.072	1	0.00395919	0.458277	0.196	0.104	1	0.00395919	0.00146188
Phkb	0.000760423	0.401767	0.172	0.072	1	0.0466069	0.488106	0.155	0.101	1	0.0466069	0.00152027
Gstk1	0.000857458	0.398048	0.201	0.09	1	0.00192542	0.498969	0.137	0.058	1	0.00192542	0.00171418
Pigt	0.00091148	0.456363	0.231	0.114	1	0.0516022	0.395899	0.202	0.141	1	0.0516022	0.00182213
Tceal8	0.000941614	0.521412	0.328	0.195	1	0.109677	0.400212	0.292	0.242	1	0.109677	0.00188234
Atp6v0e	0.0010076	0.699335	0.582	0.485	1	0.256162	0.362776	0.435	0.46	1	0.256162	0.00201418
Fars2	0.0010174	0.572087	0.194	0.09	1	0.0147976	0.506465	0.155	0.089	1	0.0147976	0.00203377
Washc2	0.00103548	0.386781	0.306	0.171	1	0.367013	0.264773	0.196	0.172	1	0.367013	0.00206988
Uqcrc2	0.00105393	0.619012	0.507	0.401	1	0.5039	0.294997	0.393	0.405	1	0.5039	0.00210674
Pnrc2	0.00106042	0.698941	0.313	0.195	1	0.430088	0.320991	0.208	0.19	1	0.430088	0.00211972
Nr1d1	0.00239688	0.362922	0.194	0.093	1	0.00106687	0.502508	0.179	0.083	1	0.00239688	0.00213259
Haghl	0.00107984	0.472792	0.388	0.249	1	0.0148199	0.547257	0.28	0.202	1	0.0148199	0.00215852
Agl	0.00334251	0.314922	0.157	0.069	1	0.00108728	0.551736	0.196	0.098	1	0.00334251	0.00217337
Laptm4a	0.00114451	0.301522	0.769	0.668	1	0.0211882	0.270992	0.75	0.721	1	0.0211882	0.0022877
Cyr61	0.00121162	0.283707	0.149	0.057	1	0.0322371	0.294014	0.137	0.08	1	0.0322371	0.00242177
Hbegf	0.00121286	0.456651	0.224	0.111	1	0.012305	0.341992	0.179	0.104	1	0.012305	0.00242425
Cyp4f13	0.00123733	0.322186	0.157	0.063	1	0.0453259	0.298633	0.143	0.086	1	0.0453259	0.00247314
Serhl	0.00127551	0.452082	0.142	0.054	1	0.0104993	0.437036	0.137	0.071	1	0.0104993	0.00254939
Rnd2	0.110474	0.267886	0.134	0.087	1	0.00127754	0.378632	0.149	0.061	1	0.110474	0.00255344
Tiparp	0.00128014	0.448121	0.134	0.051	1	0.00853731	0.405778	0.143	0.074	1	0.00853731	0.00255865
Sgip1	0.00133691	0.265639	0.209	0.096	1	0.00974299	0.335563	0.196	0.11	1	0.00974299	0.00267202
Zeb1	0.0178178	0.278548	0.231	0.141	1	0.00139223	0.620338	0.292	0.187	1	0.0178178	0.00278252
Gcat	0.00139628	0.686405	0.201	0.102	1	0.0519341	0.347739	0.113	0.064	1	0.0519341	0.0027906
Tmem205	0.00142458	0.746299	0.336	0.219	1	0.0026305	0.534902	0.31	0.209	1	0.0026305	0.00284714
Dgcr6	0.00143956	0.679923	0.373	0.257	1	0.00870212	0.475812	0.315	0.221	1	0.00870212	0.00287705
Desi2	0.00824341	0.274357	0.187	0.099	1	0.00156054	0.502777	0.22	0.12	1	0.00824341	0.00311864
Cyp51	0.0609348	0.354647	0.187	0.126	1	0.00157514	0.468809	0.179	0.086	1	0.0609348	0.0031478
Nkx6-2	0.99181	0.306965	0.194	0.204	1	0.00158666	0.677005	0.28	0.163	1	0.99181	0.00317081
Tle4	0.00169172	0.560391	0.179	0.084	1	0.0330942	0.335099	0.173	0.11	1	0.0330942	0.00338058
Saraf	0.00178642	0.53421	0.679	0.632	1	0.0270954	0.399212	0.637	0.623	1	0.0270954	0.00356966
Retsat	0.0018997	0.288636	0.104	0.033	1	0.00232989	0.331355	0.119	0.046	1	0.00232989	0.00379579
Pcdh11x	0.0023903	0.348464	0.112	0.039	1	0.0040283	0.25199	0.137	0.058	1	0.0040283	0.00477489
Ndufb2	0.00253325	0.617273	0.537	0.476	1	0.334311	0.35023	0.435	0.439	1	0.334311	0.00506007
AI413582	0.00258422	0.591438	0.328	0.21	1	0.327274	0.272957	0.179	0.15	1	0.327274	0.00516177
Nfia	0.0471989	0.684163	0.366	0.305	1	0.00277134	0.681791	0.369	0.282	1	0.0471989	0.005535
Gpi1	0.00285772	0.446016	0.575	0.479	1	0.339806	0.3627	0.423	0.436	1	0.339806	0.00570727
Arl3	0.00295129	0.549158	0.418	0.296	1	0.0180391	0.364281	0.369	0.276	1	0.0180391	0.00589387
S100a13	0.00299495	0.522765	0.545	0.446	1	0.0758923	0.531975	0.381	0.347	1	0.0758923	0.00598094
Tsc22d3	0.501186	0.435786	0.358	0.359	1	0.00301169	0.589086	0.351	0.252	1	0.501186	0.00601431
Pnkd	0.00306937	0.567768	0.485	0.404	1	0.0865088	0.588079	0.351	0.322	1	0.0865088	0.00612932
Eif1b	0.00308613	0.665859	0.493	0.401	1	0.664926	0.26861	0.298	0.356	1	0.664926	0.00616274
Ckap5	0.00311257	0.312497	0.224	0.123	1	0.724046	0.262553	0.22	0.212	1	0.724046	0.00621546
Ccdc28b	0.00318901	0.342887	0.254	0.141	1	0.301059	0.253824	0.173	0.141	1	0.301059	0.00636784
Carmil1	0.00325946	0.357226	0.119	0.045	1	0.0152148	0.554316	0.143	0.08	1	0.0152148	0.00650829
Fam172a	0.00330582	0.582028	0.261	0.156	1	0.542757	0.322751	0.19	0.181	1	0.542757	0.00660071
Fuz	0.00364595	0.379913	0.164	0.075	1	0.261419	0.343227	0.119	0.092	1	0.261419	0.0072786
Gsta4	0.00378259	0.370335	0.313	0.189	1	0.0155612	0.343499	0.315	0.215	1	0.0155612	0.00755087
Mrps33	0.00420666	0.532765	0.575	0.491	1	0.566434	0.520134	0.399	0.442	1	0.566434	0.00839562
Akt2	0.00434134	0.72403	0.231	0.138	1	0.157136	0.364412	0.125	0.089	1	0.157136	0.00866382
Ghr	0.00541165	0.273076	0.104	0.039	1	0.00451843	0.406964	0.113	0.046	1	0.00541165	0.00901645
Mfn1	0.0046138	0.499186	0.216	0.12	1	0.0179553	0.44256	0.226	0.15	1	0.0179553	0.0092063
Trp53i13	0.0046648	0.452389	0.209	0.114	1	0.368174	0.409933	0.167	0.144	1	0.368174	0.00930784
Abhd11	0.0411682	0.293222	0.142	0.084	1	0.00484454	0.387304	0.155	0.077	1	0.0411682	0.0096656
Prdx4	0.688599	0.268588	0.261	0.251	1	0.00484807	0.66975	0.327	0.233	1	0.688599	0.00967264
Kank1	0.0146811	0.304298	0.112	0.051	1	0.00485108	0.366851	0.113	0.046	1	0.0146811	0.00967864
Rpn2	0.125628	0.340144	0.455	0.395	1	0.00507147	0.915486	0.5	0.442	1	0.125628	0.0101172
Gm14305	0.00529734	0.428581	0.119	0.048	1	0.0597874	0.403547	0.101	0.058	1	0.0597874	0.0105666
Chd9	0.00532219	0.465628	0.284	0.174	1	0.00571534	0.562668	0.345	0.255	1	0.00571534	0.010616
Tmem29	0.0521381	0.28479	0.127	0.072	1	0.00540711	0.496813	0.131	0.061	1	0.0521381	0.010785
Mcur1	0.00546581	0.506459	0.239	0.141	1	0.127063	0.513047	0.196	0.153	1	0.127063	0.0109017
Atp5g3	0.00608799	0.488362	0.537	0.44	1	0.148397	0.285751	0.405	0.371	1	0.148397	0.0121389
Mthfd2l	0.0310683	0.323058	0.179	0.108	1	0.00664597	0.467328	0.202	0.117	1	0.0310683	0.0132478
Pisd	0.00666972	0.564582	0.313	0.213	1	0.280799	0.398996	0.244	0.227	1	0.280799	0.013295
Fgd4	0.00699149	0.265005	0.104	0.039	1	0.0882283	0.344987	0.137	0.092	1	0.0882283	0.0139341
Coq9	0.0192064	0.432891	0.201	0.123	1	0.00704878	0.5993	0.173	0.098	1	0.0192064	0.0140479
Mpc2	0.074325	0.399973	0.485	0.44	1	0.00771788	0.513309	0.464	0.429	1	0.074325	0.0153762
Ppp1r14b	0.00848701	0.497921	0.164	0.084	1	0.0656829	0.522127	0.143	0.092	1	0.0656829	0.016902
Rnft1	0.132932	0.380716	0.127	0.084	1	0.00868204	0.42203	0.173	0.095	1	0.132932	0.0172887
Tmem208	0.00877484	0.53812	0.373	0.266	1	0.0351608	0.573351	0.363	0.301	1	0.0351608	0.0174727
Pea15a	0.552438	0.312291	0.507	0.506	1	0.00885334	0.444361	0.524	0.457	1	0.552438	0.0176283
Cnih1	0.377333	0.300745	0.321	0.296	1	0.00905093	0.548976	0.274	0.19	1	0.377333	0.0180199
Idh3g	0.00919716	0.514909	0.418	0.317	1	0.605891	0.409148	0.31	0.325	1	0.605891	0.0183097
Vegfb	0.336956	0.349796	0.134	0.108	1	0.00933187	0.453972	0.131	0.064	1	0.336956	0.0185767
Tmem14a	0.00979838	0.547178	0.194	0.111	1	0.0205235	0.393209	0.143	0.08	1	0.0205235	0.0195008
Inppl1	0.0471686	0.252757	0.104	0.054	1	0.00999674	0.372965	0.101	0.043	1	0.0471686	0.0198935
Tmcc1	0.965047	0.292884	0.261	0.266	1	0.0100593	0.534437	0.274	0.19	1	0.965047	0.0200175
Clcc1	0.0103864	0.39394	0.216	0.126	1	0.447079	0.339388	0.196	0.181	1	0.447079	0.0206648
Aldh2	0.0104642	0.401737	0.493	0.38	1	0.0963517	0.359618	0.351	0.298	1	0.0963517	0.0208188
Atraid	0.0105606	0.452456	0.537	0.473	1	0.207751	0.394527	0.482	0.537	1	0.207751	0.0210097
Hadh	0.0114591	0.553434	0.336	0.246	1	0.884646	0.496264	0.262	0.288	1	0.884646	0.0227869
Fam214b	0.011648	0.324223	0.149	0.075	1	0.0680342	0.348437	0.101	0.058	1	0.0680342	0.0231604
Apoo	0.0140361	0.35447	0.179	0.102	1	0.0118447	0.404786	0.208	0.129	1	0.0140361	0.0235491
Ndufc1	0.0121224	0.489719	0.56	0.503	1	0.666433	0.253134	0.417	0.469	1	0.666433	0.0240979
Ppa1	0.0314925	0.280269	0.187	0.114	1	0.0124898	0.288524	0.143	0.074	1	0.0314925	0.0248236
Myo10	0.0212005	0.373898	0.209	0.123	1	0.013913	0.351118	0.244	0.163	1	0.0212005	0.0276323
Sirt5	0.0148215	0.251631	0.157	0.084	1	0.307715	0.255968	0.137	0.11	1	0.307715	0.0294233
Sc5d	0.0482514	0.393271	0.246	0.177	1	0.0151307	0.307953	0.196	0.117	1	0.0482514	0.0300325
Emc2	0.306512	0.306804	0.284	0.251	1	0.0152782	0.646446	0.286	0.212	1	0.306512	0.0303229
Higd1a	0.0154835	0.389123	0.463	0.353	1	0.309586	0.434141	0.387	0.383	1	0.309586	0.0307272
Glmp	0.0164243	0.587714	0.44	0.344	1	0.140665	0.485238	0.333	0.31	1	0.140665	0.0325788
Emc7	0.0167436	0.417213	0.552	0.5	1	0.266316	0.358068	0.458	0.469	1	0.266316	0.0332068
Acat2	0.173149	0.35579	0.149	0.108	1	0.0169222	0.343233	0.161	0.092	1	0.173149	0.0335581
Daam2	0.0171161	0.311587	0.201	0.12	1	0.053626	0.384188	0.155	0.098	1	0.053626	0.0339393
Ggh	0.0359494	0.471133	0.299	0.219	1	0.0180364	0.546961	0.268	0.196	1	0.0359494	0.0357476
Abcd4	0.0180933	0.263797	0.142	0.072	1	0.0327976	0.356781	0.101	0.052	1	0.0327976	0.0358592
Agpat3	0.101676	0.296689	0.239	0.18	1	0.0183571	0.578841	0.238	0.163	1	0.101676	0.0363772
Sil1	0.021272	0.396734	0.172	0.099	1	0.0204009	0.510758	0.143	0.083	1	0.021272	0.0403855
Mrps16	0.0205302	0.616492	0.351	0.275	1	0.934808	0.341957	0.232	0.248	1	0.934808	0.0406388
Dhrs4	0.0597463	0.525736	0.157	0.102	1	0.0205969	0.295142	0.137	0.074	1	0.0597463	0.0407696
Clpp	0.0207231	0.406235	0.373	0.287	1	0.937832	0.352117	0.262	0.285	1	0.937832	0.0410167
Ift74	0.0225832	0.344161	0.119	0.06	1	0.466447	0.40866	0.137	0.12	1	0.466447	0.0446564
Nudt9	0.0237282	0.571755	0.328	0.243	1	0.16498	0.341201	0.292	0.261	1	0.16498	0.0468933
Fam173a	0.208789	0.283065	0.366	0.32	1	0.0238072	0.566007	0.351	0.285	1	0.208789	0.0470476
Itpr2	0.0239981	0.382992	0.164	0.093	1	0.399119	0.507844	0.143	0.12	1	0.399119	0.0474203
Lrpap1	0.0242719	0.435194	0.44	0.356	1	0.0880749	0.29074	0.429	0.393	1	0.0880749	0.0479547
Mrps36	0.0256037	0.491609	0.396	0.305	1	0.253566	0.305955	0.268	0.236	1	0.253566	0.0505518
Cby1	0.0772932	0.392811	0.187	0.129	1	0.0256423	0.525225	0.208	0.141	1	0.0772932	0.0506271
P4ha1	0.0261992	0.289181	0.246	0.159	1	0.285446	0.319719	0.232	0.202	1	0.285446	0.051712
Uba3	0.0449281	0.416558	0.194	0.126	1	0.0262901	0.551479	0.19	0.126	1	0.0449281	0.051889
Golga1	0.0282472	0.389519	0.134	0.072	1	0.73188	0.303758	0.131	0.129	1	0.73188	0.0556965
Acadvl	0.0292796	0.411968	0.299	0.216	1	0.531736	0.309158	0.25	0.245	1	0.531736	0.057702
Psat1	0.0673189	0.284166	0.351	0.257	1	0.030765	0.394317	0.226	0.15	1	0.0673189	0.0605836
Idh3b	0.0309594	0.45624	0.328	0.249	1	0.269074	0.264329	0.298	0.261	1	0.269074	0.0609604
Manbal	0.0323018	0.66453	0.388	0.311	1	0.0742658	0.523695	0.304	0.252	1	0.0742658	0.0635602
Aldh9a1	0.0336678	0.385647	0.187	0.114	1	0.103744	0.615328	0.161	0.12	1	0.103744	0.0662021
Hddc2	0.116476	0.354584	0.142	0.096	1	0.0340267	0.51038	0.167	0.107	1	0.116476	0.0668956
Slc35e4	0.272754	0.392606	0.187	0.156	1	0.0354061	0.521384	0.167	0.107	1	0.272754	0.0695586
Scp2	0.0365659	0.548244	0.522	0.488	1	0.121659	0.503634	0.47	0.485	1	0.121659	0.0717947
Naxd	0.853988	0.267406	0.306	0.305	1	0.0390979	0.515972	0.31	0.248	1	0.853988	0.0766671
Mettl26	0.041664	0.349383	0.284	0.207	1	0.295731	0.378444	0.208	0.184	1	0.295731	0.0815921
H2afv	0.0418743	0.381621	0.47	0.392	1	0.309762	0.28608	0.399	0.374	1	0.309762	0.0819952
Erg28	0.0727291	0.414569	0.306	0.246	1	0.0431744	0.407234	0.28	0.212	1	0.0727291	0.0844848
Isca2	0.0485646	0.522239	0.254	0.186	1	0.0446591	0.458018	0.28	0.218	1	0.0485646	0.0873238
Pgp	0.0459297	0.482081	0.381	0.329	1	0.130978	0.403445	0.333	0.291	1	0.130978	0.0897499
Mlf2	0.0466561	0.381599	0.582	0.56	1	0.261631	0.366956	0.44	0.454	1	0.261631	0.0911355
Znrf3	0.0492051	0.434368	0.134	0.081	1	0.0641185	0.374254	0.101	0.058	1	0.0641185	0.095989
Emc8	0.0492722	0.451938	0.284	0.21	1	0.244027	0.34434	0.196	0.166	1	0.244027	0.0961166
Gclm	0.050333	0.503404	0.328	0.26	1	0.349223	0.452169	0.286	0.276	1	0.349223	0.0981325
Dars	0.106444	0.410597	0.209	0.159	1	0.0509789	0.543637	0.238	0.187	1	0.106444	0.0993589
Fgfbp3	0.105663	0.271775	0.127	0.081	1	0.0524724	0.479973	0.179	0.123	1	0.105663	0.102191
Trappc2	0.0525882	0.357148	0.239	0.168	1	0.324303	0.263116	0.119	0.163	1	0.324303	0.102411
Sdhc	0.0526911	0.555822	0.403	0.347	1	0.858568	0.264434	0.268	0.304	1	0.858568	0.102606
Notch2	0.132032	0.312975	0.142	0.096	1	0.0560256	0.43064	0.107	0.061	1	0.132032	0.108912
Ndufv1	0.0579797	0.461256	0.418	0.353	1	0.889653	0.328899	0.262	0.304	1	0.889653	0.112598
Lpcat3	0.103394	0.335405	0.246	0.186	1	0.0592955	0.426401	0.262	0.209	1	0.103394	0.115075
Ube2e1	0.0618244	0.448737	0.381	0.314	1	0.539707	0.253635	0.214	0.199	1	0.539707	0.119827
Cyhr1	0.069543	0.531435	0.328	0.269	1	0.0649643	0.283766	0.292	0.227	1	0.069543	0.125708
Sar1b	0.546166	0.388137	0.388	0.401	1	0.0654276	0.524953	0.375	0.34	1	0.546166	0.126575
Lonp2	0.0659843	0.359478	0.179	0.117	1	0.913025	0.340693	0.149	0.153	1	0.913025	0.127615
Wsb1	0.0663632	0.374556	0.261	0.189	1	0.0693094	0.251623	0.298	0.23	1	0.0693094	0.128322
Tmco3	0.0692453	0.393245	0.231	0.168	1	0.178656	0.382073	0.173	0.138	1	0.178656	0.133696
Mrps7	0.0730893	0.576377	0.284	0.231	1	0.351148	0.282809	0.179	0.156	1	0.351148	0.140836
Slc35a2	0.166701	0.269577	0.216	0.168	1	0.0774911	0.371899	0.238	0.184	1	0.166701	0.148977
Wbp2	0.0779301	0.300581	0.507	0.437	1	0.273001	0.379801	0.327	0.307	1	0.273001	0.149787
Gstz1	0.0793503	0.299716	0.149	0.096	1	0.277567	0.385509	0.125	0.101	1	0.277567	0.152404
Rheb	0.0794831	0.379631	0.53	0.476	1	0.827782	0.260385	0.411	0.494	1	0.827782	0.152649
Mcee	0.0872262	0.452247	0.321	0.263	1	0.28389	0.501995	0.262	0.245	1	0.28389	0.166844
Mrpl40	0.0908249	0.355657	0.224	0.165	1	0.54811	0.27763	0.155	0.184	1	0.54811	0.173401
Fam162a	0.0917095	0.482485	0.336	0.287	1	0.542115	0.323675	0.274	0.267	1	0.542115	0.175008
Acad8	0.606434	0.264596	0.104	0.093	1	0.0944974	0.325328	0.119	0.077	1	0.606434	0.180065
Ndufs1	0.0986457	0.391351	0.261	0.204	1	0.185564	0.26004	0.25	0.209	1	0.185564	0.18756
Atp5j2	0.107452	0.367563	0.642	0.686	1	0.589679	0.284713	0.583	0.699	1	0.589679	0.203358
Bcas1	0.312383	0.467994	0.157	0.207	1	0.110879	0.264378	0.077	0.132	1	0.312383	0.209464
Mplkip	0.111947	0.314283	0.194	0.141	1	0.544029	0.358663	0.149	0.138	1	0.544029	0.211362
Slc33a1	0.114582	0.336683	0.157	0.108	1	0.157795	0.375699	0.131	0.095	1	0.157795	0.216035
Derl1	0.115635	0.358361	0.381	0.326	1	0.814762	0.265145	0.268	0.31	1	0.814762	0.217899
Abhd4	0.118675	0.261956	0.209	0.156	1	0.742766	0.310462	0.149	0.147	1	0.742766	0.223267
Mrps14	0.119467	0.488662	0.418	0.395	1	0.820435	0.410811	0.351	0.387	1	0.820435	0.224662
Fastk	0.130528	0.30074	0.201	0.153	1	0.874721	0.386708	0.149	0.169	1	0.874721	0.244018
Pex7	0.130912	0.283325	0.187	0.132	1	0.587572	0.276938	0.179	0.166	1	0.587572	0.244686
Prkcsh	0.133195	0.355954	0.291	0.243	1	0.860813	0.281929	0.25	0.264	1	0.860813	0.248649
Npdc1	0.351542	0.3308	0.336	0.311	1	0.134508	0.360438	0.292	0.245	1	0.351542	0.250923
Fbxo18	0.150201	0.356876	0.127	0.087	1	0.297256	0.288505	0.107	0.083	1	0.297256	0.277841
Coq7	0.150615	0.300509	0.231	0.183	1	0.893723	0.285692	0.137	0.147	1	0.893723	0.278545
Rnf115	0.155521	0.352746	0.209	0.162	1	0.414355	0.435212	0.167	0.15	1	0.414355	0.286854
Hsd17b4	0.178283	0.400675	0.231	0.186	1	0.430481	0.368232	0.244	0.236	1	0.430481	0.324781
2410015M20Rik	0.19123	0.472458	0.448	0.44	1	0.606754	0.277931	0.417	0.445	1	0.606754	0.345891
Suclg2	0.197237	0.26394	0.127	0.09	1	0.558004	0.338098	0.113	0.101	1	0.558004	0.355571
Trim8	0.227794	0.293596	0.269	0.228	1	0.20489	0.290911	0.22	0.184	1	0.227794	0.3678
Emc6	0.206603	0.367487	0.358	0.317	1	0.62487	0.288598	0.262	0.255	1	0.62487	0.370522
B230118H07Rik	0.222598	0.365629	0.254	0.219	1	0.940593	0.253127	0.185	0.206	1	0.940593	0.395646
Aamdc	0.222937	0.428227	0.261	0.225	1	0.421431	0.334823	0.25	0.233	1	0.421431	0.396173
Paics	0.227769	0.420895	0.269	0.231	1	0.787876	0.27178	0.226	0.236	1	0.787876	0.40366
Mrps11	0.240683	0.592609	0.194	0.159	1	0.53934	0.408259	0.155	0.144	1	0.53934	0.423437
Tmem9b	0.451114	0.322077	0.403	0.401	1	0.254416	0.33131	0.405	0.396	1	0.451114	0.444104
Tspan31	0.363634	0.362501	0.276	0.249	1	0.268966	0.340338	0.22	0.187	1	0.363634	0.465589
Ndufa10	0.271283	0.324383	0.373	0.35	1	0.446316	0.402862	0.333	0.34	1	0.446316	0.468972
Glo1	0.310166	0.391781	0.396	0.389	1	0.51349	0.513258	0.363	0.39	1	0.51349	0.524129
Gnpda2	0.997066	0.264493	0.209	0.219	1	0.358857	0.305024	0.202	0.178	1	0.997066	0.588935
Rasa3	0.461136	0.323624	0.172	0.15	1	0.389922	0.361467	0.137	0.117	1	0.461136	0.627805
Mpst	0.787891	0.262783	0.164	0.162	1	0.39569	0.320998	0.167	0.147	1	0.787891	0.634809
Cnih4	0.421891	0.255353	0.261	0.237	1	0.496624	0.281271	0.274	0.27	1	0.496624	0.66579
Smim20	0.525402	0.3132	0.254	0.237	1	0.527959	0.312328	0.214	0.202	1	0.527959	0.774756
Adh5	0.643208	0.304072	0.351	0.347	1	0.558695	0.254629	0.298	0.298	1	0.643208	0.80525
Vps29	0.650887	0.332224	0.381	0.404	1	0.696923	0.318847	0.298	0.347	1	0.696923	0.87812
4833439L19Rik	0.685899	0.28199	0.284	0.269	1	0.791649	0.381666	0.232	0.236	1	0.791649	0.90134
Hcfc1r1	0.725201	0.25157	0.366	0.371	1	0.926233	0.250323	0.292	0.319	1	0.926233	0.924486

## Sheet: Endothelial conserved markers
Gene_ID	Treated_p_val	Treated_avg_log2FC	Treated_pct.1	Treated_pct.2	Treated_p_val_adj	Control_p_val	Control_avg_log2FC	Control_pct.1	Control_pct.2	Control_p_val_adj	max_p_val	min_p_val
Slco1a4	1.31589e-99	4.38709	0.984	0.002	1.71566e-95	1.93912e-101	4.74085	0.967	0.005	2.52823e-97	1.31589e-99	3.87824e-101
Flt1	3.92476e-82	4.37004	0.968	0.037	5.1171e-78	2.88835e-98	4.84741	0.984	0.014	3.76584e-94	3.92476e-82	5.77671e-98
Adgrl4	3.56395e-92	3.00258	0.921	0.002	4.64668e-88	3.0278e-97	3.17741	0.918	0.002	3.94765e-93	3.56395e-92	6.0556e-97
Ly6a	5.0375e-75	4.69206	0.937	0.047	6.56789e-71	9.33216e-96	4.93563	0.984	0.018	1.21673e-91	5.0375e-75	1.86643e-95
Ly6c1	6.17568e-89	5.7008	1	0.03	8.05185e-85	1.1738e-94	5.49679	0.984	0.021	1.5304e-90	6.17568e-89	2.3476e-94
Abcb1a	1.57258e-83	3.26886	0.857	0.005	2.05033e-79	4.59319e-93	3.19789	0.869	0	5.9886e-89	1.57258e-83	9.18637e-93
Cldn5	2.06138e-80	6.25033	1	0.054	2.68762e-76	2.59118e-92	6.32163	1	0.03	3.37837e-88	2.06138e-80	5.18235e-92
Pglyrp1	3.0789e-91	3.79271	0.937	0.007	4.01426e-87	3.9436e-90	3.96075	0.885	0.007	5.14167e-86	3.9436e-90	6.15779e-91
Foxq1	1.41612e-77	2.76151	0.825	0.01	1.84634e-73	4.31269e-88	2.9657	0.869	0.007	5.62288e-84	1.41612e-77	8.62538e-88
Egfl7	2.0017e-75	3.46968	0.952	0.044	2.60981e-71	1.6112e-87	3.67075	0.918	0.018	2.10068e-83	2.0017e-75	3.2224e-87
Ptprb	1.27385e-85	3.13426	0.873	0.005	1.66085e-81	3.9392e-86	3.57003	0.836	0.005	5.13593e-82	1.27385e-85	7.8784e-86
Adgrf5	3.28323e-68	2.64188	0.778	0.017	4.28067e-64	6.44328e-86	2.94506	0.836	0.005	8.40075e-82	3.28323e-68	1.28866e-85
Cyyr1	1.17326e-62	2.022	0.683	0.007	1.5297e-58	1.3241e-83	2.6695	0.787	0	1.72637e-79	1.17326e-62	2.64821e-83
Kank3	1.16159e-68	2.52552	0.841	0.03	1.51448e-64	2.0823e-83	2.78576	0.869	0.014	2.71491e-79	1.16159e-68	4.16461e-83
Itm2a	1.71625e-74	5.47442	0.968	0.062	2.23764e-70	4.02271e-82	5.40023	0.967	0.044	5.24481e-78	1.71625e-74	8.04542e-82
Nostrin	8.7047e-61	1.97368	0.667	0.007	1.13492e-56	9.80257e-82	2.53561	0.77	0	1.27806e-77	8.7047e-61	1.96051e-81
Cdh5	5.26223e-60	2.19813	0.651	0.007	6.8609e-56	4.57723e-80	2.4336	0.77	0.002	5.9678e-76	5.26223e-60	9.15447e-80
Klf2	5.68316e-80	3.88471	0.968	0.04	7.4097e-76	5.40308e-72	3.78085	0.902	0.048	7.04454e-68	5.40308e-72	1.13663e-79
Kdr	7.51787e-43	2.04899	0.556	0.022	9.80181e-39	2.02839e-78	2.37654	0.77	0.005	2.64461e-74	7.51787e-43	4.05677e-78
Lef1	4.64073e-62	2.29783	0.73	0.017	6.05058e-58	5.17274e-78	2.499	0.754	0.002	6.74422e-74	4.64073e-62	1.03455e-77
Sema3c	1.40325e-63	2.1903	0.746	0.017	1.82956e-59	5.35853e-78	2.48545	0.754	0.002	6.98645e-74	1.40325e-63	1.07171e-77
Srarp	5.75457e-78	2.36754	0.81	0.005	7.5028e-74	7.43067e-69	2.16517	0.656	0	9.68811e-65	7.43067e-69	1.15091e-77
Jcad	5.68648e-75	2.57889	0.841	0.017	7.41403e-71	5.76645e-67	2.57217	0.738	0.016	7.5183e-63	5.76645e-67	1.1373e-74
Tek	1.37755e-74	2.22324	0.746	0	1.79605e-70	5.83776e-69	2.13087	0.689	0.005	7.61127e-65	5.83776e-69	2.7551e-74
Wfdc1	1.57117e-73	2.84473	0.873	0.03	2.04849e-69	3.20839e-70	2.60126	0.787	0.021	4.18309e-66	3.20839e-70	3.14233e-73
Acvrl1	5.59617e-73	2.65108	0.825	0.017	7.29628e-69	8.99915e-65	2.64482	0.787	0.032	1.17331e-60	8.99915e-65	1.11923e-72
Lsr	1.06555e-72	2.62892	0.794	0.012	1.38926e-68	8.11307e-68	2.55748	0.705	0.009	1.05778e-63	8.11307e-68	2.13109e-72
Sox17	4.50517e-70	2.77656	0.746	0.007	5.87384e-66	1.07484e-72	2.82306	0.705	0.002	1.40137e-68	4.50517e-70	2.14968e-72
Sox18	1.07663e-69	2.51976	0.714	0.002	1.40371e-65	1.68889e-72	2.31583	0.689	0	2.20198e-68	1.07663e-69	3.37779e-72
Fn1	7.18793e-72	2.6694	0.778	0.01	9.37162e-68	1.35315e-71	2.35756	0.738	0.009	1.76424e-67	1.35315e-71	1.43759e-71
Fxyd5	1.02037e-71	3.10613	0.921	0.044	1.33036e-67	1.71404e-64	2.62126	0.689	0.012	2.23476e-60	1.71404e-64	2.04075e-71
Hmcn1	1.15311e-69	2.49937	0.714	0.002	1.50343e-65	5.26934e-69	2.56451	0.689	0.005	6.87017e-65	5.26934e-69	2.30623e-69
AU021092	1.70038e-69	2.05664	0.698	0	2.21695e-65	1.91595e-63	1.92051	0.607	0	2.49802e-59	1.91595e-63	3.40075e-69
Emcn	3.75561e-69	2.5671	0.857	0.03	4.89656e-65	2.95403e-66	2.6545	0.721	0.014	3.85146e-62	2.95403e-66	7.51122e-69
Pltp	1.45484e-68	4.20107	0.984	0.086	1.89682e-64	1.34026e-53	3.48575	0.967	0.145	1.74743e-49	1.34026e-53	2.90968e-68
Grrp1	5.35842e-68	2.09293	0.698	0.002	6.98631e-64	8.5401e-59	1.7774	0.639	0.012	1.11346e-54	8.5401e-59	1.07168e-67
Abcg2	9.52405e-68	2.62588	0.889	0.044	1.24175e-63	6.45967e-68	3.00006	0.852	0.044	8.42211e-64	9.52405e-68	1.29193e-67
Ramp2	1.29415e-58	3.039	0.952	0.099	1.68731e-54	9.32874e-68	3.12233	0.902	0.055	1.21628e-63	1.29415e-58	1.86575e-67
Icam2	1.0683e-67	2.35745	0.714	0.005	1.39284e-63	6.99304e-60	1.99258	0.59	0.002	9.11752e-56	6.99304e-60	2.13659e-67
Rasip1	4.78608e-67	2.09415	0.746	0.012	6.24009e-63	4.80798e-67	2.24917	0.639	0	6.26865e-63	4.80798e-67	9.57215e-67
Degs2	2.48463e-66	2.19076	0.698	0.005	3.23946e-62	4.80798e-67	2.0273	0.639	0	6.26865e-63	2.48463e-66	9.61597e-67
Ltbp4	7.12749e-59	2.59041	0.746	0.03	9.29282e-55	3.53143e-66	2.52802	0.787	0.028	4.60428e-62	7.12749e-59	7.06286e-66
Ushbp1	1.02437e-65	1.86466	0.683	0.002	1.33558e-61	9.88188e-56	1.89824	0.574	0.005	1.2884e-51	9.88188e-56	2.04875e-65
Slc9a3r2	3.71409e-59	3.10864	0.952	0.106	4.84242e-55	1.99394e-65	3.26228	0.918	0.072	2.5997e-61	3.71409e-59	3.98788e-65
Kitl	1.33011e-50	2.07329	0.698	0.037	1.7342e-46	4.32495e-64	2.87885	0.82	0.044	5.63887e-60	1.33011e-50	8.6499e-64
Slc6a6	1.292e-51	3.20994	0.952	0.158	1.68451e-47	1.07583e-63	3.84335	1	0.129	1.40266e-59	1.292e-51	2.15166e-63
Esam	6.20552e-58	2.81561	0.921	0.081	8.09076e-54	3.22731e-63	3.15411	0.902	0.067	4.20777e-59	6.20552e-58	6.45463e-63
Paqr5	6.19326e-63	2.02062	0.651	0.002	8.07477e-59	1.70354e-58	1.97522	0.656	0.016	2.22108e-54	1.70354e-58	1.23865e-62
Spock2	3.86837e-57	3.04478	1	0.123	5.04358e-53	2.0502e-62	3.13069	0.918	0.074	2.67305e-58	3.86837e-57	4.1004e-62
Cd34	1.06823e-61	2.81134	0.921	0.072	1.39276e-57	4.99214e-60	2.76733	0.902	0.081	6.50875e-56	4.99214e-60	2.13646e-61
Tie1	1.28322e-54	1.82617	0.571	0.002	1.67307e-50	1.18022e-61	1.96911	0.59	0	1.53877e-57	1.28322e-54	2.36043e-61
Cxcl12	1.71288e-48	2.92806	0.825	0.084	2.23326e-44	4.39726e-61	3.8458	0.836	0.055	5.73315e-57	1.71288e-48	8.79453e-61
Eng	6.522e-61	2.8028	0.905	0.079	8.50338e-57	2.28645e-50	2.56629	0.803	0.074	2.98107e-46	2.28645e-50	1.3044e-60
Ocln	2.94018e-53	1.92991	0.603	0.01	3.8334e-49	1.3089e-60	2.27787	0.787	0.042	1.70655e-56	2.94018e-53	2.6178e-60
Gata2	1.66797e-49	1.65492	0.54	0.005	2.1747e-45	5.68902e-60	2.04666	0.59	0.002	7.41735e-56	1.66797e-49	1.1378e-59
Tinagl1	3.02308e-46	1.78442	0.746	0.049	3.94149e-42	9.50244e-60	2.28647	0.803	0.039	1.23893e-55	3.02308e-46	1.90049e-59
Prom1	4.83802e-53	2.11481	0.603	0.01	6.3078e-49	1.03101e-59	2.12803	0.721	0.025	1.34423e-55	4.83802e-53	2.06201e-59
Cavin2	2.16235e-40	1.95616	0.587	0.037	2.81927e-36	1.54191e-59	2.65078	0.82	0.058	2.01034e-55	2.16235e-40	3.08381e-59
Hspa12b	1.67278e-59	1.78268	0.603	0	2.18096e-55	7.71481e-58	1.75853	0.59	0.005	1.00586e-53	7.71481e-58	3.34555e-59
Vwa1	2.12967e-53	3.26971	0.905	0.116	2.77666e-49	7.19554e-59	3.16819	0.934	0.102	9.38154e-55	2.12967e-53	1.43911e-58
Srgn	1.62783e-58	2.58734	0.841	0.059	2.12237e-54	3.4969e-46	2.20366	0.803	0.085	4.55926e-42	3.4969e-46	3.25567e-58
Ablim1	2.37177e-58	2.60247	0.841	0.059	3.09231e-54	9.30776e-53	2.92769	0.836	0.085	1.21355e-48	9.30776e-53	4.74354e-58
Id1	5.07906e-54	3.20247	0.937	0.123	6.62207e-50	4.57557e-58	3.61397	0.869	0.083	5.96563e-54	5.07906e-54	9.15114e-58
Tdrp	6.99602e-58	1.65287	0.635	0.007	9.1214e-54	1.06858e-42	1.70812	0.492	0.012	1.39322e-38	1.06858e-42	1.3992e-57
Slc7a5	1.0069e-57	2.90142	0.778	0.042	1.3128e-53	1.29024e-51	2.47735	0.738	0.046	1.68222e-47	1.29024e-51	2.01381e-57
Ctla2a	2.14152e-57	3.15672	0.667	0.015	2.79212e-53	1.51361e-56	2.74045	0.607	0.009	1.97344e-52	1.51361e-56	4.28305e-57
Podxl	1.16154e-56	2.12012	0.619	0.007	1.51442e-52	4.06886e-55	2.18211	0.656	0.021	5.30498e-51	4.06886e-55	2.32309e-56
Sgms1	3.75952e-51	2.6865	0.857	0.099	4.90166e-47	3.92554e-56	2.80076	0.852	0.079	5.11812e-52	3.75952e-51	7.85108e-56
Palmd	1.80206e-55	1.92719	0.698	0.022	2.34952e-51	4.67095e-40	1.5919	0.541	0.025	6.08998e-36	4.67095e-40	3.60412e-55
Pecam1	2.09849e-50	2.51284	0.921	0.133	2.73601e-46	2.2374e-55	2.87423	0.902	0.102	2.91712e-51	2.09849e-50	4.4748e-55
Hspb1	2.32813e-51	2.69794	0.921	0.099	3.03541e-47	3.04489e-55	2.60292	0.902	0.081	3.96993e-51	2.32813e-51	6.08979e-55
Pcp4l1	2.14733e-54	2.80328	0.937	0.106	2.79969e-50	1.48536e-42	2.39148	0.852	0.113	1.93661e-38	1.48536e-42	4.29466e-54
Slco1c1	4.15548e-50	2.59685	0.921	0.121	5.41791e-46	1.19821e-53	2.8921	0.934	0.115	1.56222e-49	4.15548e-50	2.39641e-53
Clec14a	1.41626e-46	1.5996	0.492	0.002	1.84652e-42	8.22305e-53	1.80931	0.508	0	1.07212e-48	1.41626e-46	1.64461e-52
St6galnac2	2.37904e-43	1.37578	0.476	0.005	3.10179e-39	1.09693e-52	1.67549	0.574	0.009	1.43018e-48	2.37904e-43	2.19387e-52
Igfbp7	2.35296e-39	2.0287	0.968	0.146	3.06778e-35	1.18456e-52	2.28388	1	0.102	1.54442e-48	2.35296e-39	2.36911e-52
Mecom	2.12221e-32	1.07168	0.349	0.002	2.76694e-28	3.18983e-51	1.59089	0.525	0.005	4.15891e-47	2.12221e-32	6.37967e-51
Itih5	8.6403e-43	1.57993	0.714	0.057	1.12652e-38	4.28212e-51	2.17719	0.82	0.069	5.58303e-47	8.6403e-43	8.56424e-51
Tspan13	2.82101e-50	2.66362	0.984	0.163	3.67803e-46	7.42544e-44	2.71236	0.934	0.196	9.68129e-40	7.42544e-44	5.64202e-50
Klf4	3.17717e-47	2.01995	0.556	0.012	4.1424e-43	3.26008e-50	2.05211	0.607	0.021	4.25049e-46	3.17717e-47	6.52016e-50
Slc2a1	3.71235e-50	3.0947	0.968	0.173	4.84016e-46	2.35782e-49	3.19015	1	0.215	3.07413e-45	2.35782e-49	7.42469e-50
Clec2d	2.12172e-47	1.70713	0.587	0.017	2.7663e-43	1.78476e-49	2.0604	0.607	0.021	2.32697e-45	2.12172e-47	3.56952e-49
She	5.49499e-29	1.02115	0.349	0.007	7.16437e-25	2.57743e-49	1.8179	0.492	0.002	3.36046e-45	5.49499e-29	5.15487e-49
Slc7a1	4.1107e-43	1.98064	0.603	0.03	5.35954e-39	4.84114e-49	2.00005	0.541	0.009	6.31188e-45	4.1107e-43	9.68228e-49
Mmrn2	1.69079e-48	1.61072	0.587	0.015	2.20445e-44	6.44499e-31	1.3199	0.393	0.014	8.40298e-27	6.44499e-31	3.38157e-48
Ifitm3	1.97141e-48	2.8504	0.952	0.136	2.57033e-44	1.18602e-34	2.61752	0.82	0.15	1.54634e-30	1.18602e-34	3.94283e-48
C130074G19Rik	2.74721e-48	1.69571	0.524	0.005	3.58181e-44	2.25355e-38	1.16173	0.41	0.005	2.93817e-34	2.25355e-38	5.49442e-48
Mpzl1	3.47182e-48	2.26471	0.873	0.114	4.52656e-44	1.32806e-40	2.17594	0.803	0.115	1.73152e-36	1.32806e-40	6.94364e-48
Arhgef15	5.94245e-48	1.39382	0.508	0.002	7.74776e-44	9.50914e-44	1.28751	0.443	0.002	1.2398e-39	9.50914e-44	1.18849e-47
Kif26a	1.83536e-30	1.01001	0.349	0.005	2.39295e-26	1.37561e-47	1.38419	0.459	0	1.79352e-43	1.83536e-30	2.75121e-47
Gm9946	3.00634e-20	0.955928	0.222	0.002	3.91967e-16	1.37561e-47	1.74288	0.459	0	1.79352e-43	3.00634e-20	2.75121e-47
Slc22a8	4.6042e-45	2.08882	0.683	0.042	6.00295e-41	1.83067e-47	2.36431	0.639	0.03	2.38683e-43	4.6042e-45	3.66135e-47
Cgnl1	2.92177e-47	1.68153	0.603	0.02	3.8094e-43	1.5871e-37	1.77153	0.574	0.039	2.06926e-33	1.5871e-37	5.84354e-47
Ly6e	5.13117e-43	2.92808	0.952	0.198	6.69001e-39	5.07707e-47	2.99303	0.951	0.182	6.61948e-43	5.13117e-43	1.01541e-46
Arl4a	2.7316e-43	2.11669	0.73	0.069	3.56145e-39	1.23014e-46	2.44837	0.902	0.132	1.60386e-42	2.7316e-43	2.46029e-46
AW112010	1.39424e-46	2.0361	0.587	0.02	1.81781e-42	2.04672e-30	1.39888	0.492	0.037	2.66851e-26	2.04672e-30	2.78848e-46
Ptprr	4.90794e-46	1.76823	0.556	0.012	6.39897e-42	2.15003e-46	1.67484	0.541	0.014	2.80321e-42	4.90794e-46	4.30006e-46
Bvht	2.73686e-46	1.37328	0.508	0.005	3.56832e-42	2.38805e-42	1.57291	0.475	0.009	3.11353e-38	2.38805e-42	5.47373e-46
Ccdc141	2.83935e-46	2.04918	0.762	0.067	3.70194e-42	3.41263e-30	1.74855	0.721	0.113	4.44938e-26	3.41263e-30	5.67869e-46
Clic5	2.81372e-26	0.817617	0.317	0.007	3.66853e-22	7.34818e-46	1.27874	0.443	0	9.58056e-42	2.81372e-26	1.46964e-45
Grap	2.18022e-45	1.88496	0.667	0.042	2.84257e-41	1.00105e-28	1.37797	0.59	0.069	1.30517e-24	1.00105e-28	4.36044e-45
Utrn	1.44376e-38	1.99055	0.825	0.126	1.88238e-34	2.53204e-45	2.5381	0.885	0.129	3.30128e-41	1.44376e-38	5.06408e-45
Epas1	4.95794e-40	2.48543	0.873	0.16	6.46416e-36	5.06379e-45	2.72204	0.852	0.115	6.60218e-41	4.95794e-40	1.01276e-44
Cav1	1.26031e-38	1.69558	0.635	0.049	1.6432e-34	9.23559e-45	1.9025	0.541	0.018	1.20414e-40	1.26031e-38	1.84712e-44
Tm4sf1	1.77362e-44	2.64711	0.889	0.116	2.31244e-40	1.96826e-36	2.23188	0.885	0.145	2.56622e-32	1.96826e-36	3.54724e-44
Afap1l1	4.5955e-44	1.94126	0.714	0.064	5.99161e-40	3.94982e-43	1.77465	0.607	0.035	5.14978e-39	3.94982e-43	9.19099e-44
Lims2	4.06742e-38	1.92855	0.73	0.086	5.3031e-34	4.81998e-44	1.85535	0.689	0.053	6.2843e-40	4.06742e-38	9.63997e-44
Cmtm8	5.27893e-44	1.67337	0.603	0.03	6.88267e-40	1.01769e-29	1.52482	0.525	0.051	1.32686e-25	1.01769e-29	1.05579e-43
Uaca	8.89403e-44	1.64896	0.603	0.03	1.1596e-39	6.87e-42	1.82723	0.574	0.03	8.9571e-38	6.87e-42	1.77881e-43
Prkch	9.45857e-44	1.42462	0.524	0.012	1.23321e-39	9.19802e-25	1.21078	0.361	0.021	1.19924e-20	9.19802e-25	1.89171e-43
Ets1	9.73715e-44	1.90538	0.714	0.059	1.26953e-39	3.68864e-30	1.57798	0.639	0.085	4.80924e-26	3.68864e-30	1.94743e-43
Tmem204	1.99235e-43	1.83647	0.651	0.042	2.59762e-39	3.76297e-26	1.54184	0.541	0.065	4.90616e-22	3.76297e-26	3.98469e-43
Zic3	2.15907e-43	1.35029	0.444	0	2.81499e-39	3.00812e-37	1.20613	0.377	0.002	3.92199e-33	3.00812e-37	4.31813e-43
Cavin1	4.10438e-33	1.22208	0.683	0.072	5.35129e-29	2.98688e-43	1.81421	0.77	0.076	3.89429e-39	4.10438e-33	5.97376e-43
Id3	4.66723e-34	2.43547	0.921	0.264	6.08513e-30	7.6171e-43	2.60284	0.984	0.222	9.93117e-39	4.66723e-34	1.52342e-42
Tpm4	1.78305e-42	2.21064	0.825	0.111	2.32474e-38	1.47102e-32	1.99776	0.754	0.136	1.91791e-28	1.47102e-32	3.5661e-42
Robo4	8.81198e-42	1.24385	0.444	0.002	1.14891e-37	2.00279e-42	1.22839	0.41	0	2.61124e-38	8.81198e-42	4.00559e-42
Eps8l2	5.82725e-34	1.31583	0.365	0.002	7.59756e-30	2.00279e-42	1.57495	0.41	0	2.61124e-38	5.82725e-34	4.00559e-42
Col4a3bp	1.08977e-22	0.997351	0.46	0.049	1.42084e-18	2.18456e-42	1.73438	0.689	0.058	2.84823e-38	1.08977e-22	4.36912e-42
Tsc22d1	6.83607e-42	3.15465	0.984	0.319	8.91287e-38	1.61041e-41	3.09744	0.967	0.289	2.09965e-37	1.61041e-41	1.36721e-41
Car4	2.62606e-33	2.72791	0.667	0.079	3.42385e-29	1.17333e-41	2.79419	0.721	0.067	1.52979e-37	2.62606e-33	2.34666e-41
Sp100	1.6711e-41	1.46711	0.476	0.007	2.17878e-37	8.34997e-34	1.10953	0.377	0.007	1.08867e-29	8.34997e-34	3.34221e-41
Slc16a4	2.05427e-41	1.24436	0.444	0.002	2.67836e-37	2.52629e-37	1.17723	0.41	0.007	3.29377e-33	2.52629e-37	4.10855e-41
Thbd	1.47812e-30	1.26713	0.429	0.02	1.92717e-26	8.20255e-41	1.60575	0.492	0.014	1.06945e-36	1.47812e-30	1.64051e-40
Isg15	1.14948e-40	1.90717	0.508	0.015	1.49869e-36	3.22823e-38	1.545	0.475	0.016	4.20897e-34	3.22823e-38	2.29896e-40
Sigirr	1.09643e-38	0.989439	0.397	0	1.42953e-34	1.31276e-40	1.2777	0.41	0.002	1.71158e-36	1.09643e-38	2.62553e-40
Heg1	1.75418e-35	1.6617	0.571	0.044	2.28711e-31	1.46785e-40	1.69958	0.59	0.037	1.91378e-36	1.75418e-35	2.93569e-40
BC028528	1.55068e-40	2.05225	0.778	0.096	2.02178e-36	1.52289e-34	2.05649	0.689	0.092	1.98555e-30	1.52289e-34	3.10137e-40
Cd93	9.54705e-30	1.27055	0.381	0.012	1.24474e-25	1.66497e-40	1.64228	0.426	0.005	2.17078e-36	9.54705e-30	3.32993e-40
Sptbn1	5.09867e-31	2.25402	0.921	0.331	6.64764e-27	2.81068e-40	2.55639	1	0.321	3.66456e-36	5.09867e-31	5.62135e-40
Slc16a2	2.84473e-40	1.4173	0.587	0.032	3.70896e-36	2.98597e-23	1.25237	0.393	0.032	3.8931e-19	2.98597e-23	5.68946e-40
Ppfibp1	9.48268e-35	1.3828	0.556	0.04	1.23635e-30	5.63035e-40	1.62759	0.607	0.039	7.34085e-36	9.48268e-35	1.12607e-39
Il10rb	9.43543e-40	1.97993	0.825	0.126	1.23019e-35	1.97292e-30	1.89578	0.77	0.145	2.5723e-26	1.97292e-30	1.88709e-39
Nfkbia	8.99182e-33	2.23181	0.825	0.19	1.17235e-28	2.0655e-39	2.71348	0.918	0.208	2.69299e-35	8.99182e-33	4.13099e-39
Impdh1	2.40068e-39	1.3736	0.587	0.032	3.13e-35	3.72875e-34	1.37173	0.492	0.028	4.86154e-30	3.72875e-34	4.80135e-39
Nes	1.66096e-26	1.42782	0.46	0.04	2.16556e-22	2.48212e-39	1.73741	0.607	0.044	3.23619e-35	1.66096e-26	4.96424e-39
Abcc4	2.48026e-21	1.07114	0.302	0.015	3.23377e-17	4.45798e-39	1.07109	0.426	0.007	5.81232e-35	2.48026e-21	8.91597e-39
Gpcpd1	1.39514e-31	2.35085	0.841	0.215	1.81898e-27	5.11569e-39	2.5004	0.934	0.224	6.66984e-35	1.39514e-31	1.02314e-38
Vim	2.09842e-36	1.88353	0.857	0.136	2.73592e-32	5.86671e-39	2.1555	0.869	0.127	7.64902e-35	2.09842e-36	1.17334e-38
Lmo2	6.11202e-39	1.86538	0.746	0.081	7.96885e-35	1.1332e-24	1.47032	0.672	0.122	1.47747e-20	1.1332e-24	1.2224e-38
Far2	7.69531e-26	0.716938	0.302	0.005	1.00331e-21	1.26724e-38	1.38674	0.393	0.002	1.65223e-34	7.69531e-26	2.53449e-38
Anxa3	7.88102e-38	2.04863	0.873	0.143	1.02753e-33	1.41776e-16	1.13575	0.738	0.206	1.84847e-12	1.41776e-16	1.5762e-37
Bsg	8.73473e-38	5.05158	1	0.726	1.13883e-33	9.76933e-38	5.33882	1	0.649	1.27373e-33	9.76933e-38	1.74695e-37
Slc40a1	2.1839e-33	1.41565	0.587	0.049	2.84737e-29	1.47172e-37	1.7176	0.656	0.06	1.91882e-33	2.1839e-33	2.94343e-37
Edn1	1.30415e-29	1.39853	0.365	0.01	1.70036e-25	3.10893e-37	1.86753	0.377	0.002	4.05342e-33	1.30415e-29	6.21785e-37
Nxpe4	8.80549e-34	1.35254	0.524	0.035	1.14806e-29	3.2945e-37	1.3662	0.492	0.023	4.29536e-33	8.80549e-34	6.58899e-37
Arhgap31	1.03907e-36	1.82071	0.778	0.123	1.35473e-32	3.65447e-37	2.05685	0.787	0.122	4.7647e-33	1.03907e-36	7.30894e-37
Slc39a8	3.78121e-37	1.33689	0.444	0.01	4.92994e-33	3.22421e-22	0.932632	0.344	0.023	4.20372e-18	3.22421e-22	7.56241e-37
Cd59a	7.1269e-34	1.42514	0.556	0.042	9.29205e-30	4.08954e-37	1.23565	0.508	0.025	5.33194e-33	7.1269e-34	8.17907e-37
Dab2ip	8.28594e-21	1.13998	0.429	0.049	1.08032e-16	4.9627e-37	1.82262	0.656	0.067	6.47037e-33	8.28594e-21	9.9254e-37
Fgd5	5.43593e-37	1.02388	0.397	0.002	7.08736e-33	1.71465e-35	1.02762	0.361	0.002	2.23557e-31	1.71465e-35	1.08719e-36
Gimap1	5.68183e-37	1.54487	0.556	0.032	7.40797e-33	5.32244e-31	1.48567	0.475	0.032	6.9394e-27	5.32244e-31	1.13637e-36
Iqgap1	1.1775e-24	1.47871	0.571	0.086	1.53523e-20	5.84396e-37	1.95398	0.738	0.102	7.61936e-33	1.1775e-24	1.16879e-36
Rflnb	5.31787e-26	0.959351	0.381	0.02	6.93344e-22	9.2385e-37	1.87545	0.475	0.021	1.20452e-32	5.31787e-26	1.8477e-36
Ptprg	5.73249e-32	1.37884	0.556	0.047	7.47402e-28	9.9913e-37	1.69513	0.672	0.069	1.30267e-32	5.73249e-32	1.99826e-36
Parvb	1.34252e-29	1.35445	0.492	0.037	1.75038e-25	1.25421e-36	1.48062	0.639	0.055	1.63524e-32	1.34252e-29	2.50843e-36
Bcam	4.53019e-31	1.3531	0.698	0.084	5.90647e-27	1.49067e-36	1.68604	0.705	0.072	1.94354e-32	4.53019e-31	2.98134e-36
St3gal6	1.81182e-36	1.84291	0.778	0.106	2.36225e-32	1.70751e-17	1.30813	0.705	0.201	2.22625e-13	1.70751e-17	3.62364e-36
Ceacam1	2.82983e-26	1.12189	0.397	0.022	3.68953e-22	2.24941e-36	1.56812	0.508	0.028	2.93278e-32	2.82983e-26	4.49882e-36
Aqp11	2.03045e-27	1.28274	0.508	0.049	2.64731e-23	4.45738e-36	1.59667	0.574	0.044	5.81153e-32	2.03045e-27	8.91476e-36
Ier2	4.49873e-36	1.93221	0.651	0.067	5.86544e-32	2.9375e-21	1.40379	0.541	0.09	3.82991e-17	2.9375e-21	8.99745e-36
Abhd2	4.98997e-36	2.43056	0.714	0.091	6.50592e-32	7.8748e-24	1.86287	0.557	0.088	1.02672e-19	7.8748e-24	9.97993e-36
Hmgcs2	9.60848e-17	0.815281	0.317	0.03	1.25275e-12	6.31879e-36	1.52218	0.525	0.03	8.23843e-32	9.60848e-17	1.26376e-35
Tmem88	1.04128e-27	0.836107	0.365	0.012	1.35762e-23	1.24284e-35	1.16502	0.344	0	1.62041e-31	1.04128e-27	2.48567e-35
Xdh	6.6778e-22	0.750245	0.222	0	8.70652e-18	1.24284e-35	1.18512	0.344	0	1.62041e-31	6.6778e-22	2.48567e-35
Atox1	1.46836e-35	2.57167	0.968	0.41	1.91445e-31	2.38107e-28	2.35391	0.885	0.39	3.10444e-24	2.38107e-28	2.93672e-35
Atp10a	3.96239e-23	0.713424	0.302	0.01	5.16616e-19	1.55374e-35	1.1118	0.361	0.002	2.02577e-31	3.96239e-23	3.10749e-35
Eogt	1.591e-35	1.56506	0.54	0.035	2.07434e-31	2.79335e-30	1.436	0.508	0.042	3.64197e-26	2.79335e-30	3.182e-35
Polk	5.67624e-25	1.07022	0.429	0.035	7.40068e-21	1.81189e-35	1.6438	0.557	0.042	2.36235e-31	5.67624e-25	3.62379e-35
Smco4	1.98832e-35	1.43392	0.571	0.042	2.59238e-31	1.97829e-21	1.23187	0.443	0.053	2.5793e-17	1.97829e-21	3.97665e-35
Rassf9	4.17257e-35	1.14479	0.429	0.01	5.44019e-31	7.72212e-27	1.36023	0.508	0.051	1.00681e-22	7.72212e-27	8.34513e-35
Fzd6	9.38349e-35	1.36591	0.524	0.03	1.22342e-30	2.49564e-30	1.37369	0.475	0.032	3.25381e-26	2.49564e-30	1.8767e-34
Crip2	1.41132e-34	2.14343	0.984	0.37	1.84009e-30	1.50841e-31	1.9719	0.967	0.342	1.96667e-27	1.50841e-31	2.82265e-34
Foxf2	4.87073e-27	1.20492	0.476	0.037	6.35046e-23	1.66738e-34	1.1466	0.459	0.018	2.17393e-30	4.87073e-27	3.33477e-34
Myl12b	3.62641e-34	2.28984	0.952	0.319	4.72811e-30	1.56573e-25	1.96777	0.885	0.339	2.0414e-21	1.56573e-25	7.25282e-34
Myct1	4.88829e-34	0.875495	0.349	0	6.37335e-30	4.46573e-19	0.514157	0.18	0	5.82242e-15	4.46573e-19	9.77657e-34
H2-D1	5.1414e-34	2.31392	0.937	0.289	6.70336e-30	3.47638e-33	2.4307	0.951	0.319	4.5325e-29	3.47638e-33	1.02828e-33
Cav2	5.98278e-34	1.90099	0.81	0.146	7.80034e-30	2.28861e-32	1.9745	0.738	0.127	2.98389e-28	2.28861e-32	1.19656e-33
Lima1	1.01058e-16	1.16994	0.429	0.072	1.3176e-12	6.6349e-34	1.84333	0.59	0.055	8.65059e-30	1.01058e-16	1.32698e-33
Rad54b	3.93023e-29	0.95069	0.317	0.002	5.12424e-25	7.1616e-34	0.931128	0.344	0.002	9.33729e-30	3.93023e-29	1.43232e-33
Jag2	4.48784e-29	1.23565	0.365	0.01	5.85125e-25	8.55263e-34	1.29404	0.393	0.009	1.11509e-29	4.48784e-29	1.71053e-33
Gimap6	5.99615e-18	0.897895	0.365	0.04	7.81778e-14	1.06112e-33	1.26139	0.459	0.021	1.38349e-29	5.99615e-18	2.12224e-33
Thsd1	1.00029e-30	1.05388	0.349	0.005	1.30417e-26	1.11252e-33	0.93637	0.361	0.005	1.4505e-29	1.00029e-30	2.22504e-33
Itga1	2.92346e-23	1.35088	0.587	0.086	3.81161e-19	1.57244e-33	1.5034	0.672	0.072	2.05015e-29	2.92346e-23	3.14488e-33
Ahnak	2.18705e-31	1.70605	0.603	0.067	2.85147e-27	1.65681e-33	1.97415	0.656	0.081	2.16015e-29	2.18705e-31	3.31362e-33
Maoa	1.69908e-33	1.6414	0.683	0.094	2.21526e-29	3.02838e-20	1.49413	0.607	0.134	3.9484e-16	3.02838e-20	3.39816e-33
Arhgap29	8.72029e-11	0.625838	0.365	0.077	1.13695e-06	2.07897e-33	1.54102	0.656	0.069	2.71056e-29	8.72029e-11	4.15795e-33
Cracr2b	2.22154e-33	1.31285	0.46	0.02	2.89644e-29	3.76184e-32	1.16169	0.443	0.021	4.90469e-28	3.76184e-32	4.44308e-33
Cd200	3.10074e-33	1.5089	0.746	0.106	4.04274e-29	9.60861e-22	1.11711	0.574	0.092	1.25277e-17	9.60861e-22	6.20147e-33
Ebf1	1.18946e-21	1.09313	0.667	0.121	1.55082e-17	4.03031e-33	1.70973	0.754	0.104	5.25472e-29	1.18946e-21	8.06062e-33
Sh3bp4	2.03315e-32	1.09451	0.429	0.015	2.65082e-28	1.3084e-20	0.935408	0.311	0.018	1.70589e-16	1.3084e-20	4.0663e-32
Fam129b	1.43342e-30	1.21197	0.46	0.027	1.86889e-26	2.08918e-32	1.22072	0.475	0.028	2.72388e-28	1.43342e-30	4.17837e-32
Rgs12	2.24558e-32	1.21217	0.54	0.042	2.92779e-28	5.61463e-25	1.1119	0.541	0.074	7.32036e-21	5.61463e-25	4.49116e-32
Gbp4	6.68225e-25	0.609694	0.254	0	8.71232e-21	2.83615e-32	1.11712	0.311	0	3.69777e-28	6.68225e-25	5.67229e-32
Zfp366	3.75853e-26	0.727387	0.286	0.002	4.90037e-22	2.83624e-32	0.721478	0.311	0	3.69788e-28	3.75853e-26	5.67247e-32
Mindy1	1.64759e-22	1.30594	0.524	0.081	2.14813e-18	8.06366e-32	1.31416	0.492	0.035	1.05134e-27	1.64759e-22	1.61273e-31
Gsta4	8.54209e-32	1.92039	0.794	0.136	1.11372e-27	2.86341e-15	1.42919	0.639	0.194	3.73331e-11	2.86341e-15	1.70842e-31
Plscr4	2.79455e-31	1.21649	0.397	0.012	3.64354e-27	9.07195e-21	1.15659	0.426	0.051	1.1828e-16	9.07195e-21	5.58911e-31
Slc39a10	1.02575e-30	1.52798	0.714	0.099	1.33737e-26	2.90144e-31	1.77283	0.738	0.12	3.7829e-27	1.02575e-30	5.80288e-31
Unc45b	5.72786e-31	0.975005	0.317	0	7.46799e-27	5.53294e-24	0.647163	0.23	0	7.21384e-20	5.53294e-24	1.14557e-30
Alas1	2.34369e-24	1.45753	0.587	0.094	3.0557e-20	8.49004e-31	1.93798	0.672	0.104	1.10693e-26	2.34369e-24	1.69801e-30
Myl12a	9.26761e-31	2.05371	0.952	0.39	1.20831e-26	7.12552e-26	2.07778	0.885	0.36	9.29026e-22	7.12552e-26	1.85352e-30
Irf7	1.06554e-30	1.04135	0.365	0.007	1.38925e-26	4.96687e-27	1.12368	0.295	0.005	6.47581e-23	4.96687e-27	2.13109e-30
Gimap5	1.65411e-24	0.716911	0.302	0.007	2.15663e-20	1.32634e-30	0.602201	0.295	0	1.72928e-26	1.65411e-24	2.65268e-30
Slc38a5	2.07265e-20	1.22424	0.206	0	2.70232e-16	1.32634e-30	1.46872	0.295	0	1.72928e-26	2.07265e-20	2.65268e-30
Nebl	1.59965e-30	1.5779	0.746	0.128	2.08562e-26	4.1715e-14	1.08622	0.607	0.176	5.43881e-10	4.1715e-14	3.1993e-30
Arap3	1.67833e-30	1.13206	0.429	0.02	2.1882e-26	1.92407e-22	0.972245	0.328	0.018	2.5086e-18	1.92407e-22	3.35665e-30
Akap2	1.72236e-30	1.32997	0.571	0.057	2.24562e-26	7.15744e-30	1.46484	0.541	0.053	9.33187e-26	7.15744e-30	3.44473e-30
Isyna1	2.10819e-30	1.66503	0.683	0.101	2.74866e-26	5.08576e-29	1.81837	0.656	0.102	6.63081e-25	5.08576e-29	4.21639e-30
Gch1	6.93249e-28	1.09249	0.333	0.007	9.03858e-24	2.21868e-30	1.03857	0.311	0.002	2.89272e-26	6.93249e-28	4.43737e-30
Oasl2	2.07398e-26	0.804684	0.27	0	2.70405e-22	2.21868e-30	0.791062	0.311	0.002	2.89272e-26	2.07398e-26	4.43737e-30
Kctd10	2.31653e-30	1.76002	0.603	0.077	3.02029e-26	5.02098e-19	1.17107	0.475	0.074	6.54636e-15	5.02098e-19	4.63306e-30
Luzp1	1.92408e-26	1.3277	0.619	0.089	2.50861e-22	4.09272e-30	1.6013	0.721	0.115	5.33608e-26	1.92408e-26	8.18543e-30
Pir	5.14369e-29	1.38878	0.603	0.079	6.70635e-25	5.13467e-30	1.3525	0.492	0.042	6.69458e-26	5.14369e-29	1.02693e-29
Fcgrt	5.20478e-30	2.10421	0.841	0.22	6.78599e-26	2.83662e-27	1.91075	0.787	0.192	3.69839e-23	2.83662e-27	1.04096e-29
Gbp3	5.92278e-30	1.10184	0.413	0.017	7.72211e-26	9.08781e-26	0.8011	0.328	0.012	1.18487e-21	9.08781e-26	1.18456e-29
Irf9	7.45435e-30	1.11435	0.492	0.035	9.71899e-26	1.37001e-17	1.06974	0.311	0.028	1.78621e-13	1.37001e-17	1.49087e-29
Grasp	4.93503e-26	1.20703	0.46	0.04	6.4343e-22	8.32848e-30	1.39011	0.459	0.03	1.08587e-25	4.93503e-26	1.6657e-29
Gpr4	1.78836e-29	1.08985	0.381	0.012	2.33167e-25	1.32142e-28	0.858152	0.328	0.007	1.72287e-24	1.32142e-28	3.57672e-29
Flnb	2.64688e-29	1.09766	0.476	0.032	3.451e-25	5.28212e-17	0.8738	0.361	0.044	6.88683e-13	5.28212e-17	5.29376e-29
Pdgfb	2.65783e-29	1.33382	0.429	0.022	3.46528e-25	5.76498e-24	1.15756	0.443	0.042	7.51638e-20	5.76498e-24	5.31566e-29
Cdkn1a	3.31428e-29	1.51061	0.429	0.022	4.32115e-25	2.5773e-20	1.34593	0.426	0.053	3.36029e-16	2.5773e-20	6.62855e-29
8430408G22Rik	3.46443e-29	1.00528	0.317	0.002	4.51693e-25	2.42019e-22	0.812563	0.213	0	3.15544e-18	2.42019e-22	6.92887e-29
Ppic	3.65546e-29	0.993978	0.429	0.022	4.76598e-25	1.32957e-19	0.765284	0.393	0.042	1.7335e-15	1.32957e-19	7.31091e-29
Prss23	1.92779e-11	0.92897	0.349	0.069	2.51346e-07	4.77383e-29	1.58735	0.541	0.053	6.22412e-25	1.92779e-11	9.54766e-29
Notum	3.64305e-24	1.10367	0.333	0.015	4.7498e-20	6.11672e-29	0.882945	0.279	0	7.97498e-25	3.64305e-24	1.22334e-28
Gng11	2.58881e-17	1.05451	0.937	0.331	3.37529e-13	7.1282e-29	1.55738	0.951	0.236	9.29375e-25	2.58881e-17	1.42564e-28
St8sia6	2.83955e-17	0.510774	0.19	0.002	3.70221e-13	7.79232e-29	0.880973	0.295	0.002	1.01596e-24	2.83955e-17	1.55846e-28
Trim47	3.62957e-27	1.16049	0.508	0.049	4.73223e-23	8.83499e-29	1.23349	0.525	0.048	1.15191e-24	3.62957e-27	1.767e-28
Sgpp2	9.09769e-26	0.803355	0.333	0.01	1.18616e-21	1.2165e-28	0.961244	0.311	0.005	1.58607e-24	9.09769e-26	2.43299e-28
Tnfsf10	4.4712e-20	0.576584	0.222	0.002	5.82955e-16	1.50757e-28	0.753808	0.311	0.005	1.96557e-24	4.4712e-20	3.01514e-28
Sema7a	1.58751e-28	1.31609	0.492	0.037	2.0698e-24	8.62112e-28	1.22627	0.426	0.028	1.12402e-23	8.62112e-28	3.17503e-28
Ctnnb1	1.90185e-28	1.84155	0.794	0.212	2.47963e-24	5.00465e-27	1.81458	0.787	0.199	6.52506e-23	5.00465e-27	3.8037e-28
Rtp4	2.27571e-28	1.27742	0.413	0.022	2.96708e-24	7.30799e-20	1.11296	0.361	0.035	9.52816e-16	7.30799e-20	4.55143e-28
Csrp2	2.52738e-28	1.63074	0.603	0.077	3.2952e-24	1.18799e-18	1.16845	0.492	0.079	1.54891e-14	1.18799e-18	5.05476e-28
Ctsh	5.30276e-28	1.54386	0.857	0.17	6.91374e-24	3.79286e-18	1.21494	0.803	0.222	4.94513e-14	3.79286e-18	1.06055e-27
Foxl2	6.35347e-28	0.751039	0.286	0	8.28365e-24	3.26741e-14	0.258216	0.131	0	4.26005e-10	3.26741e-14	1.27069e-27
Slc1a1	7.49309e-28	1.16221	0.444	0.027	9.76949e-24	2.90145e-24	1.11378	0.393	0.028	3.78292e-20	2.90145e-24	1.49862e-27
Rbms1	8.16821e-28	1.50745	0.651	0.101	1.06497e-23	6.4214e-22	1.49491	0.623	0.118	8.37222e-18	6.4214e-22	1.63364e-27
Tbx1	8.52566e-28	0.905713	0.302	0.002	1.11158e-23	2.78254e-27	0.648874	0.262	0	3.62787e-23	2.78254e-27	1.70513e-27
Ifitm2	1.0344e-27	1.58038	0.794	0.156	1.34864e-23	9.15056e-28	1.71461	0.738	0.134	1.19305e-23	1.0344e-27	1.83011e-27
Layn	1.31604e-27	0.890528	0.317	0.005	1.71585e-23	6.64957e-21	1.05128	0.328	0.023	8.6697e-17	6.64957e-21	2.63207e-27
Cd2ap	1.53138e-27	1.62107	0.619	0.091	1.99662e-23	2.83864e-25	1.7347	0.672	0.136	3.70102e-21	2.83864e-25	3.06277e-27
Igf1r	1.77244e-27	1.58701	0.714	0.126	2.3109e-23	1.2661e-26	1.74108	0.689	0.129	1.65074e-22	1.2661e-26	3.54487e-27
Jam2	1.83059e-27	1.47616	0.73	0.138	2.38672e-23	1.018e-21	1.52432	0.738	0.194	1.32726e-17	1.018e-21	3.66117e-27
Afdn	2.34743e-16	0.863088	0.429	0.069	3.06058e-12	2.13947e-27	1.43248	0.639	0.092	2.78944e-23	2.34743e-16	4.27893e-27
Cast	2.52125e-24	0.936875	0.444	0.04	3.2872e-20	2.38368e-27	1.2352	0.541	0.06	3.10784e-23	2.52125e-24	4.76735e-27
Rps19	3.00209e-27	1.4826	1	0.778	3.91413e-23	3.3957e-14	1.03518	0.934	0.718	4.42731e-10	3.3957e-14	6.00418e-27
Foxp1	3.48121e-10	0.808548	0.524	0.17	4.5388e-06	3.03041e-27	1.60325	0.705	0.139	3.95104e-23	3.48121e-10	6.06081e-27
Ifi35	3.96823e-27	1.46232	0.556	0.064	5.17378e-23	7.9754e-19	1.02076	0.393	0.046	1.03983e-14	7.9754e-19	7.93646e-27
Rnf125	1.33893e-18	0.467565	0.206	0.002	1.7457e-14	3.97364e-27	1.09974	0.279	0.002	5.18083e-23	1.33893e-18	7.94727e-27
Akr1c14	6.6513e-16	0.617033	0.206	0.007	8.67197e-12	3.97364e-27	0.873629	0.279	0.002	5.18083e-23	6.6513e-16	7.94727e-27
Pls3	1.06139e-16	1.11754	0.667	0.193	1.38384e-12	4.01838e-27	1.63483	0.721	0.134	5.23916e-23	1.06139e-16	8.03676e-27
N4bp3	1.92237e-24	0.81555	0.286	0.005	2.50638e-20	4.76155e-27	0.862419	0.311	0.007	6.20811e-23	1.92237e-24	9.5231e-27
Itpr3	2.12159e-11	0.360429	0.127	0.002	2.76613e-07	5.8375e-27	0.957014	0.279	0.002	7.61093e-23	2.12159e-11	1.1675e-26
Akap12	3.82576e-19	0.8165	0.365	0.035	4.98803e-15	6.61543e-27	1.44472	0.492	0.046	8.62519e-23	3.82576e-19	1.32309e-26
Tiam1	8.92316e-27	0.971639	0.444	0.03	1.1634e-22	4.11281e-16	0.985601	0.393	0.06	5.36228e-12	4.11281e-16	1.78463e-26
Smagp	1.10679e-26	1.31885	0.476	0.042	1.44303e-22	5.71858e-21	1.06351	0.361	0.03	7.45588e-17	5.71858e-21	2.21357e-26
Tpd52l1	5.55301e-26	1.09628	0.397	0.025	7.24001e-22	1.22123e-26	0.917117	0.361	0.016	1.59224e-22	5.55301e-26	2.44246e-26
Myl6	2.96845e-22	1.2152	0.968	0.659	3.87027e-18	1.48581e-26	1.42611	0.984	0.587	1.9372e-22	2.96845e-22	2.97162e-26
Socs2	1.56934e-26	1.1963	0.429	0.027	2.04611e-22	6.76247e-25	1.02806	0.344	0.016	8.81691e-21	6.76247e-25	3.13869e-26
Slc52a3	2.07398e-26	0.784074	0.27	0	2.70405e-22	7.8858e-16	0.54897	0.148	0	1.02815e-11	7.8858e-16	4.14795e-26
Usp18	2.07398e-26	0.705985	0.27	0	2.70405e-22	2.74916e-10	0.389527	0.148	0.009	3.58435e-06	2.74916e-10	4.14795e-26
Adcy4	2.07398e-26	1.05561	0.27	0	2.70405e-22	2.19374e-25	0.826812	0.262	0.002	2.8602e-21	2.19374e-25	4.14795e-26
Col4a1	4.1288e-14	0.911967	0.397	0.069	5.38313e-10	2.08432e-26	1.36458	0.492	0.048	2.71753e-22	4.1288e-14	4.16864e-26
St6galnac3	1.94026e-17	1.24409	0.397	0.059	2.52971e-13	2.34549e-26	1.35497	0.475	0.046	3.05805e-22	1.94026e-17	4.69098e-26
Ece1	2.60033e-20	1.25797	0.54	0.094	3.39032e-16	2.41784e-26	1.407	0.574	0.074	3.15238e-22	2.60033e-20	4.83567e-26
Golim4	3.76439e-26	1.37535	0.556	0.072	4.90802e-22	3.7315e-25	1.68485	0.623	0.104	4.86513e-21	3.7315e-25	7.52879e-26
Anxa2	4.20776e-26	1.4661	0.619	0.091	5.48608e-22	2.65781e-24	1.36716	0.672	0.115	3.46525e-20	2.65781e-24	8.41552e-26
Ndrg1	5.99409e-16	0.950911	0.778	0.205	7.81509e-12	7.17884e-26	1.45755	0.787	0.15	9.35977e-22	5.99409e-16	1.43577e-25
Vat1	4.93759e-20	1.1819	0.508	0.089	6.43763e-16	7.75204e-26	1.26834	0.541	0.069	1.01071e-21	4.93759e-20	1.55041e-25
Slc16a1	1.35672e-18	2.2322	0.476	0.086	1.76889e-14	8.53146e-26	1.83156	0.574	0.083	1.11233e-21	1.35672e-18	1.70629e-25
Fli1	8.93243e-26	1.39428	0.492	0.049	1.16461e-21	1.87526e-22	1.29605	0.508	0.069	2.44496e-18	1.87526e-22	1.78649e-25
Wwtr1	1.44616e-19	0.915622	0.413	0.052	1.88551e-15	1.22165e-25	1.3627	0.541	0.069	1.59278e-21	1.44616e-19	2.44329e-25
Stap2	6.68225e-25	0.712474	0.254	0	8.71232e-21	1.24894e-25	0.93509	0.246	0	1.62836e-21	6.68225e-25	2.49787e-25
Lmo7	4.95925e-16	0.857236	0.333	0.037	6.46588e-12	1.66701e-25	1.27081	0.443	0.039	2.17344e-21	4.95925e-16	3.33401e-25
Ifnar1	2.30235e-25	1.36388	0.603	0.094	3.0018e-21	1.91881e-25	1.52705	0.59	0.092	2.50174e-21	2.30235e-25	3.83762e-25
Ndnf	1.78726e-16	0.912131	0.238	0.012	2.33023e-12	1.93102e-25	1.29808	0.262	0.002	2.51766e-21	1.78726e-16	3.86204e-25
Vwf	1.19917e-24	1.05815	0.286	0.005	1.56347e-20	2.19374e-25	1.35917	0.262	0.002	2.8602e-21	1.19917e-24	4.38748e-25
Tmem123	3.82357e-16	1.24626	0.54	0.131	4.98517e-12	2.32131e-25	1.48813	0.574	0.085	3.02652e-21	3.82357e-16	4.64261e-25
Alpl	8.35165e-24	1.60402	0.413	0.037	1.08889e-19	3.00372e-25	1.38492	0.41	0.032	3.91625e-21	8.35165e-24	6.00743e-25
Mxra7	8.40011e-11	0.819644	0.333	0.067	1.09521e-06	3.16608e-25	1.07304	0.426	0.035	4.12793e-21	8.40011e-11	6.33216e-25
H2-Q4	5.06291e-15	0.621159	0.222	0.012	6.60102e-11	3.26602e-25	0.887136	0.295	0.007	4.25824e-21	5.06291e-15	6.53204e-25
Rpl41	3.47345e-25	1.29142	0.984	0.859	4.52869e-21	8.7876e-14	0.921285	0.934	0.822	1.14573e-09	8.7876e-14	6.9469e-25
Tspo	4.74988e-25	1.75355	0.73	0.17	6.1929e-21	5.83341e-23	1.74931	0.689	0.162	7.6056e-19	5.83341e-23	9.49977e-25
Ccdc85b	1.78104e-15	1.31047	0.683	0.252	2.32211e-11	6.60492e-25	1.63642	0.656	0.134	8.6115e-21	1.78104e-15	1.32098e-24
Slc19a3	6.68225e-25	0.703428	0.254	0	8.71232e-21	2.42019e-22	0.529902	0.213	0	3.15544e-18	2.42019e-22	1.33645e-24
Dll4	6.68225e-25	0.971133	0.254	0	8.71232e-21	6.31869e-19	0.672379	0.197	0.002	8.23831e-15	6.31869e-19	1.33645e-24
Nkd1	7.736e-25	1.56045	0.714	0.156	1.00862e-20	4.96816e-16	1.15976	0.459	0.088	6.47749e-12	4.96816e-16	1.5472e-24
Col4a2	9.67739e-16	1.14064	0.397	0.062	1.26174e-11	9.06712e-25	1.13351	0.459	0.044	1.18217e-20	9.67739e-16	1.81342e-24
Sorbs2	1.07138e-24	1.27581	0.635	0.099	1.39687e-20	3.14076e-14	0.941473	0.557	0.134	4.09492e-10	3.14076e-14	2.14276e-24
Mkl2	9.26584e-17	1.00328	0.524	0.104	1.20808e-12	1.26405e-24	1.43257	0.574	0.083	1.64807e-20	9.26584e-17	2.5281e-24
Ifit1	1.52925e-24	0.966868	0.27	0.002	1.99383e-20	6.14294e-18	0.529644	0.246	0.012	8.00916e-14	6.14294e-18	3.0585e-24
Proser2	1.56415e-24	0.78912	0.286	0.005	2.03934e-20	5.75641e-21	0.763316	0.262	0.009	7.50521e-17	5.75641e-21	3.1283e-24
Tshz2	9.91854e-20	0.88584	0.444	0.054	1.29318e-15	1.76817e-24	1.25716	0.525	0.062	2.30534e-20	9.91854e-20	3.53634e-24
Esyt2	8.17677e-22	1.31773	0.54	0.089	1.06609e-17	2.3086e-24	1.33883	0.557	0.079	3.00996e-20	8.17677e-22	4.61721e-24
Mcf2l	2.40142e-24	0.987932	0.46	0.042	3.13098e-20	1.94365e-14	0.666192	0.279	0.028	2.53414e-10	1.94365e-14	4.80285e-24
Crip1	5.79439e-24	0.259487	0.778	0.175	7.55473e-20	2.6092e-24	0.821996	0.77	0.178	3.40187e-20	5.79439e-24	5.2184e-24
Itga6	1.76476e-18	1.4333	0.46	0.074	2.30089e-14	2.97829e-24	1.34727	0.607	0.097	3.88309e-20	1.76476e-18	5.95657e-24
Lrrc49	3.49481e-24	1.18878	0.492	0.057	4.55653e-20	5.50288e-17	0.908326	0.426	0.067	7.17465e-13	5.50288e-17	6.98962e-24
Usp53	1.2147e-14	0.991415	0.429	0.084	1.58373e-10	3.94906e-24	1.55241	0.607	0.099	5.14878e-20	1.2147e-14	7.89812e-24
Car5a	2.27324e-20	0.68691	0.254	0.007	2.96385e-16	5.53294e-24	1.03386	0.23	0	7.21384e-20	2.27324e-20	1.10659e-23
Elk3	5.83485e-24	1.05826	0.476	0.049	7.60748e-20	6.98338e-20	1.08769	0.459	0.065	9.10494e-16	6.98338e-20	1.16697e-23
Efr3b	9.71958e-13	0.865052	0.333	0.054	1.26724e-08	6.58708e-24	1.10944	0.459	0.046	8.58823e-20	9.71958e-13	1.31742e-23
Tgm2	6.88168e-24	1.1014	0.46	0.047	8.97234e-20	1.57412e-22	1.3488	0.492	0.065	2.05234e-18	1.57412e-22	1.37634e-23
4931406P16Rik	1.14627e-11	0.841289	0.429	0.104	1.49451e-07	7.93914e-24	1.40335	0.574	0.092	1.03511e-19	1.14627e-11	1.58783e-23
Nos3	9.60719e-24	0.95406	0.365	0.022	1.25259e-19	6.10136e-19	0.673302	0.279	0.016	7.95495e-15	6.10136e-19	1.92144e-23
Rassf3	2.79994e-20	0.940624	0.429	0.052	3.65056e-16	1.0351e-23	0.96169	0.443	0.042	1.34956e-19	2.79994e-20	2.07019e-23
Tmem140	8.41359e-09	0.744034	0.27	0.054	0.000109696	1.43802e-23	1.1931	0.393	0.032	1.87489e-19	8.41359e-09	2.87605e-23
Edn3	5.02257e-19	0.66767	0.286	0.015	6.54842e-15	1.51939e-23	1.03059	0.262	0.005	1.98098e-19	5.02257e-19	3.03878e-23
Def6	6.85892e-21	0.824307	0.333	0.022	8.94267e-17	1.93455e-23	0.950303	0.328	0.016	2.52226e-19	6.85892e-21	3.86909e-23
Slc30a1	2.16384e-23	1.0222	0.444	0.044	2.82121e-19	6.14602e-21	1.01457	0.393	0.039	8.01318e-17	6.14602e-21	4.32767e-23
Tbx3	3.01476e-12	0.611099	0.238	0.025	3.93064e-08	2.31625e-23	0.942051	0.393	0.03	3.01992e-19	3.01476e-12	4.6325e-23
Copz2	5.2859e-19	0.951119	0.492	0.079	6.89175e-15	2.86191e-23	1.27013	0.557	0.085	3.73136e-19	5.2859e-19	5.72382e-23
Tmem252	3.00513e-23	0.774759	0.254	0.002	3.91809e-19	1.04572e-20	0.641468	0.197	0	1.36341e-16	1.04572e-20	6.01027e-23
Arl2bp	3.42366e-23	1.67099	0.873	0.319	4.46377e-19	3.63947e-20	1.54927	0.82	0.296	4.74514e-16	3.63947e-20	6.84732e-23
Cdkn2b	3.53299e-23	0.811525	0.27	0.005	4.60631e-19	3.43504e-10	0.271663	0.148	0.009	4.4786e-06	3.43504e-10	7.06598e-23
Sgms2	3.74095e-23	0.727224	0.286	0.007	4.87746e-19	5.05925e-11	0.369991	0.197	0.018	6.59625e-07	5.05925e-11	7.48191e-23
Tagln2	3.9759e-23	1.50152	0.667	0.128	5.18378e-19	3.67809e-18	1.10262	0.557	0.113	4.7955e-14	3.67809e-18	7.9518e-23
Clic4	2.91173e-19	1.30543	0.73	0.212	3.79632e-15	5.60148e-23	1.62708	0.721	0.182	7.30321e-19	2.91173e-19	1.1203e-22
Fas	5.95588e-23	1.07273	0.333	0.017	7.76528e-19	1.75091e-13	0.940402	0.328	0.051	2.28284e-09	1.75091e-13	1.19118e-22
Klf6	1.079e-11	0.996763	0.571	0.188	1.4068e-07	6.16625e-23	1.47408	0.689	0.15	8.03956e-19	1.079e-11	1.23325e-22
Ostf1	6.16656e-23	1.57213	0.794	0.23	8.03997e-19	1.70346e-15	1.25791	0.689	0.21	2.22097e-11	1.70346e-15	1.23331e-22
Psmb9	6.29184e-23	1.0504	0.444	0.044	8.2033e-19	7.47269e-11	0.778432	0.328	0.065	9.74289e-07	7.47269e-11	1.25837e-22
Afap1l2	7.24905e-23	1.00861	0.476	0.054	9.45131e-19	1.56861e-18	0.929032	0.426	0.058	2.04515e-14	1.56861e-18	1.44981e-22
Plcb1	4.63663e-14	0.685657	0.46	0.089	6.04523e-10	8.48008e-23	1.12128	0.639	0.111	1.10563e-18	4.63663e-14	1.69602e-22
Crybg3	3.0765e-13	0.655878	0.286	0.035	4.01114e-09	1.01985e-22	0.977266	0.41	0.037	1.32968e-18	3.0765e-13	2.0397e-22
Bnip2	1.11212e-22	1.57447	0.587	0.109	1.44998e-18	8.30405e-22	1.35054	0.623	0.129	1.08268e-17	8.30405e-22	2.22423e-22
Capg	1.19543e-22	1.08523	0.46	0.052	1.5586e-18	8.69044e-14	0.999082	0.344	0.053	1.13306e-09	8.69044e-14	2.39086e-22
Palm	1.2889e-22	1.16395	0.54	0.081	1.68046e-18	1.29975e-21	1.3682	0.508	0.074	1.69461e-17	1.29975e-21	2.57779e-22
Rpl38	2.016e-22	1.5888	1	0.783	2.62846e-18	2.40426e-14	1.19553	0.902	0.718	3.13467e-10	2.40426e-14	4.032e-22
Ucp2	2.28656e-22	1.30944	0.524	0.074	2.98121e-18	4.58203e-11	0.742526	0.459	0.118	5.97406e-07	4.58203e-11	4.57311e-22
Adam15	2.45637e-22	1.3063	0.603	0.111	3.20261e-18	7.1901e-16	1.34594	0.508	0.118	9.37446e-12	7.1901e-16	4.91274e-22
Tjp1	4.50705e-16	1.15874	0.587	0.151	5.87629e-12	2.50361e-22	1.60566	0.656	0.15	3.26421e-18	4.50705e-16	5.00722e-22
Ier3	1.17345e-08	0.68179	0.286	0.062	0.000152994	2.93641e-22	1.46404	0.377	0.03	3.82849e-18	1.17345e-08	5.87282e-22
Dok4	4.22747e-18	0.730976	0.27	0.015	5.51178e-14	3.13213e-22	0.802658	0.262	0.007	4.08368e-18	4.22747e-18	6.26427e-22
Rpl37a	3.33627e-22	1.12611	1	0.817	4.34983e-18	6.96844e-11	0.846333	0.934	0.774	9.08545e-07	6.96844e-11	6.67255e-22
Gbp2	3.36644e-22	1.01041	0.333	0.02	4.38916e-18	1.27039e-05	0.462535	0.197	0.048	0.165634	1.27039e-05	6.73288e-22
Rnf144b	3.83278e-22	0.864736	0.302	0.012	4.99718e-18	1.21434e-14	0.87931	0.262	0.025	1.58326e-10	1.21434e-14	7.66556e-22
Plk2	8.07614e-13	0.756362	0.413	0.081	1.05297e-08	4.71075e-22	1.28129	0.426	0.044	6.14187e-18	8.07614e-13	9.4215e-22
Efna1	4.88347e-22	1.29372	0.397	0.037	6.36707e-18	1.1745e-20	0.892958	0.328	0.023	1.53131e-16	1.1745e-20	9.76694e-22
Slc35f2	1.92915e-17	0.473291	0.175	0	2.51522e-13	5.0866e-22	0.6469	0.23	0.002	6.63191e-18	1.92915e-17	1.01732e-21
S100a11	5.36416e-22	1.37702	0.651	0.121	6.99379e-18	1.49206e-17	0.990243	0.639	0.132	1.94535e-13	1.49206e-17	1.07283e-21
Foxf1	6.6778e-22	0.568171	0.222	0	8.70652e-18	3.26741e-14	0.503545	0.131	0	4.26005e-10	3.26741e-14	1.33556e-21
Akr1a1	6.93143e-22	1.45243	0.921	0.486	9.0372e-18	1.22987e-14	1.31077	0.803	0.381	1.60351e-10	1.22987e-14	1.38629e-21
Reck	9.70362e-22	0.694188	0.286	0.01	1.26516e-17	1.75094e-08	0.500031	0.18	0.023	0.000228287	1.75094e-08	1.94072e-21
Ptprm	3.7659e-20	0.793649	0.349	0.027	4.90998e-16	9.9389e-22	1.14813	0.41	0.042	1.29583e-17	3.7659e-20	1.98778e-21
AI467606	1.25561e-21	0.842653	0.365	0.027	1.63706e-17	7.24894e-16	0.794488	0.262	0.021	9.45116e-12	7.24894e-16	2.51121e-21
Rasd1	1.47989e-21	0.858442	0.286	0.01	1.92948e-17	1.40719e-08	0.451796	0.148	0.014	0.00018347	1.40719e-08	2.95978e-21
Dusp3	2.07036e-11	1.1073	0.683	0.277	2.69933e-07	1.56034e-21	1.62642	0.721	0.182	2.03438e-17	2.07036e-11	3.12069e-21
St8sia4	1.06472e-13	0.766616	0.302	0.037	1.38819e-09	1.98172e-21	0.801555	0.361	0.028	2.58377e-17	1.06472e-13	3.96344e-21
Ybx1	2.03987e-21	1.44588	0.952	0.536	2.65958e-17	4.49106e-20	1.5043	0.902	0.536	5.85545e-16	4.49106e-20	4.07973e-21
Gatsl3	3.74554e-06	0.581497	0.254	0.069	0.0488343	2.79983e-21	0.747755	0.393	0.035	3.65042e-17	3.74554e-06	5.59966e-21
Mfsd2a	5.02272e-21	1.25072	0.492	0.069	6.54862e-17	7.37013e-15	1.04568	0.475	0.092	9.60917e-11	7.37013e-15	1.00454e-20
Dab2	1.89402e-17	0.802964	0.302	0.025	2.46942e-13	5.87434e-21	1.02538	0.443	0.051	7.65896e-17	1.89402e-17	1.17487e-20
Shroom1	7.6125e-07	0.537168	0.159	0.025	0.00992517	6.27042e-21	0.854813	0.311	0.018	8.17538e-17	7.6125e-07	1.25408e-20
Samhd1	7.70505e-21	1.06176	0.429	0.049	1.00458e-16	6.92807e-11	0.674447	0.295	0.051	9.03281e-07	6.92807e-11	1.54101e-20
Hdac7	1.69369e-09	0.440875	0.27	0.049	2.20823e-05	8.24759e-21	0.97117	0.393	0.039	1.07532e-16	1.69369e-09	1.64952e-20
Vamp5	9.10947e-21	1.28909	0.524	0.086	1.18769e-16	1.31771e-20	1.45017	0.492	0.076	1.71803e-16	1.31771e-20	1.82189e-20
Sema3g	9.02767e-19	0.765114	0.206	0.002	1.17703e-14	1.04572e-20	0.795622	0.197	0	1.36341e-16	9.02767e-19	2.09144e-20
Ly75	7.60392e-13	0.446757	0.143	0.002	9.91399e-09	1.04572e-20	0.451067	0.197	0	1.36341e-16	7.60392e-13	2.09144e-20
Il2rg	2.94491e-10	0.319025	0.143	0.007	3.83957e-06	1.04572e-20	0.701471	0.197	0	1.36341e-16	2.94491e-10	2.09144e-20
Gkn3	5.17317e-11	3.05663	0.222	0.027	6.74478e-07	1.16278e-20	2.49132	0.23	0.005	1.51604e-16	5.17317e-11	2.32557e-20
Arhgef5	4.88906e-10	0.313688	0.127	0.005	6.37436e-06	1.45246e-20	0.633137	0.246	0.007	1.89372e-16	4.88906e-10	2.90492e-20
Ccm2l	4.33702e-20	0.591232	0.222	0.002	5.65461e-16	1.56735e-20	0.784614	0.213	0.002	2.04351e-16	4.33702e-20	3.13471e-20
Acer2	1.61208e-20	0.735214	0.27	0.01	2.10183e-16	2.99862e-20	0.964516	0.279	0.014	3.90961e-16	2.99862e-20	3.22417e-20
Plekhg5	1.27766e-08	0.343854	0.19	0.025	0.000166581	1.87233e-20	0.747391	0.295	0.016	2.44114e-16	1.27766e-08	3.74465e-20
Slc38a3	1.95082e-20	1.1427	0.587	0.109	2.54348e-16	1.18115e-06	0.448489	0.361	0.113	0.0153998	1.18115e-06	3.90164e-20
Mcc	1.26346e-14	0.628625	0.286	0.03	1.6473e-10	1.96057e-20	0.893318	0.377	0.035	2.55619e-16	1.26346e-14	3.92114e-20
St3gal1	1.11523e-15	0.771897	0.19	0.005	1.45403e-11	2.01272e-20	0.723071	0.213	0.002	2.62419e-16	1.11523e-15	4.02544e-20
Fam43a	3.86949e-18	0.824427	0.302	0.022	5.04505e-14	2.03091e-20	0.762875	0.23	0.005	2.6479e-16	3.86949e-18	4.06181e-20
Gm32688	2.07265e-20	0.567491	0.206	0	2.70232e-16	4.46573e-19	0.753235	0.18	0	5.82242e-15	4.46573e-19	4.1453e-20
Trim16	2.07265e-20	0.724214	0.206	0	2.70232e-16	8.88796e-19	0.495122	0.197	0.002	1.15881e-14	8.88796e-19	4.1453e-20
Rhobtb1	2.53991e-20	0.826863	0.317	0.02	3.31154e-16	5.25343e-19	0.826772	0.361	0.037	6.84942e-15	5.25343e-19	5.07983e-20
Arpc1b	3.47961e-20	1.47979	0.825	0.286	4.53672e-16	4.4552e-14	1.29229	0.738	0.277	5.80869e-10	4.4552e-14	6.95923e-20
Scarf1	4.36271e-20	0.634398	0.238	0.005	5.6881e-16	6.01421e-19	0.736262	0.23	0.007	7.84133e-15	6.01421e-19	8.72542e-20
Shroom4	4.4712e-20	0.647574	0.222	0.002	5.82955e-16	6.52938e-19	0.594081	0.213	0.005	8.51301e-15	6.52938e-19	8.9424e-20
Gbp7	4.59554e-20	0.936478	0.333	0.025	5.99167e-16	2.96385e-19	0.966716	0.344	0.03	3.86427e-15	2.96385e-19	9.19109e-20
Rps14	5.22539e-20	1.15899	0.968	0.798	6.81286e-16	3.55524e-11	1.03317	0.869	0.755	4.63533e-07	3.55524e-11	1.04508e-19
Myh9	6.43204e-20	0.967132	0.476	0.067	8.38609e-16	8.78092e-05	0.37039	0.328	0.127	1	8.78092e-05	1.28641e-19
Nudt14	6.6877e-20	0.939334	0.476	0.072	8.71943e-16	2.68763e-08	0.661874	0.344	0.092	0.000350413	2.68763e-08	1.33754e-19
Ica1	9.27751e-09	0.298522	0.159	0.015	0.00012096	9.80959e-20	0.635659	0.262	0.012	1.27897e-15	9.27751e-09	1.96192e-19
Adgre5	1.11717e-19	0.812478	0.444	0.057	1.45657e-15	2.42319e-16	1.02327	0.393	0.058	3.15935e-12	2.42319e-16	2.23434e-19
Itpripl2	1.0478e-05	0.387495	0.175	0.037	0.136612	1.21457e-19	0.962495	0.295	0.018	1.58355e-15	1.0478e-05	2.42914e-19
Cd151	1.30286e-19	1.4267	0.746	0.225	1.69867e-15	8.30108e-17	1.31305	0.705	0.21	1.0823e-12	8.30108e-17	2.60573e-19
Rarg	1.68375e-19	0.797822	0.317	0.022	2.19527e-15	8.07956e-18	0.905485	0.23	0.009	1.05341e-13	8.07956e-18	3.36749e-19
Prdm16	5.98137e-16	0.900794	0.254	0.017	7.79851e-12	1.80003e-19	1.07348	0.41	0.048	2.34688e-15	5.98137e-16	3.60006e-19
Ldlrad3	2.72447e-17	1.03872	0.492	0.089	3.55217e-13	2.02926e-19	1.03503	0.443	0.06	2.64575e-15	2.72447e-17	4.05853e-19
Prickle1	1.7026e-05	0.39959	0.254	0.077	0.221985	2.26721e-19	0.99808	0.393	0.044	2.95598e-15	1.7026e-05	4.53441e-19
Ephb4	1.08486e-15	0.504472	0.19	0.005	1.41444e-11	2.31192e-19	0.873386	0.246	0.009	3.01428e-15	1.08486e-15	4.62383e-19
Bst2	2.37152e-19	1.27291	0.556	0.106	3.09199e-15	1.16307e-14	1.04017	0.541	0.134	1.51641e-10	1.16307e-14	4.74305e-19
Hrct1	1.04856e-17	1.26621	0.397	0.052	1.36711e-13	2.71247e-19	1.23911	0.377	0.039	3.53652e-15	1.04856e-17	5.42494e-19
Fmnl3	3.22015e-19	0.844476	0.429	0.054	4.19844e-15	8.70126e-11	0.61086	0.262	0.039	1.13447e-06	8.70126e-11	6.44031e-19
Ecm1	3.36318e-19	1.03003	0.333	0.027	4.38492e-15	2.63846e-15	0.974727	0.311	0.035	3.44002e-11	2.63846e-15	6.72637e-19
Rab11fip1	1.10102e-11	0.588872	0.159	0.007	1.43551e-07	3.98877e-19	0.719487	0.23	0.007	5.20055e-15	1.10102e-11	7.97753e-19
Nrp1	3.45999e-18	1.05812	0.476	0.077	4.51113e-14	4.12384e-19	1.2838	0.475	0.074	5.37667e-15	3.45999e-18	8.24769e-19
Bmx	1.92915e-17	0.60744	0.175	0	2.51522e-13	4.46573e-19	0.605243	0.18	0	5.82242e-15	1.92915e-17	8.93146e-19
Dpp4	9.05711e-13	0.608731	0.143	0.002	1.18087e-08	4.46573e-19	0.533203	0.18	0	5.82242e-15	9.05711e-13	8.93146e-19
Wwc2	3.4537e-14	0.821693	0.46	0.099	4.50293e-10	5.039e-19	1.18454	0.557	0.109	6.56984e-15	3.4537e-14	1.0078e-18
Lmntd1	1.56999e-18	0.705497	0.222	0.005	2.04696e-14	5.64782e-19	0.650077	0.213	0.005	7.36362e-15	1.56999e-18	1.12956e-18
Rab11a	5.68075e-19	1.38167	0.825	0.319	7.40656e-15	1.2038e-14	1.14598	0.754	0.296	1.56951e-10	1.2038e-14	1.13615e-18
Slc26a10	4.90476e-12	0.698548	0.175	0.01	6.39482e-08	6.18068e-19	0.89053	0.23	0.007	8.05837e-15	4.90476e-12	1.23614e-18
Map3k8	5.63383e-12	0.411603	0.175	0.01	7.34539e-08	6.18068e-19	0.67088	0.23	0.007	8.05837e-15	5.63383e-12	1.23614e-18
Pllp	1.47797e-12	0.655855	0.73	0.205	1.92698e-08	6.30071e-19	0.784508	0.721	0.141	8.21487e-15	1.47797e-12	1.26014e-18
Gpd2	6.62485e-19	1.11645	0.571	0.123	8.63748e-15	5.92344e-11	0.937538	0.475	0.134	7.72298e-07	5.92344e-11	1.32497e-18
A930033H14Rik	7.66363e-15	0.638977	0.206	0.01	9.99185e-11	6.71703e-19	0.948841	0.295	0.021	8.75766e-15	7.66363e-15	1.34341e-18
Smad6	7.33778e-19	0.511336	0.238	0.007	9.56699e-15	1.77596e-12	0.272368	0.131	0.002	2.31549e-08	1.77596e-12	1.46756e-18
Rps29	9.02023e-19	0.933034	1	0.849	1.17606e-14	1.03898e-06	0.370287	0.934	0.838	0.0135462	1.03898e-06	1.80405e-18
Mall	1.01938e-18	0.591163	0.206	0.002	1.32907e-14	2.58939e-17	0.666961	0.18	0.002	3.37604e-13	2.58939e-17	2.03876e-18
Rpl27a	1.11356e-18	1.03862	1	0.768	1.45186e-14	2.54131e-14	0.97444	0.951	0.695	3.31336e-10	2.54131e-14	2.22713e-18
Tmsb4x	1.17327e-18	1.25691	1	0.835	1.52972e-14	2.4443e-10	0.682759	0.984	0.781	3.18688e-06	2.4443e-10	2.34655e-18
Pwwp2b	1.28755e-18	0.517401	0.222	0.005	1.67871e-14	3.11423e-12	0.457423	0.18	0.012	4.06033e-08	3.11423e-12	2.5751e-18
Stard4	1.17436e-07	0.373459	0.159	0.02	0.00153113	1.67554e-18	0.752078	0.262	0.014	2.18457e-14	1.17436e-07	3.35107e-18
Anp32a	1.86907e-18	1.25058	0.873	0.341	2.43689e-14	4.65133e-10	1.09051	0.721	0.372	6.06441e-06	4.65133e-10	3.73813e-18
Sri	1.9526e-18	1.31161	0.778	0.286	2.5458e-14	9.39741e-10	1.09565	0.607	0.256	1.22523e-05	9.39741e-10	3.9052e-18
Mfng	2.06601e-18	0.874865	0.397	0.047	2.69366e-14	1.9837e-09	0.520641	0.279	0.051	2.58635e-05	1.9837e-09	4.13201e-18
Dock9	1.00846e-10	0.712884	0.381	0.089	1.31482e-06	2.11286e-18	0.995149	0.443	0.067	2.75475e-14	1.00846e-10	4.22572e-18
Ctbp2	2.93121e-18	1.01593	0.46	0.074	3.82172e-14	1.71043e-10	0.685715	0.443	0.115	2.23006e-06	1.71043e-10	5.86243e-18
Arhgef3	2.98772e-18	0.651451	0.317	0.025	3.89539e-14	2.3693e-12	0.60652	0.213	0.018	3.08909e-08	2.3693e-12	5.97544e-18
Gng5	3.2056e-18	1.1854	0.984	0.568	4.17946e-14	9.86341e-11	0.854767	0.885	0.557	1.28599e-06	9.86341e-11	6.41119e-18
Tgfbr2	8.63372e-14	0.695807	0.429	0.079	1.12566e-09	3.46347e-18	1.16737	0.459	0.074	4.51567e-14	8.63372e-14	6.92694e-18
Ifih1	3.47613e-18	0.817001	0.302	0.022	4.53218e-14	1.30113e-09	0.343576	0.18	0.018	1.69641e-05	1.30113e-09	6.95227e-18
Synm	1.11011e-15	1.07703	0.444	0.081	1.44736e-11	4.63234e-18	1.07712	0.475	0.079	6.03965e-14	1.11011e-15	9.26469e-18
Rai14	4.6436e-18	0.629292	0.27	0.015	6.05433e-14	5.37325e-15	0.427883	0.213	0.012	7.00565e-11	5.37325e-15	9.2872e-18
Fam13c	4.67295e-18	1.15405	0.635	0.16	6.09259e-14	1.04499e-14	1.24765	0.557	0.143	1.36245e-10	1.04499e-14	9.3459e-18
Ehd2	1.22355e-11	0.894021	0.302	0.049	1.59527e-07	5.8673e-18	0.717349	0.328	0.03	7.64979e-14	1.22355e-11	1.17346e-17
Osbpl9	1.3661e-16	1.04481	0.556	0.131	1.78112e-12	5.93743e-18	1.2585	0.59	0.134	7.74122e-14	1.3661e-16	1.18749e-17
Arf6	7.36128e-18	1.14642	0.54	0.111	9.59763e-14	2.88311e-09	0.537319	0.328	0.074	3.759e-05	2.88311e-09	1.47226e-17
Hprt	8.83477e-18	1.29431	0.698	0.2	1.15188e-13	2.65811e-15	1.08995	0.656	0.199	3.46564e-11	2.65811e-15	1.76695e-17
Cdkn1c	3.87031e-14	1.11161	0.397	0.072	5.04611e-10	8.93553e-18	1.37747	0.41	0.06	1.16501e-13	3.87031e-14	1.78711e-17
Serpinb9	7.77278e-14	0.936166	0.286	0.035	1.01341e-09	9.56548e-18	0.803255	0.295	0.023	1.24715e-13	7.77278e-14	1.9131e-17
Rpl34	9.66251e-18	1.00741	0.968	0.714	1.2598e-13	1.02916e-09	0.816609	0.902	0.642	1.34182e-05	1.02916e-09	1.9325e-17
Mfhas1	1.04606e-17	1.01942	0.397	0.054	1.36386e-13	1.45389e-07	0.742166	0.279	0.069	0.00189558	1.45389e-07	2.09213e-17
Cobll1	2.30267e-08	0.658795	0.317	0.081	0.000300223	1.11048e-17	0.992324	0.492	0.083	1.44784e-13	2.30267e-08	2.22095e-17
Cnn2	1.29703e-10	0.601662	0.413	0.094	1.69107e-06	1.30389e-17	0.852311	0.426	0.058	1.70001e-13	1.29703e-10	2.60777e-17
Sptan1	1.48462e-17	0.88801	0.603	0.131	1.93565e-13	2.28637e-12	0.816135	0.557	0.157	2.98097e-08	2.28637e-12	2.96924e-17
Rpl13	1.56428e-17	0.899212	1	0.847	2.03951e-13	7.35356e-11	0.809679	0.934	0.845	9.58757e-07	7.35356e-11	3.12856e-17
Ets2	9.83769e-13	0.691679	0.27	0.032	1.28264e-08	1.63677e-17	0.943508	0.361	0.042	2.13402e-13	9.83769e-13	3.27354e-17
Hspg2	2.62033e-11	0.610661	0.222	0.025	3.41638e-07	1.65577e-17	0.673862	0.262	0.016	2.15879e-13	2.62033e-11	3.31153e-17
Gipc3	3.1081e-17	0.563337	0.19	0.002	4.05234e-13	1.88615e-17	0.460925	0.164	0	2.45916e-13	3.1081e-17	3.7723e-17
Ifi47	1.59659e-14	0.601309	0.19	0.007	2.08163e-10	1.88615e-17	0.649948	0.164	0	2.45916e-13	1.59659e-14	3.7723e-17
Card10	5.89969e-12	0.407698	0.175	0.01	7.69202e-08	1.88615e-17	0.454372	0.164	0	2.45916e-13	5.89969e-12	3.7723e-17
Pmaip1	1.92915e-17	0.549658	0.175	0	2.51522e-13	1.3438e-12	0.36054	0.115	0	1.75205e-08	1.3438e-12	3.85829e-17
Hip1	2.09264e-17	1.1764	0.524	0.111	2.72838e-13	3.0941e-17	1.14203	0.508	0.097	4.03409e-13	3.0941e-17	4.18528e-17
Tmod3	2.17364e-17	0.940532	0.492	0.089	2.83399e-13	6.33399e-17	1.25866	0.574	0.143	8.25825e-13	6.33399e-17	4.34727e-17
Snx3	8.3147e-14	1.07373	0.889	0.489	1.08407e-09	2.18457e-17	1.38568	0.836	0.418	2.84824e-13	8.3147e-14	4.36913e-17
Sfxn3	4.31922e-07	0.404063	0.238	0.052	0.00563139	2.21085e-17	0.716048	0.328	0.032	2.88251e-13	4.31922e-07	4.42171e-17
Stx3	2.78711e-13	0.702205	0.27	0.03	3.63383e-09	2.30481e-17	0.854777	0.279	0.021	3.00502e-13	2.78711e-13	4.60963e-17
Foxc1	6.7554e-14	0.84408	0.333	0.047	8.80769e-10	2.32557e-17	0.736072	0.295	0.023	3.03208e-13	6.7554e-14	4.65115e-17
Rps6	2.8738e-17	1.02911	0.984	0.743	3.74686e-13	1.28336e-08	0.678635	0.934	0.686	0.000167325	1.28336e-08	5.7476e-17
Flvcr2	3.14816e-17	0.597843	0.206	0.005	4.10458e-13	1.51503e-12	0.564345	0.148	0.005	1.9753e-08	1.51503e-12	6.29633e-17
S1pr4	3.2378e-17	0.683727	0.206	0.005	4.22145e-13	3.26741e-14	0.462341	0.131	0	4.26005e-10	3.26741e-14	6.4756e-17
Btg3	3.32186e-17	0.713872	0.349	0.037	4.33104e-13	1.52243e-08	0.480135	0.164	0.018	0.000198495	1.52243e-08	6.64372e-17
Rps16	3.35327e-17	1.09727	1	0.704	4.37199e-13	2.58921e-13	1.042	0.918	0.665	3.37581e-09	2.58921e-13	6.70654e-17
Plat	4.59272e-15	1.20849	0.603	0.168	5.98799e-11	4.64322e-17	1.13116	0.705	0.196	6.05384e-13	4.59272e-15	9.28645e-17
Tgfb2	3.49442e-12	0.964935	0.365	0.074	4.55603e-08	4.90482e-17	1.40003	0.459	0.083	6.39491e-13	3.49442e-12	9.80965e-17
Msn	4.93517e-17	1.17119	0.571	0.133	6.43448e-13	2.13446e-12	1.06252	0.607	0.199	2.78291e-08	2.13446e-12	9.87034e-17
Itpkb	5.01506e-17	1.08919	0.444	0.074	6.53864e-13	1.37087e-11	0.897823	0.492	0.134	1.78734e-07	1.37087e-11	1.00301e-16
Rasgrp3	9.07723e-11	0.878399	0.476	0.141	1.18349e-06	5.25353e-17	1.07287	0.508	0.097	6.84955e-13	9.07723e-11	1.05071e-16
Adgra2	1.07072e-16	0.719109	0.254	0.015	1.39601e-12	5.48934e-17	0.621658	0.246	0.014	7.15701e-13	1.07072e-16	1.09787e-16
Spaar	5.57902e-17	0.868697	0.286	0.022	7.27393e-13	2.49774e-08	0.393283	0.164	0.018	0.000325655	2.49774e-08	1.1158e-16
Ifnar2	8.26287e-15	1.25542	0.619	0.195	1.07731e-10	6.2866e-17	1.18449	0.656	0.176	8.19646e-13	8.26287e-15	1.25732e-16
Map4k2	3.82303e-15	0.728938	0.333	0.042	4.98446e-11	7.17018e-17	0.921971	0.361	0.044	9.34848e-13	3.82303e-15	1.43404e-16
Cp	3.56605e-08	0.654168	0.254	0.052	0.000464941	7.86119e-17	1.06684	0.426	0.067	1.02494e-12	3.56605e-08	1.57224e-16
Nampt	9.55229e-17	1.17114	0.46	0.084	1.24543e-12	3.92436e-07	0.580234	0.279	0.072	0.00511659	3.92436e-07	1.91046e-16
Rpl35a	1.03612e-16	0.993062	0.984	0.731	1.35089e-12	1.09368e-08	0.629103	0.951	0.73	0.000142594	1.09368e-08	2.07224e-16
Gnas	1.21305e-16	0.954728	1	0.763	1.58157e-12	2.46813e-12	0.925109	0.934	0.667	3.21795e-08	2.46813e-12	2.4261e-16
Psmb8	1.25873e-16	0.91875	0.508	0.094	1.64113e-12	4.02706e-10	0.590388	0.475	0.127	5.25048e-06	4.02706e-10	2.51745e-16
Tmsb10	1.38104e-16	2.16865	0.857	0.368	1.8006e-12	3.57258e-11	1.77953	0.738	0.351	4.65793e-07	3.57258e-11	2.76209e-16
Calcrl	1.44126e-16	0.721102	0.238	0.012	1.87911e-12	7.73301e-15	0.841689	0.279	0.028	1.00823e-10	7.73301e-15	2.88251e-16
Pcmtd1	1.63916e-16	1.22434	0.698	0.222	2.13714e-12	7.955e-12	1.05526	0.607	0.226	1.03717e-07	7.955e-12	3.27833e-16
Rpl18a	1.73985e-16	0.884296	1	0.817	2.26842e-12	1.22652e-09	0.747108	0.934	0.727	1.59914e-05	1.22652e-09	3.47971e-16
Max	1.8999e-16	1.08834	0.587	0.153	2.47709e-12	1.52806e-05	0.545773	0.41	0.178	0.199229	1.52806e-05	3.7998e-16
Arid5b	4.20491e-06	0.619602	0.381	0.146	0.0548236	2.05048e-16	1.11352	0.574	0.134	2.67342e-12	4.20491e-06	4.10096e-16
Lrp8	2.34785e-16	0.600396	0.27	0.02	3.06113e-12	2.57391e-09	0.419214	0.246	0.042	3.35586e-05	2.57391e-09	4.69571e-16
Dap	2.5289e-16	0.923434	0.429	0.069	3.29718e-12	8.63219e-16	1.082	0.426	0.076	1.12547e-11	8.63219e-16	5.0578e-16
B4galt4	2.61875e-16	1.15377	0.46	0.086	3.41432e-12	5.48857e-14	1.05543	0.492	0.115	7.156e-10	5.48857e-14	5.2375e-16
H2-T22	6.51121e-15	0.707496	0.413	0.069	8.48931e-11	3.11811e-16	0.890327	0.361	0.046	4.06539e-12	6.51121e-15	6.23622e-16
Tspan17	0.00517325	0.339818	0.27	0.136	1	3.49217e-16	0.88303	0.426	0.069	4.55309e-12	0.00517325	6.98434e-16
Plscr2	3.93679e-16	0.873263	0.254	0.017	5.13278e-12	7.89127e-09	0.650171	0.23	0.039	0.000102886	7.89127e-09	7.87357e-16
Plpp6	4.13172e-16	0.717049	0.397	0.057	5.38694e-12	5.48513e-12	0.746314	0.311	0.051	7.15151e-08	5.48513e-12	8.26344e-16
Mylpf	4.44075e-16	0.91379	0.286	0.025	5.78985e-12	4.43286e-09	0.411119	0.164	0.016	5.77956e-05	4.43286e-09	8.8815e-16
Tmtc2	4.7191e-16	0.754718	0.302	0.03	6.15276e-12	4.65032e-15	0.557082	0.246	0.018	6.06309e-11	4.65032e-15	9.4382e-16
Xaf1	6.08984e-11	0.682247	0.444	0.111	7.93994e-07	4.78511e-16	0.948668	0.443	0.076	6.23883e-12	6.08984e-11	9.57022e-16
Irgm2	5.7922e-16	0.296697	0.159	0	7.55188e-12	7.72078e-12	0.591254	0.197	0.016	1.00664e-07	7.72078e-12	1.15844e-15
Rps20	5.92531e-16	1.03786	0.937	0.652	7.72542e-12	6.78937e-08	0.793634	0.82	0.55	0.000885198	6.78937e-08	1.18506e-15
Rps8	6.80111e-16	0.949717	1	0.78	8.86729e-12	9.01024e-10	0.776765	0.951	0.753	1.17475e-05	9.01024e-10	1.36022e-15
Slc50a1	3.09775e-09	0.829634	0.571	0.242	4.03885e-05	7.36226e-16	1.41639	0.623	0.182	9.59891e-12	3.09775e-09	1.47245e-15
Hnrnpf	7.70526e-16	1.18463	0.921	0.449	1.00461e-11	2.36658e-10	0.986093	0.82	0.453	3.08555e-06	2.36658e-10	1.54105e-15
Alox12	3.25802e-14	0.497895	0.175	0.005	4.24781e-10	7.8858e-16	0.529744	0.148	0	1.02815e-11	3.25802e-14	1.57716e-15
Slfn5	2.3804e-12	0.985807	0.413	0.094	3.10357e-08	7.99607e-16	1.25225	0.492	0.104	1.04253e-11	2.3804e-12	1.59921e-15
Pqlc1	8.03332e-16	0.774454	0.333	0.04	1.04738e-11	2.84525e-13	0.739813	0.295	0.039	3.70964e-09	2.84525e-13	1.60666e-15
Vegfc	8.28785e-16	0.859761	0.175	0.002	1.08057e-11	7.01822e-11	0.606883	0.115	0.002	9.15036e-07	7.01822e-11	1.65757e-15
Net1	2.04726e-11	0.772022	0.286	0.044	2.66922e-07	8.44207e-16	1.04873	0.295	0.03	1.10068e-11	2.04726e-11	1.68841e-15
Flt4	8.53919e-16	0.45487	0.175	0.002	1.11334e-11	3.26741e-14	0.382266	0.131	0	4.26005e-10	3.26741e-14	1.70784e-15
Fbln2	1.06034e-08	0.379936	0.111	0.005	0.000138247	8.87966e-16	0.563228	0.197	0.007	1.15773e-11	1.06034e-08	1.77593e-15
Plscr1	6.97455e-13	0.609253	0.27	0.032	9.09342e-09	1.01423e-15	1.07322	0.328	0.039	1.32236e-11	6.97455e-13	2.02847e-15
Gnai2	1.39499e-13	1.25364	0.841	0.516	1.81879e-09	1.08386e-15	1.24773	0.902	0.476	1.41314e-11	1.39499e-13	2.16773e-15
Sox7	3.11098e-14	0.570539	0.159	0.002	4.05609e-10	1.22612e-15	0.473113	0.18	0.005	1.59862e-11	3.11098e-14	2.45224e-15
Npr1	2.02077e-11	0.346809	0.143	0.005	2.63467e-07	1.29367e-15	0.529117	0.164	0.002	1.68669e-11	2.02077e-11	2.58735e-15
Crispld1	3.29971e-14	0.430369	0.159	0.002	4.30216e-10	1.37166e-15	0.587413	0.18	0.005	1.78837e-11	3.29971e-14	2.74333e-15
Scarb1	1.38664e-15	1.04088	0.444	0.081	1.8079e-11	1.5253e-11	0.757975	0.377	0.079	1.98868e-07	1.5253e-11	2.77328e-15
Rps17	1.38721e-15	0.876066	0.984	0.731	1.80864e-11	1.21251e-08	0.723721	0.902	0.656	0.000158087	1.21251e-08	2.77442e-15
Chmp3	1.49164e-15	1.14299	0.603	0.168	1.94479e-11	4.40333e-09	0.840579	0.508	0.185	5.74107e-05	4.40333e-09	2.98327e-15
Nod1	1.59902e-15	0.614715	0.27	0.022	2.08481e-11	5.32639e-13	0.71835	0.23	0.021	6.94454e-09	5.32639e-13	3.19805e-15
Tpd52	4.86164e-13	0.981498	0.603	0.198	6.33861e-09	1.64178e-15	1.1325	0.607	0.169	2.14055e-11	4.86164e-13	3.28356e-15
Sipa1	1.64396e-15	0.818567	0.556	0.119	2.1434e-11	2.72429e-08	0.860187	0.426	0.129	0.000355194	2.72429e-08	3.28793e-15
Klhl5	1.86521e-15	0.991969	0.429	0.079	2.43186e-11	7.34121e-10	0.797309	0.426	0.12	9.57147e-06	7.34121e-10	3.73042e-15
Hpcal1	1.97762e-15	0.823652	0.365	0.052	2.57842e-11	5.44965e-11	0.673391	0.311	0.055	7.10525e-07	5.44965e-11	3.95523e-15
Cbfa2t3	2.12548e-15	0.802985	0.365	0.049	2.77121e-11	1.30432e-11	0.655997	0.328	0.055	1.70057e-07	1.30432e-11	4.25097e-15
Plec	1.80364e-06	0.542506	0.254	0.067	0.0235158	2.22964e-15	1.23627	0.41	0.072	2.907e-11	1.80364e-06	4.45928e-15
Egfl8	2.26771e-15	0.888235	0.238	0.015	2.95664e-11	6.20725e-07	1.30113	0.148	0.021	0.00809301	6.20725e-07	4.53542e-15
Cers4	1.85857e-08	0.689546	0.365	0.104	0.000242321	2.36976e-15	0.954955	0.459	0.088	3.08969e-11	1.85857e-08	4.73952e-15
Ccnd3	2.46323e-07	0.388836	0.444	0.153	0.00321156	2.86538e-15	1.12139	0.459	0.09	3.73589e-11	2.46323e-07	5.73076e-15
Kif1c	3.03328e-15	0.748111	0.302	0.032	3.95479e-11	2.47768e-10	0.630588	0.279	0.048	3.2304e-06	2.47768e-10	6.06655e-15
B2m	3.15591e-15	1.03195	0.921	0.447	4.11467e-11	1.98496e-14	0.886429	0.934	0.457	2.58799e-10	1.98496e-14	6.31182e-15
Gm15998	3.404e-15	0.62925	0.222	0.012	4.43813e-11	5.08667e-11	0.331853	0.131	0.005	6.63199e-07	5.08667e-11	6.80799e-15
Rps5	4.04956e-15	0.967357	0.968	0.728	5.27982e-11	5.78002e-09	0.707134	0.918	0.716	7.53599e-05	5.78002e-09	8.09913e-15
Ppm1f	1.2974e-07	0.428041	0.206	0.037	0.00169155	4.76289e-15	0.751638	0.279	0.028	6.20986e-11	1.2974e-07	9.52579e-15
Tns1	1.54958e-13	0.901792	0.508	0.121	2.02035e-09	4.88538e-15	1.18297	0.459	0.09	6.36956e-11	1.54958e-13	9.77077e-15
Arl15	1.37063e-11	0.492121	0.159	0.007	1.78702e-07	4.89205e-15	0.467106	0.213	0.012	6.37825e-11	1.37063e-11	9.7841e-15
Ssfa2	2.17982e-06	0.660548	0.254	0.072	0.0284205	5.30509e-15	0.982073	0.361	0.053	6.91678e-11	2.17982e-06	1.06102e-14
Hmg20b	5.51966e-15	1.1241	0.603	0.175	7.19654e-11	7.58889e-09	0.935806	0.541	0.203	9.8944e-05	7.58889e-09	1.10393e-14
Lpar6	1.23293e-13	1.05695	0.492	0.116	1.60749e-09	5.86751e-15	1.36555	0.525	0.125	7.65006e-11	1.23293e-13	1.1735e-14
Slc31a1	3.86866e-07	0.752069	0.333	0.101	0.00504395	7.58674e-15	1.10503	0.393	0.069	9.89159e-11	3.86866e-07	1.51735e-14
Adipor2	0.00102836	0.251029	0.302	0.133	1	7.98544e-15	0.980925	0.426	0.083	1.04114e-10	0.00102836	1.59709e-14
Tmem184b	1.95528e-07	0.713002	0.302	0.084	0.0025493	8.38175e-15	0.883946	0.344	0.048	1.09281e-10	1.95528e-07	1.67635e-14
Ier5	9.35552e-15	0.79743	0.683	0.205	1.21977e-10	4.85126e-12	0.902885	0.672	0.222	6.32507e-08	4.85126e-12	1.8711e-14
Hmgb2	9.53249e-15	0.936401	0.476	0.104	1.24285e-10	3.34379e-09	0.614107	0.492	0.155	4.35963e-05	3.34379e-09	1.9065e-14
Mapk12	1.02636e-14	0.585343	0.206	0.01	1.33817e-10	2.49855e-14	0.458778	0.18	0.007	3.25761e-10	2.49855e-14	2.05272e-14
Fau	1.03561e-14	0.78572	0.984	0.78	1.35022e-10	1.16875e-06	0.464444	0.951	0.723	0.0152382	1.16875e-06	2.07121e-14
Bmpr2	5.07859e-11	0.72516	0.413	0.101	6.62146e-07	1.13226e-14	0.95663	0.525	0.12	1.47624e-10	5.07859e-11	2.26452e-14
Igtp	9.26396e-08	0.438457	0.175	0.025	0.00120784	1.15101e-14	0.653976	0.295	0.032	1.50068e-10	9.26396e-08	2.30202e-14
Tpra1	1.16799e-14	1.01441	0.413	0.077	1.52283e-10	3.21962e-09	0.678986	0.344	0.083	4.19774e-05	3.21962e-09	2.33598e-14
Map3k1	2.81086e-08	0.491702	0.238	0.044	0.000366479	1.16906e-14	0.691466	0.311	0.037	1.52422e-10	2.81086e-08	2.33812e-14
Psme1	1.19374e-14	1.09459	0.635	0.2	1.5564e-10	2.03239e-05	0.650032	0.41	0.173	0.264983	2.03239e-05	2.38748e-14
Piezo1	2.32903e-09	0.336447	0.143	0.01	3.03659e-05	1.24577e-14	0.498998	0.197	0.009	1.62423e-10	2.32903e-09	2.49153e-14
Mcub	1.27563e-14	0.679214	0.238	0.017	1.66317e-10	3.31854e-13	0.577332	0.18	0.009	4.32671e-09	3.31854e-13	2.55126e-14
Psmb10	1.31978e-14	1.10376	0.619	0.185	1.72073e-10	6.40674e-06	0.702547	0.443	0.185	0.0835311	6.40674e-06	2.63955e-14
Rpl22	1.327e-14	1.19037	0.921	0.491	1.73015e-10	3.22657e-06	0.668674	0.705	0.43	0.042068	3.22657e-06	2.65401e-14
Selenop	1.4221e-14	1.23188	0.937	0.575	1.85414e-10	2.98689e-09	0.934474	0.934	0.605	3.89431e-05	2.98689e-09	2.8442e-14
Tanc1	5.59303e-13	0.731513	0.365	0.067	7.2922e-09	1.4304e-14	0.934208	0.361	0.055	1.86496e-10	5.59303e-13	2.86081e-14
Calm1	3.35517e-14	0.891139	0.968	0.849	4.37447e-10	1.5324e-14	0.982824	0.984	0.806	1.99794e-10	3.35517e-14	3.0648e-14
Rpl36	1.5946e-14	0.868445	0.984	0.748	2.07904e-10	2.63371e-09	0.811339	0.902	0.677	3.43384e-05	2.63371e-09	3.1892e-14
Rps15	1.70198e-14	0.827695	0.984	0.788	2.21904e-10	3.18775e-10	0.727654	0.951	0.734	4.15619e-06	3.18775e-10	3.40395e-14
Elovl7	5.50351e-06	0.573967	0.317	0.109	0.0717548	1.70503e-14	1.00724	0.41	0.074	2.22302e-10	5.50351e-06	3.41006e-14
Igsf5	1.72255e-14	0.571232	0.143	0	2.24585e-10	3.26741e-14	0.310671	0.131	0	4.26005e-10	3.26741e-14	3.44509e-14
Rpl31	2.06232e-14	0.895962	0.984	0.746	2.68886e-10	4.65719e-11	0.752368	0.951	0.677	6.07205e-07	4.65719e-11	4.12464e-14
H2-K1	6.05477e-14	1.38643	0.619	0.2	7.8942e-10	2.52695e-14	1.51392	0.656	0.229	3.29464e-10	6.05477e-14	5.0539e-14
Znrf1	7.38675e-08	0.496986	0.365	0.104	0.000963085	2.67568e-14	0.927823	0.459	0.092	3.48855e-10	7.38675e-08	5.35136e-14
Clec1a	2.68436e-14	0.446157	0.159	0.002	3.49987e-10	5.95698e-11	0.532305	0.131	0.005	7.76671e-07	5.95698e-11	5.36872e-14
Irgm1	8.53838e-07	0.453966	0.206	0.042	0.0111323	3.22206e-14	0.66979	0.328	0.044	4.20093e-10	8.53838e-07	6.44413e-14
Cdc42ep3	3.35001e-14	0.784947	0.381	0.059	4.36774e-10	3.21537e-12	0.611004	0.41	0.085	4.1922e-08	3.21537e-12	6.70001e-14
H3f3b	3.37911e-14	0.984929	0.984	0.731	4.40569e-10	8.01055e-14	0.87124	0.984	0.716	1.04442e-09	8.01055e-14	6.75822e-14
Cpne8	3.46247e-14	0.634086	0.222	0.015	4.51437e-10	8.82328e-12	0.433394	0.213	0.021	1.15038e-07	8.82328e-12	6.92494e-14
Fam219b	3.63995e-14	0.769072	0.397	0.069	4.74577e-10	5.915e-12	0.530142	0.311	0.048	7.71197e-08	5.915e-12	7.27991e-14
Zfp36l1	9.38415e-13	0.989889	0.619	0.21	1.22351e-08	3.84647e-14	1.25287	0.672	0.247	5.01503e-10	9.38415e-13	7.69294e-14
Dlc1	4.26766e-14	0.756961	0.444	0.089	5.56418e-10	6.93254e-09	0.542693	0.361	0.088	9.03864e-05	6.93254e-09	8.53532e-14
Rpl37	4.40815e-14	0.796795	1	0.82	5.74735e-10	1.87846e-08	0.670226	0.902	0.785	0.000244914	1.87846e-08	8.8163e-14
Phactr2	4.88412e-14	0.704432	0.302	0.037	6.36792e-10	1.44864e-05	0.454935	0.23	0.065	0.188874	1.44864e-05	9.76824e-14
Rbpms	2.33462e-09	0.398066	0.381	0.089	3.04387e-05	5.69753e-14	0.775083	0.475	0.102	7.42844e-10	2.33462e-09	1.13951e-13
Trim25	6.827e-14	0.424652	0.222	0.015	8.90104e-10	9.93882e-10	0.402282	0.18	0.018	1.29582e-05	9.93882e-10	1.3654e-13
Tpt1	7.44355e-14	0.916505	0.984	0.726	9.7049e-10	1.74973e-08	0.812313	0.902	0.612	0.000228129	1.74973e-08	1.48871e-13
Pomp	7.9335e-14	1.33641	0.81	0.514	1.03437e-09	1.75751e-10	1.06187	0.787	0.436	2.29144e-06	1.75751e-10	1.5867e-13
Tspan5	8.29591e-14	0.805779	0.619	0.183	1.08162e-09	9.74048e-14	1.03727	0.59	0.169	1.26996e-09	9.74048e-14	1.65918e-13
Aldh2	8.47559e-14	0.981193	0.841	0.346	1.10505e-09	7.54333e-07	0.761639	0.59	0.277	0.00983499	7.54333e-07	1.69512e-13
Ppp1r2	1.88416e-09	0.855541	0.683	0.314	2.45656e-05	8.63335e-14	1.06274	0.721	0.282	1.12562e-09	1.88416e-09	1.72667e-13
Iigp1	8.65213e-14	0.748846	0.206	0.012	1.12806e-09	9.89173e-11	0.531763	0.164	0.012	1.28968e-06	9.89173e-11	1.73043e-13
Ifi27	8.67225e-14	1.16976	0.778	0.358	1.13069e-09	1.05031e-07	0.86358	0.639	0.303	0.0013694	1.05031e-07	1.73445e-13
Klf11	8.85173e-14	0.492947	0.206	0.012	1.15409e-09	2.55055e-09	0.652714	0.164	0.016	3.32541e-05	2.55055e-09	1.77035e-13
Aplp2	5.82625e-09	0.657625	0.857	0.509	7.59627e-05	9.93789e-14	1.12218	0.934	0.487	1.2957e-09	5.82625e-09	1.98758e-13
Cenpb	1.17739e-06	0.573781	0.27	0.074	0.0153508	1.00048e-13	0.861498	0.295	0.037	1.30442e-09	1.17739e-06	2.00095e-13
Pdgfd	1.01479e-13	0.567138	0.206	0.012	1.32309e-09	6.38673e-11	0.55455	0.213	0.023	8.32701e-07	6.38673e-11	2.02959e-13
Ramp3	9.05911e-07	0.29361	0.111	0.01	0.0118113	1.11513e-13	0.587443	0.197	0.012	1.45391e-09	9.05911e-07	2.23026e-13
Ube2l6	1.15829e-13	0.866747	0.286	0.035	1.51018e-09	1.21126e-13	0.576239	0.23	0.018	1.57924e-09	1.21126e-13	2.31659e-13
Rpl29	1.19071e-13	0.973571	1	0.627	1.55244e-09	3.23233e-09	0.802828	0.869	0.589	4.21432e-05	3.23233e-09	2.38141e-13
Cyth3	4.45472e-05	0.275027	0.254	0.079	0.580806	1.3849e-13	0.834085	0.443	0.09	1.80564e-09	4.45472e-05	2.76981e-13
Fnbp1l	1.02827e-06	0.379058	0.238	0.054	0.0134066	1.45343e-13	0.682658	0.41	0.074	1.89498e-09	1.02827e-06	2.90686e-13
Tcf15	1.60563e-10	0.626193	0.238	0.032	2.09342e-06	1.46729e-13	0.558786	0.197	0.012	1.91305e-09	1.60563e-10	2.93457e-13
Lrrc8c	4.70994e-08	0.420902	0.206	0.035	0.000614081	1.52681e-13	1.04203	0.344	0.058	1.99065e-09	4.70994e-08	3.05362e-13
Swap70	4.55539e-11	0.703814	0.397	0.089	5.93932e-07	1.63655e-13	0.967982	0.41	0.081	2.13373e-09	4.55539e-11	3.27309e-13
Adamts10	3.6932e-07	0.373178	0.159	0.022	0.00481519	1.68228e-13	0.47178	0.197	0.012	2.19335e-09	3.6932e-07	3.36455e-13
Rpl35	1.73793e-13	0.998259	0.952	0.57	2.26591e-09	2.63921e-07	0.825675	0.77	0.492	0.003441	2.63921e-07	3.47586e-13
F11r	1.93072e-13	0.680651	0.508	0.111	2.51727e-09	2.35797e-06	0.471196	0.41	0.139	0.0307432	2.35797e-06	3.86143e-13
Sh3bgrl3	1.99593e-13	1.0368	0.905	0.452	2.60229e-09	1.8846e-07	0.682076	0.77	0.404	0.00245714	1.8846e-07	3.99185e-13
Crtap	2.09417e-13	0.624178	0.27	0.03	2.73037e-09	1.18675e-10	0.851347	0.246	0.035	1.54729e-06	1.18675e-10	4.18833e-13
Sh3bgrl	2.1425e-13	0.727419	0.556	0.148	2.79339e-09	5.19221e-09	0.599561	0.443	0.132	6.7696e-05	5.19221e-09	4.28501e-13
2900026A02Rik	2.18791e-13	0.567946	0.286	0.035	2.85259e-09	3.06639e-10	0.418812	0.213	0.025	3.99795e-06	3.06639e-10	4.37581e-13
Anxa11	2.43016e-13	0.625215	0.365	0.059	3.16845e-09	0.000257402	0.373923	0.246	0.085	1	0.000257402	4.86032e-13
Rhoc	2.48625e-13	1.01664	0.651	0.202	3.24157e-09	1.53768e-12	1.01227	0.59	0.18	2.00483e-08	1.53768e-12	4.97249e-13
Rps23	2.56214e-13	0.796941	0.984	0.798	3.34052e-09	3.14664e-06	0.488437	0.902	0.762	0.0410258	3.14664e-06	5.12428e-13
Shisa5	1.75675e-12	0.770452	0.619	0.198	2.29045e-08	2.57802e-13	1.06122	0.623	0.189	3.36122e-09	1.75675e-12	5.15604e-13
Rpl8	2.72077e-13	0.861065	0.984	0.728	3.54734e-09	3.29348e-11	0.86782	0.918	0.64	4.29404e-07	3.29348e-11	5.44154e-13
Slfn2	1.66505e-05	0.378139	0.111	0.015	0.217089	2.75956e-13	0.945057	0.213	0.016	3.59791e-09	1.66505e-05	5.51912e-13
Ripor1	2.81532e-13	0.765699	0.302	0.04	3.67061e-09	1.75518e-11	0.553402	0.246	0.03	2.2884e-07	1.75518e-11	5.63063e-13
Adgrl2	1.98924e-12	0.461726	0.286	0.037	2.59357e-08	2.8537e-13	0.481235	0.295	0.037	3.72065e-09	1.98924e-12	5.7074e-13
Rpl26	2.95838e-13	0.792629	1	0.78	3.85714e-09	4.10118e-08	0.717899	0.934	0.727	0.000534711	4.10118e-08	5.91677e-13
Hhex	2.26288e-09	0.764824	0.286	0.054	2.95034e-05	3.04892e-13	0.773973	0.41	0.076	3.97519e-09	2.26288e-09	6.09785e-13
Kif5b	3.24448e-13	1.09833	0.778	0.323	4.23015e-09	2.27191e-07	0.684343	0.77	0.423	0.00296211	2.27191e-07	6.48896e-13
Apold1	5.19901e-10	0.511657	0.254	0.04	6.77847e-06	3.31596e-13	0.459552	0.262	0.028	4.32335e-09	5.19901e-10	6.63193e-13
Actn4	2.85503e-10	0.809872	0.556	0.195	3.72239e-06	3.47862e-13	0.98975	0.541	0.148	4.53543e-09	2.85503e-10	6.95724e-13
Rps27rt	3.5804e-13	0.913432	0.905	0.553	4.66812e-09	2.57464e-06	0.572633	0.852	0.522	0.0335682	2.57464e-06	7.1608e-13
Tspan4	5.59315e-13	0.87023	0.571	0.156	7.29235e-09	2.74574e-05	0.5489	0.344	0.134	0.35799	2.74574e-05	1.11863e-12
Sh3glb1	5.75801e-13	0.977621	0.825	0.42	7.50729e-09	9.39625e-12	1.16847	0.754	0.36	1.22508e-07	9.39625e-12	1.1516e-12
Samd12	3.86801e-07	0.325206	0.159	0.022	0.00504311	6.09539e-13	0.401149	0.23	0.021	7.94717e-09	3.86801e-07	1.21908e-12
Rps25	6.41675e-13	0.817106	0.984	0.706	8.36615e-09	4.21979e-05	0.445285	0.852	0.628	0.550176	4.21979e-05	1.28335e-12
Pdxk	7.15292e-13	0.711127	0.381	0.072	9.32598e-09	5.04278e-08	0.365742	0.311	0.076	0.000657477	5.04278e-08	1.43058e-12
Tfrc	7.21348e-13	1.2371	0.429	0.099	9.40493e-09	2.0771e-09	0.784255	0.311	0.067	2.70813e-05	2.0771e-09	1.4427e-12
Rps4x	7.6614e-13	0.952477	0.921	0.716	9.98893e-09	8.02465e-07	0.507381	0.885	0.621	0.0104625	8.02465e-07	1.53228e-12
Tmem238	5.10493e-08	0.559709	0.238	0.047	0.000665581	7.74939e-13	0.968841	0.328	0.053	1.01037e-08	5.10493e-08	1.54988e-12
Tcf7	8.03618e-13	0.592383	0.206	0.015	1.04776e-08	8.6068e-11	0.269217	0.115	0.002	1.12215e-06	8.6068e-11	1.60724e-12
Ctnnbip1	8.27587e-13	1.04899	0.556	0.175	1.07901e-08	2.89691e-10	0.718906	0.525	0.171	3.77699e-06	2.89691e-10	1.65517e-12
Gpx1	8.31891e-13	1.28667	0.73	0.274	1.08462e-08	6.40547e-10	0.926189	0.623	0.249	8.35146e-06	6.40547e-10	1.66378e-12
Rps24	8.5271e-13	0.818325	0.984	0.756	1.11176e-08	1.03989e-05	0.512768	0.852	0.688	0.135581	1.03989e-05	1.70542e-12
Vamp3	2.52517e-08	0.751068	0.556	0.235	0.000329231	8.90831e-13	0.873722	0.557	0.159	1.16147e-08	2.52517e-08	1.78166e-12
Tax1bp3	9.71331e-13	1.06889	0.524	0.158	1.26642e-08	0.000113285	0.543666	0.361	0.152	1	0.000113285	1.94266e-12
Rpl13a-ps1	1.04324e-12	0.885568	0.873	0.42	1.36017e-08	8.84929e-08	0.761804	0.689	0.356	0.00115377	8.84929e-08	2.08647e-12
Actg1	1.05984e-12	0.899739	0.968	0.778	1.38182e-08	1.96423e-07	0.767034	0.934	0.723	0.00256097	1.96423e-07	2.11967e-12
Nrd1	5.22108e-07	0.537763	0.413	0.143	0.00680724	1.07691e-12	1.09982	0.508	0.148	1.40408e-08	5.22108e-07	2.15383e-12
Gm12216	1.10616e-12	0.536012	0.206	0.015	1.44222e-08	3.24623e-06	0.30406	0.18	0.035	0.0423243	3.24623e-06	2.21233e-12
Prkd2	6.69982e-12	0.440618	0.206	0.017	8.73522e-08	1.17671e-12	0.682493	0.197	0.014	1.5342e-08	6.69982e-12	2.35342e-12
Baiap2l1	1.4878e-11	0.258528	0.111	0	1.9398e-07	1.3438e-12	0.388454	0.115	0	1.75205e-08	1.4878e-11	2.68761e-12
Pgm5	9.05481e-12	0.551631	0.159	0.007	1.18057e-07	1.59912e-12	0.449234	0.148	0.005	2.08494e-08	9.05481e-12	3.19825e-12
Unc13b	1.84145e-06	0.270397	0.143	0.02	0.0240088	1.83544e-12	0.573043	0.213	0.018	2.39305e-08	1.84145e-06	3.67088e-12
Rpl9-ps6	1.91055e-12	1.05165	0.873	0.543	2.49097e-08	6.90913e-06	0.578502	0.77	0.46	0.0900812	6.90913e-06	3.8211e-12
Lgals9	2.05243e-12	0.712343	0.349	0.062	2.67595e-08	7.74972e-10	0.69382	0.361	0.083	1.01041e-05	7.74972e-10	4.10485e-12
Myo10	1.45908e-11	0.774845	0.429	0.104	1.90235e-07	2.2251e-12	1.12568	0.525	0.143	2.90108e-08	1.45908e-11	4.4502e-12
Elk4	2.37473e-12	0.577819	0.27	0.035	3.09617e-08	8.46998e-08	0.429638	0.23	0.044	0.00110432	8.46998e-08	4.74945e-12
Fam212a	2.63366e-12	0.650031	0.397	0.077	3.43377e-08	0.000263487	0.358865	0.279	0.104	1	0.000263487	5.26732e-12
Rps18	3.18557e-12	0.793477	0.952	0.691	4.15335e-08	2.30507e-10	0.812063	0.902	0.64	3.00534e-06	2.30507e-10	6.37114e-12
Triobp	3.33775e-12	0.651937	0.365	0.069	4.35175e-08	1.97681e-09	0.721306	0.279	0.053	2.57736e-05	1.97681e-09	6.67549e-12
Rps7	3.59475e-12	0.902481	0.968	0.719	4.68684e-08	2.11624e-06	0.692099	0.803	0.633	0.0275916	2.11624e-06	7.18951e-12
Filip1	3.87398e-08	0.377551	0.19	0.027	0.00050509	3.85934e-12	0.926331	0.262	0.035	5.03181e-08	3.87398e-08	7.71868e-12
Arpc3	3.87046e-12	1.0644	0.794	0.383	5.04631e-08	2.21225e-09	0.832022	0.738	0.358	2.88433e-05	2.21225e-09	7.74092e-12
Pam	3.97572e-12	0.568328	0.508	0.131	5.18354e-08	1.97993e-06	0.436255	0.344	0.113	0.0258143	1.97993e-06	7.95144e-12
Ndufa7	4.06316e-12	1.0916	0.905	0.568	5.29754e-08	6.3822e-08	0.758884	0.836	0.533	0.000832111	6.3822e-08	8.12631e-12
Rgcc	1.72196e-08	0.758346	0.667	0.269	0.000224509	4.20439e-12	0.990638	0.623	0.21	5.48168e-08	1.72196e-08	8.40877e-12
Faim	4.84849e-12	0.91898	0.571	0.19	6.32146e-08	1.33396e-10	0.735687	0.525	0.162	1.73922e-06	1.33396e-10	9.69697e-12
Cd320	4.8511e-12	0.871655	0.508	0.141	6.32486e-08	4.68252e-05	0.362769	0.328	0.122	0.610508	4.68252e-05	9.7022e-12
Rras	5.159e-12	0.863687	0.286	0.042	6.7263e-08	3.38672e-10	0.505715	0.213	0.025	4.4156e-06	3.38672e-10	1.0318e-11
Ap1s2	5.29556e-12	0.735269	0.349	0.064	6.90435e-08	3.76531e-09	0.543777	0.377	0.095	4.90921e-05	3.76531e-09	1.05911e-11
Esyt1	5.48038e-12	0.600348	0.333	0.057	7.14531e-08	1.08401e-10	0.691377	0.262	0.039	1.41333e-06	1.08401e-10	1.09608e-11
H1f0	5.57603e-12	1.09038	0.683	0.284	7.27003e-08	4.75549e-10	0.859032	0.689	0.293	6.2002e-06	4.75549e-10	1.11521e-11
Slc52a2	1.83349e-09	0.566244	0.27	0.049	2.3905e-05	5.79382e-12	0.753149	0.344	0.062	7.55398e-08	1.83349e-09	1.15876e-11
Trim12a	6.07862e-12	0.728787	0.317	0.052	7.9253e-08	1.15192e-08	0.676681	0.328	0.079	0.000150188	1.15192e-08	1.21572e-11
Bnip3l	7.76157e-07	0.601186	0.841	0.472	0.0101195	6.54232e-12	1.00858	0.836	0.42	8.52988e-08	7.76157e-07	1.30846e-11
Anxa7	6.55474e-12	0.967298	0.46	0.121	8.54607e-08	1.7448e-10	0.849161	0.443	0.125	2.27486e-06	1.7448e-10	1.31095e-11
Dusp1	6.94696e-12	0.945619	0.476	0.126	9.05745e-08	1.85651e-10	1.11575	0.361	0.083	2.42051e-06	1.85651e-10	1.38939e-11
Fbxw2	3.89869e-05	0.455105	0.413	0.19	0.508312	7.03308e-12	0.864133	0.541	0.162	9.16973e-08	3.89869e-05	1.40662e-11
Ptbp3	7.38573e-07	0.631192	0.365	0.123	0.00962951	7.05996e-12	0.726814	0.475	0.115	9.20477e-08	7.38573e-07	1.41199e-11
Arrdc1	2.98597e-10	0.607909	0.27	0.044	3.8931e-06	7.48121e-12	0.685797	0.279	0.039	9.754e-08	2.98597e-10	1.49624e-11
Mtus1	4.51149e-06	0.548703	0.444	0.183	0.0588208	7.56917e-12	1.07418	0.525	0.157	9.86869e-08	4.51149e-06	1.51383e-11
Smarca2	1.15425e-11	0.819824	0.476	0.126	1.50492e-07	7.97518e-12	1.0579	0.508	0.15	1.0398e-07	1.15425e-11	1.59504e-11
Rhoj	1.46305e-10	0.641856	0.349	0.072	1.90753e-06	8.14213e-12	0.715273	0.328	0.055	1.06157e-07	1.46305e-10	1.62843e-11
S100a13	8.54121e-12	1.06435	0.81	0.422	1.1136e-07	2.43653e-08	0.71199	0.689	0.312	0.000317674	2.43653e-08	1.70824e-11
Frmd4b	9.22094e-09	0.767385	0.508	0.183	0.000120223	8.80953e-12	0.950586	0.525	0.152	1.14859e-07	9.22094e-09	1.76191e-11
Nrbp1	8.96528e-12	0.696571	0.444	0.111	1.16889e-07	0.00341021	0.42908	0.295	0.145	1	0.00341021	1.79306e-11
Ctnna1	4.5646e-09	0.782205	0.508	0.185	5.95133e-05	9.00421e-12	1.02613	0.689	0.261	1.17397e-07	4.5646e-09	1.80084e-11
Ptma	9.27679e-12	0.866267	1	0.753	1.20951e-07	2.36315e-11	0.873162	0.951	0.704	3.08108e-07	2.36315e-11	1.85536e-11
Cltb	3.07541e-08	0.78791	0.73	0.365	0.000400972	9.2995e-12	0.995743	0.639	0.254	1.21247e-07	3.07541e-08	1.8599e-11
Timeless	9.61592e-11	0.420363	0.159	0.01	1.25372e-06	9.95817e-12	0.505483	0.164	0.009	1.29835e-07	9.61592e-11	1.99163e-11
Rps27a	1.0769e-11	0.805118	0.984	0.765	1.40406e-07	7.5536e-07	0.608848	0.902	0.714	0.00984838	7.5536e-07	2.15379e-11
Git2	2.49267e-07	0.603708	0.413	0.141	0.00324994	1.13551e-11	0.88643	0.525	0.15	1.48048e-07	2.49267e-07	2.27102e-11
Alg14	1.55021e-06	0.650496	0.317	0.101	0.0202117	1.15608e-11	0.790787	0.361	0.074	1.5073e-07	1.55021e-06	2.31216e-11
Bag5	4.61344e-07	0.419868	0.317	0.091	0.006015	1.16466e-11	0.87949	0.426	0.106	1.51848e-07	4.61344e-07	2.32932e-11
Cox7a2l	1.18828e-11	0.949438	0.889	0.486	1.54928e-07	2.01045e-06	0.625138	0.754	0.427	0.0262122	2.01045e-06	2.37656e-11
Lnx2	1.21374e-11	0.35686	0.159	0.007	1.58247e-07	4.17938e-08	0.350268	0.131	0.012	0.000544907	4.17938e-08	2.42747e-11
Tecpr1	1.23815e-11	0.815799	0.444	0.114	1.6143e-07	2.54817e-09	0.668625	0.459	0.136	3.32231e-05	2.54817e-09	2.4763e-11
Mill2	2.55806e-07	0.51863	0.127	0.012	0.0033352	1.28386e-11	0.321477	0.164	0.009	1.6739e-07	2.55806e-07	2.56772e-11
Klf3	0.00166602	0.343902	0.397	0.21	1	1.28784e-11	0.842951	0.59	0.187	1.67909e-07	0.00166602	2.57569e-11
Stom	1.80799e-11	0.741383	0.317	0.057	2.35726e-07	1.39901e-11	0.898398	0.262	0.037	1.82403e-07	1.80799e-11	2.79802e-11
Ddx50	2.98637e-07	0.607999	0.524	0.217	0.00389363	1.51261e-11	0.94626	0.574	0.194	1.97214e-07	2.98637e-07	3.02521e-11
Gm11808	1.52015e-11	0.941553	0.889	0.506	1.98197e-07	0.00211184	0.402643	0.656	0.45	1	0.00211184	3.0403e-11
Rsad2	1.25613e-07	0.325983	0.111	0.007	0.00163775	1.57431e-11	0.683747	0.18	0.014	2.05259e-07	1.25613e-07	3.14862e-11
Fut8	1.71019e-11	0.878622	0.476	0.133	2.22975e-07	2.38902e-10	1.0804	0.525	0.173	3.11481e-06	2.38902e-10	3.42039e-11
Sertad2	2.70831e-07	0.512444	0.365	0.114	0.00353109	1.84483e-11	0.622155	0.459	0.115	2.40528e-07	2.70831e-07	3.68965e-11
Crem	2.13087e-11	0.571224	0.317	0.057	2.77823e-07	8.55655e-08	0.391297	0.246	0.051	0.0011156	8.55655e-08	4.26174e-11
Rpl23a	2.1368e-11	0.789217	0.984	0.788	2.78596e-07	1.17416e-05	0.425156	0.902	0.727	0.153087	1.17416e-05	4.27359e-11
Tead2	2.18324e-11	0.509787	0.254	0.032	2.84651e-07	8.00163e-10	0.420528	0.18	0.018	1.04325e-05	8.00163e-10	4.36649e-11
Rhbdf2	2.24729e-11	0.326912	0.127	0.002	2.93002e-07	3.7539e-10	0.335845	0.148	0.009	4.89434e-06	3.7539e-10	4.49458e-11
Wasf2	8.01662e-08	0.893456	0.476	0.19	0.00104521	2.25348e-11	1.00399	0.639	0.238	2.93809e-07	8.01662e-08	4.50696e-11
Pdcl3	2.26707e-11	0.856277	0.556	0.18	2.95581e-07	0.00131501	0.261739	0.377	0.187	1	0.00131501	4.53415e-11
Tlnrd1	2.07885e-09	0.579584	0.286	0.057	2.7104e-05	2.47643e-11	0.533834	0.279	0.042	3.22877e-07	2.07885e-09	4.95286e-11
Rps10	2.50452e-11	0.821756	0.968	0.625	3.26539e-07	0.00781337	0.362294	0.721	0.564	1	0.00781337	5.00903e-11
Acot9	5.0329e-06	0.320929	0.222	0.054	0.065619	2.53771e-11	0.62794	0.295	0.048	3.30866e-07	5.0329e-06	5.07542e-11
Dusp22	2.55912e-11	0.603727	0.365	0.077	3.33658e-07	2.1362e-09	0.79435	0.393	0.109	2.78517e-05	2.1362e-09	5.11824e-11
Il17rd	2.56732e-11	0.547065	0.206	0.02	3.34727e-07	7.30798e-10	0.495757	0.18	0.018	9.52815e-06	7.30798e-10	5.13464e-11
Rapgef2	4.29265e-08	0.412748	0.238	0.044	0.000559676	2.8871e-11	0.689181	0.377	0.079	3.76421e-07	4.29265e-08	5.77421e-11
Rpl21	3.09107e-11	0.65922	0.984	0.793	4.03014e-07	6.06873e-05	0.430981	0.951	0.744	0.791241	6.06873e-05	6.18215e-11
Ccser2	3.11071e-11	0.851188	0.508	0.148	4.05574e-07	3.39099e-11	0.938208	0.541	0.178	4.42118e-07	3.39099e-11	6.22141e-11
Pop5	3.37959e-11	0.890719	0.571	0.21	4.40631e-07	1.20543e-08	0.840214	0.459	0.159	0.000157164	1.20543e-08	6.75919e-11
Nrep	3.38148e-11	0.65478	0.286	0.044	4.40878e-07	4.10209e-06	0.261185	0.131	0.018	0.0534831	4.10209e-06	6.76297e-11
Cyb5r3	1.68565e-10	0.846088	0.54	0.173	2.19775e-06	3.57909e-11	1.16307	0.541	0.185	4.66641e-07	1.68565e-10	7.15817e-11
Cyb561	3.67737e-11	0.344979	0.254	0.032	4.79455e-07	4.32288e-06	0.681655	0.213	0.051	0.0563617	4.32288e-06	7.35474e-11
Gjc1	3.99796e-11	0.376568	0.317	0.052	5.21254e-07	2.47025e-07	0.456649	0.246	0.053	0.00322072	2.47025e-07	7.99592e-11
Nxn	4.05939e-11	0.540753	0.238	0.03	5.29263e-07	0.00214335	0.350442	0.131	0.039	1	0.00214335	8.11877e-11
Rnpepl1	1.00151e-09	0.844009	0.444	0.138	1.30577e-05	4.08661e-11	0.678876	0.328	0.06	5.32813e-07	1.00151e-09	8.17323e-11
Ecscr	4.09676e-11	0.403918	0.492	0.121	5.34136e-07	1.69388e-05	0.291463	0.426	0.157	0.220848	1.69388e-05	8.19353e-11
Rps15a	4.20765e-11	0.748217	0.968	0.711	5.48593e-07	2.35683e-06	0.583337	0.869	0.649	0.0307283	2.35683e-06	8.41529e-11
Eif3f	4.44265e-11	1.08884	0.841	0.509	5.79233e-07	1.44875e-07	0.872626	0.754	0.471	0.00188889	1.44875e-07	8.88531e-11
9530082P21Rik	4.6526e-11	0.44143	0.175	0.012	6.06606e-07	9.84857e-10	0.318091	0.164	0.014	1.28406e-05	9.84857e-10	9.3052e-11
Mospd1	8.82004e-08	0.679067	0.317	0.086	0.00114996	5.01448e-11	0.769761	0.328	0.065	6.53788e-07	8.82004e-08	1.0029e-10
Spr	5.08234e-11	0.960936	0.619	0.225	6.62636e-07	1.82202e-08	0.67779	0.525	0.192	0.000237555	1.82202e-08	1.01647e-10
Hlx	5.18629e-11	0.562769	0.254	0.035	6.76189e-07	2.13269e-06	0.277158	0.164	0.028	0.027806	2.13269e-06	1.03726e-10
Rpl13a	5.59121e-11	0.891274	0.889	0.595	7.28982e-07	6.38526e-07	0.815448	0.787	0.564	0.0083251	6.38526e-07	1.11824e-10
Ocel1	5.66462e-11	0.544916	0.238	0.03	7.38553e-07	9.01616e-08	0.253769	0.164	0.021	0.00117553	9.01616e-08	1.13292e-10
Rpl15	6.00214e-11	0.819666	0.937	0.701	7.82559e-07	0.000260012	0.444734	0.852	0.665	1	0.000260012	1.20043e-10
Uqcc2	2.73029e-06	0.525789	0.667	0.388	0.0355975	6.3642e-11	0.913114	0.754	0.358	8.29765e-07	2.73029e-06	1.27284e-10
Sdcbp	6.42787e-11	0.679355	0.762	0.321	8.38065e-07	4.63554e-06	0.588299	0.59	0.293	0.0604382	4.63554e-06	1.28557e-10
Txn1	6.4447e-11	0.863426	0.81	0.4	8.4026e-07	3.21129e-08	0.651879	0.77	0.37	0.000418688	3.21129e-08	1.28894e-10
4430402I18Rik	6.58496e-11	0.447092	0.27	0.04	8.58547e-07	9.77747e-05	0.627017	0.262	0.092	1	9.77747e-05	1.31699e-10
Vps36	6.78239e-11	0.763179	0.492	0.146	8.84289e-07	3.61181e-06	0.482764	0.311	0.099	0.0470908	3.61181e-06	1.35648e-10
Prrg2	7.10684e-11	0.641689	0.302	0.054	9.2659e-07	2.71847e-09	0.571081	0.18	0.021	3.54434e-05	2.71847e-09	1.42137e-10
Cnot6	7.33945e-11	0.710825	0.27	0.042	9.56918e-07	0.002456	0.374094	0.18	0.067	1	0.002456	1.46789e-10
Rasgrp4	4.43243e-06	0.308681	0.111	0.012	0.05779	7.44023e-11	0.649018	0.115	0.002	9.70057e-07	4.43243e-06	1.48805e-10
Sod1	7.50344e-11	0.835605	0.635	0.247	9.78298e-07	2.41829e-06	0.630111	0.525	0.233	0.0315297	2.41829e-06	1.50069e-10
Rtl8a	1.97868e-07	0.779901	0.667	0.353	0.0025798	7.86962e-11	1.08835	0.639	0.249	1.02604e-06	1.97868e-07	1.57392e-10
Synj2bp	8.65073e-11	0.698873	0.397	0.094	1.12788e-06	2.10085e-10	0.758298	0.41	0.106	2.73909e-06	2.10085e-10	1.73015e-10
Lrrn3	4.5946e-08	0.472699	0.222	0.04	0.000599044	8.82999e-11	0.734141	0.262	0.039	1.15125e-06	4.5946e-08	1.766e-10
Syne2	6.5397e-07	0.550313	0.254	0.062	0.00852647	9.25764e-11	0.736059	0.344	0.072	1.20701e-06	6.5397e-07	1.85153e-10
Rtl8b	3.7795e-06	0.446219	0.524	0.237	0.0492771	9.31527e-11	0.994499	0.525	0.171	1.21452e-06	3.7795e-06	1.86305e-10
Gstt2	6.05242e-06	0.576378	0.254	0.072	0.0789115	9.69861e-11	0.702092	0.295	0.051	1.2645e-06	6.05242e-06	1.93972e-10
Rpl27-ps3	1.03555e-10	0.784434	0.825	0.427	1.35016e-06	5.12766e-06	0.444303	0.623	0.303	0.0668545	5.12766e-06	2.07111e-10
Rdx	1.09315e-10	0.812151	0.683	0.286	1.42524e-06	6.15626e-06	0.672794	0.656	0.367	0.0802653	6.15626e-06	2.18629e-10
Pik3r6	5.91197e-09	0.402095	0.127	0.007	7.70803e-05	1.12399e-10	0.355872	0.164	0.012	1.46545e-06	5.91197e-09	2.24797e-10
Plcb4	1.14421e-10	0.496593	0.317	0.059	1.49182e-06	3.5113e-08	0.47629	0.328	0.083	0.000457803	3.5113e-08	2.28842e-10
Rpl14	1.20593e-10	0.731019	0.952	0.775	1.57229e-06	6.27515e-06	0.564445	0.885	0.725	0.0818154	6.27515e-06	2.41186e-10
Hipk3	1.0301e-09	0.446983	0.286	0.052	1.34304e-05	1.21307e-10	0.705382	0.23	0.03	1.5816e-06	1.0301e-09	2.42614e-10
Anxa5	4.87365e-10	0.771409	0.778	0.378	6.35427e-06	1.21402e-10	0.747175	0.82	0.346	1.58284e-06	4.87365e-10	2.42804e-10
Hyal2	1.26369e-10	0.696156	0.317	0.062	1.6476e-06	7.78187e-05	0.518524	0.197	0.055	1	7.78187e-05	2.52738e-10
Synpo2	1.31483e-10	0.410789	0.19	0.017	1.71427e-06	3.22533e-09	0.597507	0.18	0.021	4.20518e-05	3.22533e-09	2.62966e-10
Ssbp4	2.70965e-08	0.670251	0.571	0.23	0.000353284	1.31722e-10	0.880147	0.623	0.219	1.71739e-06	2.70965e-08	2.63444e-10
Ccrl2	1.39558e-09	0.50657	0.254	0.042	1.81955e-05	1.35063e-10	0.675952	0.279	0.046	1.76095e-06	1.39558e-09	2.70126e-10
Rgs3	1.37265e-10	0.765408	0.476	0.143	1.78966e-06	7.7355e-10	0.648671	0.426	0.115	1.00855e-05	7.7355e-10	2.7453e-10
Arhgef1	3.59759e-07	0.521749	0.365	0.114	0.00469054	1.41671e-10	0.929527	0.475	0.139	1.8471e-06	3.59759e-07	2.83341e-10
Psme2	1.42022e-10	0.879644	0.54	0.195	1.85169e-06	8.06526e-06	0.563318	0.426	0.185	0.105155	8.06526e-06	2.84045e-10
Hbegf	1.47943e-10	0.682145	0.413	0.101	1.92889e-06	3.55014e-05	0.679389	0.295	0.106	0.462868	3.55014e-05	2.95887e-10
Tmpo	6.42576e-09	0.565129	0.444	0.143	8.3779e-05	1.55237e-10	0.824777	0.426	0.113	2.02398e-06	6.42576e-09	3.10475e-10
Atp5j	4.69503e-10	0.725885	0.937	0.758	6.12138e-06	1.55957e-10	0.725756	0.918	0.667	2.03337e-06	4.69503e-10	3.11914e-10
Cr1l	2.52164e-05	0.520294	0.429	0.188	0.328772	1.60344e-10	1.10023	0.557	0.189	2.09056e-06	2.52164e-05	3.20688e-10
Slain2	0.000249582	0.349932	0.286	0.114	1	1.73129e-10	0.752145	0.443	0.118	2.25725e-06	0.000249582	3.46258e-10
Sipa1l2	1.84132e-10	0.528704	0.254	0.037	2.40071e-06	0.000146896	0.323307	0.18	0.051	1	0.000146896	3.68264e-10
Nedd9	3.59981e-05	0.457833	0.175	0.042	0.469344	1.87607e-10	0.671699	0.262	0.042	2.44602e-06	3.59981e-05	3.75214e-10
Mxd4	1.33149e-09	0.682025	0.508	0.173	1.736e-05	2.00133e-10	1.03838	0.525	0.182	2.60933e-06	1.33149e-09	4.00266e-10
Gcnt2	2.10929e-10	0.630567	0.317	0.062	2.7501e-06	3.48507e-07	0.735356	0.311	0.09	0.00454383	3.48507e-07	4.21859e-10
Nbdy	2.29931e-06	0.584748	0.365	0.131	0.0299784	2.17943e-10	0.952798	0.426	0.118	2.84154e-06	2.29931e-06	4.35886e-10
Polr2e	2.35974e-10	0.747614	0.714	0.319	3.07662e-06	0.0034921	0.383474	0.41	0.233	1	0.0034921	4.71947e-10
Tapbpl	2.3703e-10	0.525485	0.286	0.049	3.09039e-06	5.54314e-06	0.391631	0.18	0.037	0.0722715	5.54314e-06	4.74059e-10
Rpl30	2.45173e-10	0.764124	0.968	0.62	3.19657e-06	0.000401766	0.423832	0.82	0.617	1	0.000401766	4.90346e-10
Plxnd1	6.12098e-09	0.395912	0.159	0.015	7.98053e-05	2.47049e-10	0.553555	0.213	0.025	3.22103e-06	6.12098e-09	4.94099e-10
Ikbkb	2.50434e-10	0.664675	0.444	0.121	3.26516e-06	1.05228e-08	0.945831	0.41	0.125	0.000137196	1.05228e-08	5.00869e-10
Cdk19	1.40559e-07	0.716349	0.286	0.072	0.00183261	2.63541e-10	1.14934	0.377	0.097	3.43605e-06	1.40559e-07	5.27082e-10
Gna11	2.35691e-09	0.821891	0.587	0.23	3.07293e-05	2.78787e-10	0.883611	0.525	0.18	3.63482e-06	2.35691e-09	5.57574e-10
Tnfrsf19	1.2978e-07	0.65949	0.333	0.094	0.00169207	2.81828e-10	0.764408	0.328	0.069	3.67447e-06	1.2978e-07	5.63656e-10
Mtss1	2.93795e-10	0.754365	0.429	0.119	3.83049e-06	1.29784e-07	0.717618	0.344	0.102	0.00169213	1.29784e-07	5.87589e-10
Itgb1	3.03601e-10	0.780101	0.683	0.272	3.95835e-06	2.72666e-06	0.810781	0.623	0.333	0.0355502	2.72666e-06	6.07202e-10
Irf1	5.68323e-09	0.504249	0.238	0.04	7.40979e-05	3.07893e-10	0.636649	0.262	0.042	4.01431e-06	5.68323e-09	6.15786e-10
Becn1	3.21074e-10	0.62903	0.476	0.141	4.18617e-06	0.000389869	0.425459	0.295	0.12	1	0.000389869	6.42149e-10
A4galt	3.33391e-10	0.627354	0.19	0.02	4.34675e-06	8.29665e-08	0.321063	0.148	0.016	0.00108172	8.29665e-08	6.66782e-10
Dnm3	4.1494e-05	0.494362	0.46	0.202	0.540998	3.45572e-10	0.966064	0.541	0.171	4.50556e-06	4.1494e-05	6.91143e-10
Strn3	3.54727e-10	0.691851	0.381	0.094	4.62494e-06	7.89453e-08	0.723242	0.41	0.134	0.00102929	7.89453e-08	7.09455e-10
Akap13	3.59259e-10	0.514753	0.349	0.074	4.68402e-06	2.21978e-05	0.605733	0.344	0.132	0.289415	2.21978e-05	7.18518e-10
Slc3a2	3.64563e-10	0.891449	0.873	0.474	4.75318e-06	1.20349e-07	0.922852	0.787	0.49	0.00156911	1.20349e-07	7.29126e-10
Smim14	3.68688e-10	0.969284	0.794	0.405	4.80696e-06	9.01795e-05	0.583496	0.607	0.358	1	9.01795e-05	7.37376e-10
Dcun1d3	0.000127669	0.27415	0.143	0.032	1	3.72021e-10	0.510734	0.246	0.037	4.85042e-06	0.000127669	7.44043e-10
Bok	3.77387e-10	0.577118	0.317	0.062	4.92038e-06	3.31387e-06	0.562664	0.262	0.074	0.0432063	3.31387e-06	7.54775e-10
H3f3a	3.91568e-10	0.72679	0.968	0.664	5.10526e-06	6.53199e-09	0.830138	0.852	0.564	8.51641e-05	6.53199e-09	7.83135e-10
Mprip	4.15281e-10	0.677191	0.508	0.16	5.41443e-06	2.27249e-08	0.603228	0.508	0.182	0.000296287	2.27249e-08	8.30561e-10
Uba7	4.15458e-10	0.559843	0.19	0.02	5.41675e-06	8.05861e-06	0.282448	0.148	0.025	0.105068	8.05861e-06	8.30917e-10
Plin2	4.30763e-10	0.632088	0.381	0.091	5.61629e-06	0.000748153	0.407229	0.246	0.095	1	0.000748153	8.61526e-10
Lamb2	4.46575e-10	0.914252	0.397	0.101	5.82244e-06	3.90357e-08	0.793469	0.328	0.085	0.000508948	3.90357e-08	8.93149e-10
Trim56	4.552e-10	0.643661	0.19	0.02	5.9349e-06	6.86728e-09	0.408288	0.23	0.037	8.95356e-05	6.86728e-09	9.104e-10
Pttg1ip	0.000851816	0.386854	0.524	0.321	1	4.67867e-10	0.957031	0.721	0.309	6.10006e-06	0.000851816	9.35735e-10
Mier1	4.6829e-10	0.834154	0.476	0.151	6.10557e-06	4.56278e-07	0.924237	0.525	0.236	0.00594895	4.56278e-07	9.36581e-10
Ddc	7.49324e-10	0.944925	0.27	0.049	9.76969e-06	4.98973e-10	0.586358	0.23	0.032	6.50561e-06	7.49324e-10	9.97946e-10
Srgap2	7.57299e-08	0.546506	0.397	0.126	0.000987367	5.01366e-10	0.715315	0.508	0.155	6.53681e-06	7.57299e-08	1.00273e-09
Eif2ak2	5.47136e-10	0.557002	0.206	0.025	7.13355e-06	8.99719e-07	0.562434	0.197	0.039	0.0117305	8.99719e-07	1.09427e-09
Notch1	5.69813e-10	0.619483	0.365	0.086	7.42923e-06	1.69436e-07	0.468969	0.361	0.104	0.00220911	1.69436e-07	1.13963e-09
Tpm3	6.38966e-10	0.774723	0.73	0.328	8.33084e-06	1.09841e-07	0.728471	0.672	0.316	0.0014321	1.09841e-07	1.27793e-09
Map3k11	6.64363e-10	0.446687	0.27	0.044	8.66196e-06	1.81826e-07	0.27495	0.18	0.028	0.00237064	1.81826e-07	1.32873e-09
Rps3	1.71813e-09	0.692654	0.968	0.76	2.2401e-05	6.91936e-10	0.748422	0.967	0.697	9.02146e-06	1.71813e-09	1.38387e-09
Stat1	7.32079e-10	0.536286	0.286	0.052	9.54484e-06	1.8573e-09	0.662164	0.246	0.042	2.42154e-05	1.8573e-09	1.46416e-09
Hes1	1.18781e-05	0.706186	0.46	0.21	0.154867	7.39403e-10	0.916999	0.525	0.171	9.64033e-06	1.18781e-05	1.47881e-09
Tgfbr3	9.57018e-09	0.478174	0.19	0.025	0.000124776	7.60122e-10	0.467599	0.197	0.023	9.91046e-06	9.57018e-09	1.52024e-09
Aaed1	0.000164619	0.293938	0.238	0.079	1	7.84749e-10	0.668604	0.344	0.076	1.02316e-05	0.000164619	1.5695e-09
Fkbp9	9.63348e-06	0.605601	0.27	0.086	0.125601	8.1324e-10	0.658789	0.361	0.085	1.0603e-05	9.63348e-06	1.62648e-09
Anxa4	5.35071e-09	0.584414	0.222	0.035	6.97626e-05	8.28559e-10	0.621037	0.246	0.039	1.08028e-05	5.35071e-09	1.65712e-09
Ifit3b	8.76e-10	0.461258	0.159	0.012	1.14213e-05	0.000835745	0.250878	0.131	0.035	1	0.000835745	1.752e-09
Rsu1	1.9168e-09	0.807123	0.698	0.333	2.49913e-05	8.84715e-10	0.95618	0.705	0.314	1.15349e-05	1.9168e-09	1.76943e-09
Gulp1	7.49255e-05	0.276965	0.159	0.037	0.976878	8.99834e-10	0.448354	0.197	0.023	1.1732e-05	7.49255e-05	1.79967e-09
Myo1c	1.0118e-05	0.368279	0.175	0.037	0.131919	9.11999e-10	0.522835	0.213	0.028	1.18906e-05	1.0118e-05	1.824e-09
Pitpna	9.83709e-10	0.734589	0.444	0.141	1.28256e-05	0.00132334	0.36815	0.377	0.194	1	0.00132334	1.96742e-09
Nav1	5.48144e-08	0.543282	0.286	0.067	0.00071467	1.03003e-09	0.501254	0.344	0.074	1.34296e-05	5.48144e-08	2.06007e-09
Fam129a	1.89006e-05	0.293351	0.111	0.015	0.246426	1.14769e-09	0.418958	0.18	0.018	1.49636e-05	1.89006e-05	2.29538e-09
Ctdsp1	2.13404e-05	0.407683	0.365	0.146	0.278237	1.32698e-09	0.865776	0.41	0.115	1.73012e-05	2.13404e-05	2.65396e-09
Osmr	1.41854e-09	0.429453	0.175	0.017	1.84949e-05	5.60307e-07	0.26811	0.18	0.03	0.00730528	5.60307e-07	2.83708e-09
Lrch1	1.46883e-09	0.494956	0.238	0.037	1.91507e-05	1.78352e-05	0.44535	0.164	0.035	0.232536	1.78352e-05	2.93767e-09
2010111I01Rik	5.1342e-09	0.64181	0.429	0.128	6.69397e-05	1.49447e-09	0.909142	0.361	0.092	1.9485e-05	5.1342e-09	2.98895e-09
Fyco1	1.54594e-09	0.704183	0.349	0.086	2.0156e-05	0.000162328	0.486862	0.311	0.127	1	0.000162328	3.09189e-09
Fry	1.63503e-09	0.751756	0.54	0.18	2.13175e-05	9.14441e-09	0.721655	0.557	0.206	0.000119225	9.14441e-09	3.27006e-09
Fmo5	1.67527e-09	0.43903	0.238	0.037	2.18421e-05	2.60644e-06	0.446565	0.23	0.055	0.0339827	2.60644e-06	3.35054e-09
Eva1b	1.77588e-09	0.456944	0.46	0.133	2.3154e-05	2.40067e-08	0.436183	0.41	0.118	0.000312999	2.40067e-08	3.55177e-09
Rpl32	1.8383e-09	0.639377	0.968	0.775	2.39678e-05	3.83405e-07	0.540485	0.885	0.681	0.00499884	3.83405e-07	3.6766e-09
Ralgapa1	1.84043e-09	0.501357	0.302	0.059	2.39955e-05	2.58646e-09	0.701581	0.344	0.081	3.37223e-05	2.58646e-09	3.68086e-09
Rgl2	1.89812e-09	0.545188	0.397	0.104	2.47476e-05	0.0224144	0.381698	0.213	0.111	1	0.0224144	3.79623e-09
Nfic	0.000958073	0.556928	0.429	0.242	1	1.90214e-09	1.07694	0.557	0.212	2.48e-05	0.000958073	3.80427e-09
Rpl36a	1.98407e-09	0.848519	0.905	0.553	2.58683e-05	0.000670101	0.368112	0.705	0.46	1	0.000670101	3.96814e-09
Gpr146	2.2921e-05	0.48544	0.349	0.141	0.298844	1.99333e-09	0.60347	0.426	0.122	2.59891e-05	2.2921e-05	3.98666e-09
Tbkbp1	2.04175e-09	0.540071	0.206	0.027	2.66203e-05	2.85132e-07	0.361303	0.148	0.018	0.00371754	2.85132e-07	4.0835e-09
Serpinh1	2.07947e-09	0.613858	0.587	0.207	2.71121e-05	0.00224866	0.272462	0.41	0.215	1	0.00224866	4.15894e-09
Arhgap10	2.22208e-09	0.679216	0.317	0.069	2.89715e-05	9.68858e-08	0.563429	0.23	0.044	0.0012632	9.68858e-08	4.44416e-09
Ldha	2.24241e-09	0.737763	0.81	0.407	2.92366e-05	2.5667e-08	0.939646	0.672	0.321	0.000334647	2.5667e-08	4.48483e-09
Eln	6.18796e-09	0.514777	0.127	0.007	8.06786e-05	2.53902e-09	0.651217	0.148	0.012	3.31037e-05	6.18796e-09	5.07804e-09
Tapbp	3.03075e-09	0.814794	0.46	0.151	3.95149e-05	2.74396e-09	0.86871	0.508	0.166	3.57757e-05	3.03075e-09	5.48792e-09
Prkx	2.90619e-09	0.402225	0.206	0.027	3.78909e-05	1.29393e-06	0.479743	0.23	0.053	0.0168702	1.29393e-06	5.81238e-09
Tm6sf1	2.92196e-09	0.615553	0.349	0.081	3.80965e-05	6.36363e-05	0.396018	0.311	0.113	0.82969	6.36363e-05	5.84392e-09
Ybx3	0.00739974	0.326389	0.143	0.054	1	3.01666e-09	0.643784	0.23	0.037	3.93313e-05	0.00739974	6.03333e-09
Ak3	3.02223e-09	1.03811	0.492	0.188	3.94039e-05	5.05054e-05	0.436478	0.443	0.192	0.65849	5.05054e-05	6.04447e-09
Rhoa	3.15496e-09	0.872361	0.921	0.605	4.11343e-05	3.12373e-08	0.756156	0.869	0.566	0.000407272	3.12373e-08	6.30991e-09
Rpl19	3.18275e-09	0.611438	0.952	0.8	4.14967e-05	5.74709e-06	0.512847	0.885	0.732	0.0749305	5.74709e-06	6.36551e-09
Card19	3.26608e-09	0.813443	0.508	0.19	4.25831e-05	1.57272e-05	0.366477	0.41	0.166	0.205051	1.57272e-05	6.53216e-09
Cyb5b	3.39774e-09	0.661426	0.476	0.158	4.42997e-05	3.05129e-05	0.618233	0.328	0.129	0.397827	3.05129e-05	6.79547e-09
Med28	3.66089e-09	0.778614	0.73	0.356	4.77307e-05	4.33558e-07	0.669614	0.639	0.326	0.00565273	4.33558e-07	7.32178e-09
Tnfaip1	1.98136e-07	0.720076	0.429	0.151	0.0025833	3.71324e-09	0.678002	0.492	0.162	4.84132e-05	1.98136e-07	7.42648e-09
Spop	3.76889e-09	0.614805	0.683	0.309	4.91387e-05	5.00803e-09	1.04991	0.623	0.27	6.52947e-05	5.00803e-09	7.53777e-09
1810037I17Rik	3.91761e-09	0.797889	0.889	0.541	5.10777e-05	1.35178e-07	0.779484	0.803	0.487	0.00176245	1.35178e-07	7.83521e-09
Cpd	4.11035e-09	0.695111	0.381	0.106	5.35908e-05	5.92868e-05	0.538529	0.295	0.111	0.772982	5.92868e-05	8.2207e-09
Nck1	4.16538e-09	0.582702	0.333	0.081	5.43083e-05	3.91699e-05	0.564648	0.311	0.115	0.510698	3.91699e-05	8.33077e-09
Bri3	4.23398e-09	0.876524	0.746	0.44	5.52026e-05	0.0016118	0.486115	0.607	0.404	1	0.0016118	8.46796e-09
Sem1	4.6475e-09	0.848349	0.841	0.556	6.05941e-05	8.39328e-09	0.799462	0.82	0.51	0.000109432	8.39328e-09	9.295e-09
Grb10	8.11446e-06	0.44999	0.19	0.042	0.105796	4.70348e-09	0.483653	0.197	0.025	6.1324e-05	8.11446e-06	9.40696e-09
Rps27l	4.85185e-09	0.778553	0.778	0.427	6.32584e-05	1.03149e-07	0.841381	0.672	0.337	0.00134486	1.03149e-07	9.7037e-09
Pbx3	0.000455758	0.311957	0.143	0.037	1	4.94621e-09	0.307492	0.164	0.016	6.44887e-05	0.000455758	9.89242e-09
Smim10l1	5.06864e-09	0.685417	0.603	0.244	6.60849e-05	0.000377212	0.553724	0.492	0.27	1	0.000377212	1.01373e-08
Bag1	5.17415e-09	0.848447	0.619	0.252	6.74606e-05	0.000229847	0.488229	0.459	0.24	1	0.000229847	1.03483e-08
Arhgap27	5.27308e-09	0.54436	0.222	0.035	6.87504e-05	2.59313e-07	0.621163	0.23	0.046	0.00338093	2.59313e-07	1.05462e-08
Gm10076	5.50676e-09	0.752941	0.556	0.215	7.17971e-05	0.000176022	0.408814	0.377	0.173	1	0.000176022	1.10135e-08
Rab13	6.78366e-07	0.491139	0.206	0.042	0.00884453	5.50944e-09	0.534595	0.295	0.062	7.18321e-05	6.78366e-07	1.10189e-08
Mapk3	5.69524e-09	0.883136	0.683	0.336	7.42546e-05	1.7853e-07	0.696828	0.59	0.266	0.00232767	1.7853e-07	1.13905e-08
Vamp8	5.72135e-09	0.793618	0.667	0.299	7.4595e-05	0.00033493	0.414036	0.508	0.284	1	0.00033493	1.14427e-08
Gm10036	5.72355e-09	0.626477	0.476	0.16	7.46236e-05	0.0272199	0.273093	0.262	0.148	1	0.0272199	1.14471e-08
Ccny	7.58395e-09	0.886335	0.333	0.084	9.88796e-05	5.72475e-09	0.525902	0.295	0.065	7.46393e-05	7.58395e-09	1.14495e-08
Axin2	5.80968e-09	0.569944	0.175	0.02	7.57466e-05	0.000132058	0.352436	0.197	0.058	1	0.000132058	1.16194e-08
Gpx4	5.83098e-09	0.771882	0.984	0.728	7.60243e-05	0.00236165	0.356862	0.885	0.686	1	0.00236165	1.1662e-08
Lyar	5.97259e-09	0.506688	0.317	0.072	7.78707e-05	1.63134e-07	0.741317	0.311	0.085	0.00212694	1.63134e-07	1.19452e-08
Smtn	6.23603e-09	0.487439	0.222	0.035	8.13053e-05	6.82691e-07	0.537075	0.164	0.025	0.00890092	6.82691e-07	1.24721e-08
Lrp5	6.33101e-09	0.467185	0.206	0.03	8.25437e-05	3.66032e-05	0.250118	0.148	0.03	0.477233	3.66032e-05	1.2662e-08
Rpl3	6.41773e-09	0.599288	0.952	0.798	8.36743e-05	0.00274688	0.294239	0.869	0.744	1	0.00274688	1.28355e-08
Cbx1	6.49195e-09	0.773391	0.587	0.242	8.46421e-05	0.00017689	0.729877	0.475	0.261	1	0.00017689	1.29839e-08
Kifc3	6.74928e-09	0.641511	0.349	0.089	8.79971e-05	9.85739e-06	0.414265	0.246	0.069	0.128521	9.85739e-06	1.34986e-08
Ppp1r13b	7.0557e-09	0.476774	0.222	0.035	9.19923e-05	2.65754e-06	0.287871	0.148	0.023	0.034649	2.65754e-06	1.41114e-08
Rps3a1	7.56954e-09	0.609189	0.968	0.758	9.86916e-05	9.70201e-08	0.686895	0.885	0.677	0.00126495	9.70201e-08	1.51391e-08
Sertad1	3.49643e-06	0.419002	0.222	0.054	0.0455864	7.65991e-09	0.720638	0.262	0.051	9.98699e-05	3.49643e-06	1.53198e-08
Rpl6	7.80571e-09	0.701947	0.937	0.738	0.000101771	0.00252993	0.300228	0.885	0.714	1	0.00252993	1.56114e-08
Vsig10	7.83061e-09	0.271459	0.159	0.015	0.000102096	5.09266e-05	0.271415	0.115	0.018	0.663981	5.09266e-05	1.56612e-08
Inpp1	8.37373e-09	0.477954	0.317	0.074	0.000109177	3.53141e-07	0.61638	0.311	0.085	0.00460425	3.53141e-07	1.67475e-08
Capn2	8.46912e-09	0.676066	0.508	0.185	0.00011042	5.96262e-06	0.418516	0.41	0.15	0.0777406	5.96262e-06	1.69382e-08
Btg2	0.000294538	0.588136	0.349	0.16	1	8.48486e-09	0.661007	0.525	0.178	0.000110626	0.000294538	1.69697e-08
Ptp4a3	9.05142e-09	0.717266	0.54	0.193	0.000118012	1.66279e-08	0.681525	0.525	0.187	0.000216795	1.66279e-08	1.81028e-08
Adipor1	4.24463e-05	0.514613	0.587	0.328	0.553415	9.1703e-09	0.901046	0.59	0.245	0.000119562	4.24463e-05	1.83406e-08
Phactr4	2.53783e-05	0.284868	0.19	0.047	0.330882	9.32338e-09	0.59365	0.262	0.051	0.000121558	2.53783e-05	1.86468e-08
Prkab1	9.44885e-09	0.567256	0.238	0.042	0.000123194	0.000276694	0.534337	0.23	0.079	1	0.000276694	1.88977e-08
Capns1	7.17835e-07	0.570577	0.841	0.519	0.00935914	9.95692e-09	0.901181	0.721	0.388	0.000129818	7.17835e-07	1.99138e-08
Gmnn	1.01365e-08	0.317741	0.175	0.02	0.000132159	1.45196e-05	0.354317	0.148	0.028	0.189306	1.45196e-05	2.0273e-08
Sptlc2	1.0366e-08	0.596354	0.333	0.084	0.000135151	1.14924e-07	0.578503	0.344	0.097	0.00149837	1.14924e-07	2.07319e-08
Cdc42ep5	1.03725e-08	0.399636	0.19	0.025	0.000135236	3.57032e-07	0.281401	0.148	0.018	0.00465499	3.57032e-07	2.07449e-08
Chmp2b	0.000325924	0.413	0.317	0.141	1	1.08963e-08	0.664427	0.475	0.155	0.000142066	0.000325924	2.17926e-08
Sptssa	1.16981e-08	0.823161	0.667	0.338	0.000152519	2.0738e-06	0.75526	0.656	0.344	0.0270382	2.0738e-06	2.33961e-08
Cdc37	1.18563e-08	0.687359	0.698	0.333	0.000154582	1.74766e-08	0.800482	0.623	0.289	0.000227859	1.74766e-08	2.37126e-08
Prex2	1.22793e-08	0.622082	0.492	0.16	0.000160098	3.5009e-08	0.549718	0.59	0.215	0.000456447	3.5009e-08	2.45587e-08
Stk38	3.18732e-06	0.484634	0.349	0.121	0.0415563	1.24691e-08	0.835164	0.426	0.136	0.000162572	3.18732e-06	2.49381e-08
Emp2	1.30581e-08	0.741407	0.397	0.121	0.000170252	4.80067e-08	0.917467	0.459	0.162	0.000625911	4.80067e-08	2.61162e-08
Bbc3	0.000283851	0.306258	0.111	0.022	1	1.32574e-08	0.599331	0.213	0.035	0.000172851	0.000283851	2.65149e-08
Procr	3.20066e-08	0.416503	0.159	0.017	0.000417303	1.40719e-08	0.479504	0.148	0.014	0.00018347	3.20066e-08	2.81439e-08
Aes	1.87377e-06	0.507877	0.746	0.407	0.0244302	1.44879e-08	0.923016	0.59	0.256	0.000188893	1.87377e-06	2.89757e-08
Nfib	9.87785e-07	0.620844	0.524	0.237	0.0128787	1.47856e-08	0.879277	0.59	0.238	0.000192775	9.87785e-07	2.95712e-08
Stx12	1.51168e-06	0.461874	0.54	0.244	0.0197092	1.48286e-08	0.870121	0.508	0.182	0.000193336	1.51168e-06	2.96572e-08
Rpl23	1.52925e-08	0.599359	1	0.723	0.000199384	0.000833646	0.301472	0.885	0.677	1	0.000833646	3.05851e-08
Rpl7	1.53275e-08	0.673443	0.937	0.719	0.00019984	1.4696e-06	0.644507	0.852	0.637	0.0191606	1.4696e-06	3.06549e-08
Pim1	0.000602034	0.34131	0.143	0.04	1	1.63531e-08	0.278953	0.148	0.014	0.000213212	0.000602034	3.27062e-08
Clip1	2.03815e-08	0.528955	0.46	0.146	0.000265734	1.71405e-08	0.712827	0.508	0.176	0.000223478	2.03815e-08	3.4281e-08
Rps12-ps3	1.76442e-08	0.627531	0.698	0.346	0.000230046	1.38916e-06	0.550585	0.59	0.277	0.0181118	1.38916e-06	3.52885e-08
Uap1	0.00102737	0.34375	0.27	0.116	1	1.78856e-08	0.661027	0.328	0.083	0.000233192	0.00102737	3.57712e-08
Cdc26	1.801e-08	0.664938	0.571	0.225	0.000234814	7.47792e-07	0.767278	0.459	0.189	0.00974971	7.47792e-07	3.60199e-08
Apbb2	0.000132706	0.47375	0.429	0.202	1	1.94573e-08	0.880078	0.459	0.162	0.000253684	0.000132706	3.89146e-08
Srpr	1.94899e-08	0.832259	0.46	0.17	0.00025411	6.79663e-05	0.56921	0.41	0.178	0.886145	6.79663e-05	3.89799e-08
Gnb1	2.17061e-08	0.775279	0.794	0.427	0.000283004	2.39047e-06	0.790299	0.689	0.388	0.0311669	2.39047e-06	4.34121e-08
Timm10b	1.18842e-06	0.71768	0.54	0.269	0.0154946	2.30577e-08	0.64261	0.59	0.24	0.000300626	1.18842e-06	4.61154e-08
Ddx54	2.32413e-08	0.727919	0.317	0.084	0.00030302	8.06561e-07	0.511108	0.295	0.083	0.0105159	8.06561e-07	4.64826e-08
Pkig	2.37744e-08	0.739645	0.603	0.259	0.000309971	0.000159187	0.39952	0.557	0.296	1	0.000159187	4.75489e-08
Ccdc85a	2.41381e-08	0.536565	0.19	0.027	0.000314712	0.00010626	0.443038	0.18	0.048	1	0.00010626	4.82762e-08
Lama5	1.22997e-06	0.400017	0.159	0.025	0.0160363	2.50661e-08	0.484312	0.115	0.007	0.000326812	1.22997e-06	5.01322e-08
Rasgrp2	2.60674e-08	0.43314	0.444	0.131	0.000339866	9.59527e-07	0.555495	0.377	0.122	0.0125103	9.59527e-07	5.21347e-08
Tmem159	2.61084e-08	0.680218	0.397	0.126	0.000340402	3.62538e-05	0.281886	0.279	0.09	0.472678	3.62538e-05	5.22169e-08
Sgk1	2.63429e-08	0.571229	0.413	0.123	0.000343459	0.0829765	0.410762	0.197	0.115	1	0.0829765	5.26858e-08
Txnip	2.77767e-08	0.642885	0.444	0.141	0.000362153	4.96489e-05	0.428434	0.41	0.169	0.647322	4.96489e-05	5.55535e-08
A430005L14Rik	0.132879	0.28453	0.19	0.121	1	2.99298e-08	0.604872	0.361	0.102	0.000390225	0.132879	5.98596e-08
Pdlim5	0.0014752	0.305256	0.206	0.079	1	3.01182e-08	0.417717	0.311	0.074	0.000392681	0.0014752	6.02364e-08
Arpc5	0.0130712	0.250361	0.54	0.358	1	3.22153e-08	0.713269	0.689	0.316	0.000420023	0.0130712	6.44307e-08
Ehd4	8.23152e-07	0.59279	0.302	0.086	0.0107322	3.25613e-08	0.645042	0.377	0.106	0.000424535	8.23152e-07	6.51226e-08
Agrn	3.28388e-08	0.481723	0.317	0.079	0.000428152	1.4242e-07	0.618208	0.279	0.067	0.00185688	1.4242e-07	6.56776e-08
Oaz2	3.52627e-08	0.746355	0.73	0.383	0.000459756	1.21856e-06	0.392791	0.705	0.326	0.0158876	1.21856e-06	7.05255e-08
Cd83	3.54349e-08	0.384465	0.238	0.044	0.000462	2.24839e-07	0.475537	0.246	0.055	0.00293145	2.24839e-07	7.08698e-08
Limch1	3.56129e-08	0.698598	0.524	0.2	0.000464321	7.37927e-08	1.02314	0.525	0.212	0.000962109	7.37927e-08	7.12258e-08
Eef1g	3.90374e-08	0.688779	0.857	0.528	0.000508969	1.62072e-06	0.730343	0.77	0.497	0.0211309	1.62072e-06	7.80747e-08
Tbc1d4	9.05911e-07	0.281253	0.111	0.01	0.0118113	4.05054e-08	0.469271	0.148	0.016	0.00052811	9.05911e-07	8.10109e-08
Klf13	4.97436e-06	0.592211	0.571	0.279	0.0648557	4.05377e-08	0.760435	0.525	0.196	0.000528531	4.97436e-06	8.10754e-08
Klf10	4.09491e-08	0.566641	0.206	0.035	0.000533894	9.33055e-08	0.791906	0.246	0.053	0.00121652	9.33055e-08	8.18982e-08
1700020I14Rik	4.23527e-08	0.562124	0.524	0.2	0.000552194	1.10138e-07	0.704146	0.574	0.263	0.00143598	1.10138e-07	8.47053e-08
Gbe1	4.37829e-08	0.562182	0.27	0.059	0.000570841	6.66659e-07	0.548332	0.23	0.053	0.0086919	6.66659e-07	8.75658e-08
Pim3	8.78658e-06	0.750574	0.476	0.212	0.114559	4.51456e-08	0.981445	0.393	0.122	0.000588608	8.78658e-06	9.02911e-08
Casp12	3.08428e-07	0.25162	0.127	0.012	0.00402129	4.58318e-08	0.449513	0.148	0.016	0.000597556	3.08428e-07	9.16637e-08
Sypl	0.000613813	0.511784	0.587	0.385	1	4.65285e-08	0.748714	0.738	0.363	0.000606638	0.000613813	9.30569e-08
Serf2	4.72707e-08	0.620073	0.952	0.711	0.000616316	1.7313e-07	0.630379	0.885	0.665	0.00225727	1.7313e-07	9.45414e-08
Gemin7	5.751e-05	0.345822	0.397	0.17	0.749816	4.83745e-08	0.535437	0.426	0.136	0.000630707	5.751e-05	9.6749e-08
Smad7	4.83896e-08	0.798986	0.365	0.109	0.000630904	1.06249e-05	0.523946	0.279	0.085	0.138527	1.06249e-05	9.67792e-08
Tspan12	4.87629e-08	0.674948	0.365	0.106	0.000635771	1.04608e-05	0.455891	0.377	0.139	0.136388	1.04608e-05	9.75259e-08
Eif3a	4.9364e-08	0.632108	0.571	0.235	0.000643608	5.77119e-05	0.604319	0.541	0.268	0.752448	5.77119e-05	9.87281e-08
Arhgdia	1.76332e-07	0.739682	0.762	0.444	0.00229902	5.03514e-08	0.856255	0.738	0.386	0.000656482	1.76332e-07	1.00703e-07
Ptms	3.62092e-06	0.553358	0.778	0.479	0.0472096	5.20561e-08	0.685062	0.705	0.349	0.000678708	3.62092e-06	1.04112e-07
Fam69a	5.83951e-08	0.534046	0.302	0.077	0.000761355	2.8211e-05	0.511675	0.246	0.074	0.367814	2.8211e-05	1.1679e-07
Svil	1.46279e-05	0.257294	0.127	0.02	0.190718	6.02776e-08	0.439443	0.213	0.037	0.000785899	1.46279e-05	1.20555e-07
Cnot6l	4.54102e-05	0.448077	0.222	0.067	0.592058	6.5678e-08	0.541756	0.295	0.072	0.00085631	4.54102e-05	1.31356e-07
Rapgef4	6.97586e-08	0.54709	0.333	0.086	0.000909512	7.22769e-07	0.534408	0.279	0.072	0.00942347	7.22769e-07	1.39517e-07
Rpl11	7.78988e-08	0.540474	0.968	0.765	0.00101564	0.00125926	0.268263	0.885	0.665	1	0.00125926	1.55798e-07
Polr2m	8.58637e-08	0.725235	0.571	0.247	0.00111949	7.04018e-06	0.50966	0.508	0.224	0.0917898	7.04018e-06	1.71727e-07
Zic5	8.86215e-08	0.364008	0.19	0.03	0.00115545	1.96302e-07	0.288253	0.213	0.039	0.00255939	1.96302e-07	1.77243e-07
Fam32a	9.32374e-08	0.697055	0.524	0.22	0.00121563	0.000798876	0.305437	0.443	0.233	1	0.000798876	1.86475e-07
Slc46a3	6.7664e-06	0.401553	0.222	0.057	0.0882203	9.34036e-08	0.428451	0.23	0.044	0.0012178	6.7664e-06	1.86807e-07
Atp11c	6.84065e-07	0.318642	0.19	0.035	0.00891883	9.51916e-08	0.303679	0.213	0.037	0.00124111	6.84065e-07	1.90383e-07
Efnb2	9.83571e-08	0.309006	0.143	0.015	0.00128238	3.14046e-07	0.304762	0.148	0.018	0.00409453	3.14046e-07	1.96714e-07
Arpc2	1.00356e-07	0.691768	0.746	0.427	0.00130844	0.00183609	0.471973	0.656	0.453	1	0.00183609	2.00712e-07
Psmb3	1.01314e-07	0.572376	0.81	0.459	0.00132094	0.00124631	0.372881	0.689	0.439	1	0.00124631	2.02629e-07
4930523C07Rik	3.459e-05	0.315657	0.302	0.101	0.450985	1.04176e-07	0.830519	0.311	0.083	0.00135825	3.459e-05	2.08352e-07
Tubb5	4.83852e-06	0.349763	0.714	0.412	0.0630846	1.06944e-07	0.620122	0.721	0.372	0.00139433	4.83852e-06	2.13887e-07
Rapgef1	1.10665e-07	0.30948	0.206	0.035	0.00144285	1.07837e-07	0.432194	0.246	0.051	0.00140597	1.10665e-07	2.15673e-07
Leprot	0.000129032	0.333168	0.492	0.254	1	1.12931e-07	0.854896	0.508	0.192	0.00147239	0.000129032	2.25862e-07
Rassf1	1.54174e-06	0.509104	0.365	0.121	0.0201012	1.16424e-07	0.65562	0.344	0.099	0.00151794	1.54174e-06	2.32849e-07
Il17rc	1.16615e-07	0.33382	0.175	0.025	0.00152043	0.000261559	0.253113	0.131	0.03	1	0.000261559	2.3323e-07
Ubxn1	4.1583e-05	0.452095	0.683	0.393	0.54216	1.18978e-07	0.634037	0.623	0.286	0.00155123	4.1583e-05	2.37956e-07
2510002D24Rik	1.19631e-07	0.489184	0.333	0.091	0.00155975	1.29635e-07	0.550159	0.328	0.088	0.00169018	1.29635e-07	2.39262e-07
Lamtor5	8.31775e-06	0.591029	0.683	0.375	0.108447	1.19736e-07	0.810177	0.607	0.3	0.00156111	8.31775e-06	2.39471e-07
Chmp6	1.21904e-07	0.538692	0.397	0.128	0.00158939	0.0006495	0.392383	0.311	0.134	1	0.0006495	2.43809e-07
Adam10	1.27535e-07	0.551052	0.349	0.104	0.0016628	2.41937e-07	0.614222	0.459	0.169	0.00315437	2.41937e-07	2.55071e-07
Kbtbd2	1.29031e-07	0.422602	0.254	0.054	0.00168231	2.52956e-05	0.517661	0.197	0.051	0.329804	2.52956e-05	2.58063e-07
Lrp6	1.91544e-05	0.486084	0.222	0.062	0.249735	1.35951e-07	0.615502	0.328	0.095	0.00177253	1.91544e-05	2.71903e-07
Gm2000	1.38606e-07	0.711523	0.619	0.304	0.00180714	2.12583e-05	0.532327	0.623	0.328	0.277166	2.12583e-05	2.77212e-07
Zfp358	1.40279e-07	0.535734	0.27	0.064	0.00182895	9.68744e-05	0.457288	0.18	0.048	1	9.68744e-05	2.80557e-07
Slco2b1	1.45054e-07	0.370007	0.397	0.116	0.00189121	0.000265462	0.450155	0.344	0.143	1	0.000265462	2.90108e-07
Bcl6b	1.49519e-07	0.277309	0.111	0.007	0.00194943	3.31224e-06	0.266139	0.115	0.014	0.043185	3.31224e-06	2.99038e-07
Klhl6	3.12713e-07	0.421123	0.175	0.027	0.00407715	1.51984e-07	0.661442	0.246	0.053	0.00198156	3.12713e-07	3.03967e-07
Tomm7	1.54648e-07	0.576644	0.873	0.526	0.0020163	0.000310656	0.289109	0.754	0.453	1	0.000310656	3.09296e-07
Cebpg	1.54854e-07	0.601669	0.381	0.121	0.00201899	1.88739e-07	0.687313	0.492	0.189	0.00246078	1.88739e-07	3.09708e-07
Cthrc1	7.0086e-07	0.350043	0.238	0.052	0.00913782	1.56786e-07	0.507373	0.262	0.058	0.00204417	7.0086e-07	3.13572e-07
Rbm3	2.60923e-07	0.722061	0.746	0.444	0.00340192	1.63641e-07	0.913056	0.672	0.356	0.00213355	2.60923e-07	3.27282e-07
Kmt2e	0.000113304	0.584869	0.508	0.286	1	1.65152e-07	0.721271	0.623	0.307	0.00215325	0.000113304	3.30303e-07
Dram2	1.71528e-07	0.614156	0.508	0.2	0.00223638	5.97998e-05	0.624157	0.393	0.178	0.77967	5.97998e-05	3.43056e-07
Selenom	1.7624e-07	0.596878	0.778	0.395	0.00229782	1.33105e-06	0.617342	0.672	0.323	0.0173542	1.33105e-06	3.52481e-07
Stat2	1.86185e-07	0.433529	0.238	0.049	0.00242748	0.000244053	0.278095	0.164	0.044	1	0.000244053	3.7237e-07
Fbxo22	1.86787e-07	0.615878	0.333	0.099	0.00243533	0.000392662	0.432614	0.279	0.113	1	0.000392662	3.73574e-07
Cetn3	1.89939e-07	0.568265	0.714	0.358	0.00247642	0.00120793	0.392742	0.574	0.333	1	0.00120793	3.79877e-07
Map4	0.00373897	0.36796	0.413	0.244	1	1.96726e-07	0.808286	0.492	0.192	0.00256492	0.00373897	3.93453e-07
Rasa1	2.00386e-07	0.571943	0.286	0.074	0.00261264	2.26194e-05	0.348864	0.23	0.065	0.294911	2.26194e-05	4.00773e-07
Arl6ip5	9.01681e-06	0.592098	0.635	0.383	0.117561	2.06377e-07	0.869133	0.705	0.397	0.00269075	9.01681e-06	4.12755e-07
Sf3a3	2.09575e-07	0.549216	0.365	0.116	0.00273244	0.00388728	0.425304	0.246	0.113	1	0.00388728	4.1915e-07
Srsf3	0.000604224	0.31438	0.714	0.449	1	2.23208e-07	0.724375	0.656	0.312	0.00291019	0.000604224	4.46416e-07
Foxo1	7.90101e-07	0.560801	0.333	0.106	0.0103013	2.24402e-07	0.559513	0.295	0.076	0.00292575	7.90101e-07	4.48804e-07
Sema6a	2.68825e-05	0.569095	0.302	0.111	0.350495	2.3104e-07	0.570379	0.295	0.076	0.0030123	2.68825e-05	4.6208e-07
Rap1b	2.87132e-06	0.605688	0.603	0.301	0.0374363	2.4502e-07	0.647537	0.639	0.298	0.00319457	2.87132e-06	4.90041e-07
Ninj1	2.45368e-07	0.640593	0.429	0.156	0.0031991	4.89886e-06	0.639883	0.426	0.176	0.0638713	4.89886e-06	4.90735e-07
Snrpb	2.51952e-07	0.668155	0.841	0.477	0.00328495	1.46372e-06	0.671985	0.689	0.393	0.019084	1.46372e-06	5.03905e-07
Inpp5k	0.00108401	0.397311	0.222	0.086	1	2.52112e-07	0.480606	0.295	0.076	0.00328704	0.00108401	5.04225e-07
Mafk	2.53346e-07	0.423266	0.175	0.027	0.00330312	0.000267198	0.318386	0.131	0.03	1	0.000267198	5.06691e-07
Polr3gl	2.59364e-07	0.473137	0.365	0.114	0.00338159	0.000503905	0.538688	0.279	0.115	1	0.000503905	5.18728e-07
Ick	0.00229543	0.254967	0.222	0.091	1	2.62348e-07	0.336846	0.23	0.046	0.0034205	0.00229543	5.24696e-07
Stard8	5.42966e-05	0.560873	0.19	0.049	0.70792	2.65419e-07	0.319818	0.23	0.046	0.00346053	5.42966e-05	5.30838e-07
Wapl	2.67884e-07	0.461663	0.302	0.079	0.00349267	0.00731634	0.25311	0.328	0.171	1	0.00731634	5.35768e-07
Rpl17	2.73157e-07	0.526947	0.968	0.743	0.00356142	5.14313e-05	0.479109	0.852	0.684	0.670561	5.14313e-05	5.46313e-07
Gpr160	3.16388e-07	0.426478	0.159	0.022	0.00412507	3.06429e-05	0.322745	0.131	0.023	0.399522	3.06429e-05	6.32776e-07
Dynll1	3.2306e-07	0.524148	0.984	0.694	0.00421206	3.70625e-07	0.720983	0.836	0.584	0.00483221	3.70625e-07	6.46121e-07
Rplp2	3.23825e-07	0.483612	0.952	0.669	0.00422203	1.91043e-05	0.488257	0.885	0.637	0.249082	1.91043e-05	6.47649e-07
Nras	0.000147311	0.433895	0.365	0.165	1	3.29023e-07	0.727865	0.459	0.176	0.0042898	0.000147311	6.58046e-07
Gm9844	3.35955e-07	0.554831	0.254	0.059	0.00438018	2.22514e-06	0.586162	0.197	0.042	0.0290113	2.22514e-06	6.7191e-07
Zc3h13	0.000499313	0.372191	0.254	0.099	1	3.3707e-07	0.591349	0.393	0.134	0.00439472	0.000499313	6.7414e-07
Man2a1	3.38517e-07	0.252378	0.127	0.012	0.00441359	3.42344e-06	0.421899	0.131	0.018	0.0446348	3.42344e-06	6.77034e-07
Kras	3.47706e-07	0.379662	0.381	0.123	0.00453338	5.73264e-07	0.720251	0.41	0.148	0.00747421	5.73264e-07	6.95411e-07
Rps26	3.48352e-07	0.635694	0.968	0.64	0.00454181	0.00742082	0.256999	0.754	0.52	1	0.00742082	6.96704e-07
Mllt3	3.05063e-05	0.282176	0.159	0.035	0.397741	3.50842e-07	0.267703	0.213	0.042	0.00457428	3.05063e-05	7.01684e-07
Tsc22d3	3.61169e-07	0.697848	0.651	0.314	0.00470893	0.00350081	0.385213	0.459	0.261	1	0.00350081	7.22339e-07
Csnk1g2	0.000413601	0.263397	0.159	0.044	1	3.74331e-07	0.393428	0.18	0.03	0.00488052	0.000413601	7.48661e-07
Jup	0.0173617	0.287645	0.302	0.175	1	3.74766e-07	0.596341	0.377	0.122	0.0048862	0.0173617	7.49532e-07
Lbr	4.07939e-07	0.566232	0.302	0.084	0.00531871	6.18348e-05	0.530624	0.23	0.072	0.806202	6.18348e-05	8.15879e-07
H2-T23	4.12489e-07	0.512075	0.27	0.067	0.00537804	6.30236e-06	0.406795	0.246	0.067	0.0821701	6.30236e-06	8.24979e-07
Smc1a	4.16162e-07	0.548933	0.413	0.143	0.00542592	5.32526e-05	0.580879	0.475	0.231	0.694307	5.32526e-05	8.32324e-07
Rit1	4.28858e-07	0.711097	0.333	0.104	0.00559146	1.93777e-05	0.577839	0.328	0.12	0.252647	1.93777e-05	8.57717e-07
Casp8ap2	3.38224e-05	0.27469	0.159	0.035	0.440977	4.34273e-07	0.376784	0.262	0.062	0.00566205	3.38224e-05	8.68546e-07
Nomo1	4.37096e-07	0.384657	0.27	0.064	0.00569885	6.47438e-07	0.460078	0.262	0.065	0.0084413	6.47438e-07	8.74191e-07
Gas6	4.39677e-07	0.700373	0.524	0.21	0.00573251	3.16211e-06	0.461574	0.557	0.238	0.0412276	3.16211e-06	8.79354e-07
Sept10	4.55927e-07	0.553665	0.254	0.062	0.00594438	0.000174936	0.339199	0.23	0.076	1	0.000174936	9.11854e-07
Rdm1	4.56244e-07	0.419165	0.365	0.111	0.00594851	1.03607e-06	0.667493	0.393	0.141	0.0135083	1.03607e-06	9.12488e-07
Pkp4	4.74867e-07	0.581743	0.365	0.119	0.00619132	6.74365e-05	0.358668	0.311	0.115	0.879237	6.74365e-05	9.49734e-07
Rab1a	5.00916e-07	0.656125	0.603	0.299	0.00653094	0.00087581	0.389526	0.525	0.291	1	0.00087581	1.00183e-06
Rpl18	5.31789e-07	0.624449	0.937	0.664	0.00693347	7.67978e-07	0.592535	0.902	0.654	0.0100129	7.67978e-07	1.06358e-06
Blvrb	5.38478e-07	0.61106	0.413	0.148	0.00702068	1.69165e-05	0.465443	0.393	0.155	0.220558	1.69165e-05	1.07696e-06
Arid4a	0.000984461	0.468732	0.317	0.151	1	5.50523e-07	0.570936	0.41	0.141	0.00717772	0.000984461	1.10105e-06
Mllt6	5.06632e-06	0.463779	0.238	0.062	0.0660547	5.64143e-07	0.365089	0.213	0.044	0.00735529	5.06632e-06	1.12828e-06
Nfe2l1	5.64427e-07	0.267143	0.365	0.111	0.00735899	1.57578e-06	0.315496	0.426	0.155	0.020545	1.57578e-06	1.12885e-06
Plekhh2	1.26702e-06	0.34552	0.19	0.037	0.0165194	5.83388e-07	0.773156	0.18	0.032	0.00760621	1.26702e-06	1.16678e-06
Calu	5.89844e-07	0.457218	0.444	0.163	0.00769038	2.26114e-06	0.707996	0.344	0.118	0.0294808	2.26114e-06	1.17969e-06
Ppp1ca	5.98348e-07	0.52381	0.841	0.499	0.00780127	0.00426589	0.339555	0.639	0.432	1	0.00426589	1.1967e-06
Raly	9.92746e-05	0.597836	0.571	0.343	1	6.20262e-07	0.658289	0.557	0.245	0.00808697	9.92746e-05	1.24052e-06
Nol7	6.23042e-07	0.846221	0.587	0.289	0.00812322	9.59559e-07	0.479725	0.59	0.261	0.0125107	9.59559e-07	1.24608e-06
Txndc17	6.62093e-07	0.746919	0.603	0.323	0.00863237	0.000165455	0.364522	0.508	0.261	1	0.000165455	1.32419e-06
Nr3c1	5.29862e-05	0.445178	0.492	0.252	0.690834	6.70287e-07	0.755505	0.607	0.279	0.0087392	5.29862e-05	1.34057e-06
Uqcc3	6.97936e-07	0.700653	0.492	0.225	0.0090997	0.000169029	0.475056	0.41	0.189	1	0.000169029	1.39587e-06
Unc5b	0.00136128	0.468529	0.222	0.091	1	7.13226e-07	0.654433	0.246	0.058	0.00929904	0.00136128	1.42645e-06
Trim34a	7.30696e-07	0.385149	0.111	0.01	0.00952681	4.69696e-06	0.26008	0.115	0.014	0.061239	4.69696e-06	1.46139e-06
Bcl2l1	1.39141e-05	0.412662	0.476	0.217	0.181412	7.56101e-07	0.80295	0.41	0.155	0.00985804	1.39141e-05	1.5122e-06
Zfp68	0.000177318	0.27924	0.254	0.091	1	7.65132e-07	0.68412	0.311	0.095	0.00997579	0.000177318	1.53026e-06
Snrk	1.14778e-06	0.592227	0.444	0.178	0.0149648	7.78125e-07	0.738352	0.426	0.162	0.0101452	1.14778e-06	1.55625e-06
Gpx7	1.26033e-05	0.430626	0.222	0.059	0.164322	8.4511e-07	0.58076	0.23	0.053	0.0110185	1.26033e-05	1.69022e-06
Mtmr11	8.5786e-07	0.342709	0.175	0.03	0.0111848	0.000144632	0.387884	0.131	0.028	1	0.000144632	1.71572e-06
Pxdc1	8.64193e-07	0.41089	0.206	0.042	0.0112673	3.55008e-05	0.532043	0.23	0.069	0.462859	3.55008e-05	1.72839e-06
Serbp1	8.73363e-07	0.582336	0.762	0.427	0.0113869	0.000165842	0.426743	0.705	0.457	1	0.000165842	1.74672e-06
Rps13	9.13954e-07	0.510572	0.968	0.711	0.0119161	3.30058e-05	0.422888	0.885	0.64	0.430329	3.30058e-05	1.82791e-06
Hypk	2.40698e-05	0.551744	0.508	0.274	0.313821	9.16602e-07	0.586724	0.525	0.233	0.0119507	2.40698e-05	1.8332e-06
Dnm2	2.90828e-06	0.522211	0.508	0.222	0.0379182	9.32575e-07	0.73488	0.525	0.224	0.0121589	2.90828e-06	1.86515e-06
Pnpla6	9.4465e-07	0.415702	0.238	0.057	0.0123163	0.000346839	0.723156	0.197	0.065	1	0.000346839	1.8893e-06
Smpdl3a	2.42983e-06	0.370195	0.556	0.22	0.0316802	9.68288e-07	0.4936	0.574	0.236	0.0126245	2.42983e-06	1.93658e-06
Fcho2	9.69472e-07	0.677422	0.429	0.163	0.01264	2.07792e-06	0.713215	0.492	0.217	0.0270919	2.07792e-06	1.93894e-06
Hmgb1	9.73729e-07	0.518788	0.952	0.674	0.0126955	2.19725e-06	0.59882	0.902	0.642	0.0286477	2.19725e-06	1.94746e-06
Smap1	0.000107527	0.535385	0.349	0.146	1	9.9108e-07	0.625499	0.311	0.095	0.0129217	0.000107527	1.98216e-06
Eif3h	9.96305e-07	0.770387	0.698	0.425	0.0129898	0.0157245	0.404944	0.557	0.416	1	0.0157245	1.99261e-06
Pggt1b	9.96569e-07	0.280655	0.175	0.03	0.0129933	2.36379e-05	0.586508	0.197	0.051	0.308191	2.36379e-05	1.99314e-06
Tmem98	3.26913e-05	0.489309	0.286	0.104	0.42623	1.00808e-06	0.468745	0.279	0.074	0.0131433	3.26913e-05	2.01615e-06
5031425E22Rik	1.05398e-06	0.62346	0.349	0.114	0.0137418	0.000224233	0.577173	0.279	0.109	1	0.000224233	2.10797e-06
Cstb	0.00716642	0.325976	0.54	0.351	1	1.07566e-06	0.63418	0.607	0.298	0.0140244	0.00716642	2.15131e-06
Ssu72	0.000928327	0.3719	0.54	0.341	1	1.18481e-06	0.629596	0.639	0.337	0.0154476	0.000928327	2.36962e-06
Aspscr1	1.18729e-06	0.638563	0.397	0.148	0.0154799	6.18032e-05	0.564145	0.311	0.115	0.80579	6.18032e-05	2.37458e-06
B430010I23Rik	1.21314e-06	0.689776	0.397	0.141	0.0158169	0.000145088	0.771917	0.311	0.125	1	0.000145088	2.42628e-06
Nop53	1.21447e-06	0.556275	0.714	0.365	0.0158343	3.72977e-06	0.490915	0.656	0.33	0.0486287	3.72977e-06	2.42894e-06
B230219D22Rik	0.000641036	0.429063	0.46	0.247	1	1.25814e-06	0.873321	0.574	0.27	0.0164037	0.000641036	2.51628e-06
Entpd1	1.28966e-06	0.345846	0.286	0.077	0.0168146	0.000246068	0.465939	0.262	0.095	1	0.000246068	2.57933e-06
Casp8	3.79353e-06	0.349559	0.254	0.067	0.0494601	1.3225e-06	0.516803	0.311	0.09	0.0172427	3.79353e-06	2.64499e-06
Rbx1	1.32945e-06	0.695122	0.841	0.563	0.0173333	0.000104451	0.517889	0.787	0.506	1	0.000104451	2.65889e-06
Dtx3l	1.33168e-06	0.311272	0.143	0.02	0.0173624	2.30785e-06	0.361524	0.148	0.023	0.0300898	2.30785e-06	2.66335e-06
Fam76a	0.0108258	0.395723	0.333	0.193	1	1.36065e-06	0.615618	0.41	0.152	0.0177402	0.0108258	2.7213e-06
Rab5c	1.39662e-06	0.580162	0.587	0.304	0.0182091	0.000249096	0.44683	0.607	0.342	1	0.000249096	2.79323e-06
Crk	1.39908e-06	0.63519	0.365	0.126	0.0182413	0.00553147	0.260665	0.23	0.104	1	0.00553147	2.79817e-06
Rpl28	1.44936e-06	0.612503	0.968	0.701	0.0188968	1.65035e-05	0.516053	0.885	0.628	0.215172	1.65035e-05	2.89872e-06
Abhd17a	1.44942e-06	0.548604	0.524	0.24	0.0188975	1.55886e-06	0.517028	0.443	0.171	0.0203244	1.55886e-06	2.89883e-06
Rac1	1.45206e-06	0.717791	0.746	0.491	0.018932	1.24724e-05	0.613798	0.705	0.395	0.162615	1.24724e-05	2.90413e-06
Hnrnpa0	0.000925505	0.405738	0.222	0.084	1	1.547e-06	0.538064	0.279	0.079	0.0201698	0.000925505	3.094e-06
Tjp2	1.65175e-06	0.47578	0.349	0.116	0.0215355	0.000141493	0.358903	0.262	0.092	1	0.000141493	3.30349e-06
Cnbp	1.95684e-06	0.666292	0.841	0.612	0.0255132	1.75754e-06	0.730221	0.82	0.575	0.0229149	1.95684e-06	3.51509e-06
Polr1d	1.76221e-06	0.631444	0.587	0.306	0.0229757	0.00441086	0.286566	0.492	0.289	1	0.00441086	3.52442e-06
Cdk11b	7.28462e-06	0.495287	0.397	0.158	0.0949768	1.84878e-06	0.650287	0.443	0.178	0.0241044	7.28462e-06	3.69755e-06
Pcbp2	0.000205299	0.581564	0.698	0.442	1	1.85579e-06	0.667625	0.672	0.349	0.0241957	0.000205299	3.71157e-06
Zc3hav1	0.000678724	0.349123	0.175	0.054	1	1.9628e-06	0.486852	0.246	0.062	0.025591	0.000678724	3.9256e-06
Ppp1cb	2.00512e-06	0.666467	0.635	0.333	0.0261427	0.000344781	0.477882	0.525	0.286	1	0.000344781	4.01023e-06
Mycbp	4.59508e-06	0.622651	0.238	0.064	0.0599106	2.01841e-06	0.372565	0.328	0.097	0.026316	4.59508e-06	4.03681e-06
Ddx39	2.08132e-06	0.717965	0.27	0.077	0.0271362	0.00018174	0.357763	0.18	0.051	1	0.00018174	4.16263e-06
Ppie	2.08644e-06	0.427388	0.286	0.081	0.0272031	5.90481e-06	0.552166	0.295	0.095	0.0769869	5.90481e-06	4.17288e-06
Chmp5	9.06711e-05	0.417637	0.619	0.358	1	2.13837e-06	0.680021	0.59	0.286	0.0278801	9.06711e-05	4.27674e-06
Txnl1	2.14339e-06	0.437897	0.603	0.286	0.0279455	0.00739219	0.282715	0.426	0.254	1	0.00739219	4.28677e-06
Aida	4.17394e-05	0.478146	0.27	0.091	0.544199	2.23085e-06	0.568518	0.311	0.095	0.0290859	4.17394e-05	4.4617e-06
Snx11	0.0135745	0.318824	0.159	0.069	1	2.25776e-06	0.440422	0.18	0.035	0.0294367	0.0135745	4.51551e-06
Dock4	2.26458e-06	0.52083	0.302	0.091	0.0295256	0.012342	0.396492	0.328	0.182	1	0.012342	4.52916e-06
Cdc42bpb	2.29215e-06	0.448371	0.238	0.059	0.0298851	3.85238e-05	0.44902	0.262	0.085	0.502273	3.85238e-05	4.5843e-06
Eapp	0.00056686	0.403647	0.349	0.17	1	2.51322e-06	0.507207	0.41	0.15	0.0327674	0.00056686	5.02644e-06
Ppp2r2d	4.90964e-05	0.46884	0.254	0.086	0.640119	2.54977e-06	0.346854	0.18	0.035	0.0332439	4.90964e-05	5.09954e-06
Fbxo6	2.59248e-06	0.477373	0.302	0.091	0.0338008	0.000548194	0.291332	0.197	0.065	1	0.000548194	5.18495e-06
Ralbp1	2.61984e-06	0.619559	0.587	0.294	0.0341575	0.001135	0.36818	0.475	0.268	1	0.001135	5.23968e-06
Rbck1	0.000126497	0.387372	0.381	0.173	1	2.63361e-06	0.418835	0.377	0.132	0.034337	0.000126497	5.26722e-06
Rab18	4.44979e-05	0.526095	0.714	0.435	0.580163	2.77625e-06	0.76333	0.656	0.376	0.0361967	4.44979e-05	5.55249e-06
Ankrd37	3.26808e-05	0.382951	0.159	0.035	0.426092	2.84546e-06	0.590338	0.164	0.03	0.0370991	3.26808e-05	5.69091e-06
Eif4h	0.00138287	0.343567	0.635	0.398	1	2.99331e-06	0.540533	0.656	0.321	0.0390268	0.00138287	5.98661e-06
H2afv	3.0098e-06	0.667756	0.667	0.375	0.0392417	0.00166772	0.369171	0.574	0.356	1	0.00166772	6.01958e-06
Reep3	3.04892e-06	0.66852	0.524	0.254	0.0397518	2.02544e-05	0.517642	0.525	0.247	0.264077	2.02544e-05	6.09783e-06
Ccdc91	3.05113e-06	0.472272	0.238	0.062	0.0397806	0.000907252	0.25381	0.164	0.051	1	0.000907252	6.10225e-06
Elf2	0.00192973	0.320569	0.238	0.104	1	3.06124e-06	0.711612	0.328	0.109	0.0399124	0.00192973	6.12247e-06
Nsrp1	3.09188e-06	0.613828	0.333	0.114	0.0403119	0.000199503	0.560199	0.311	0.134	1	0.000199503	6.18375e-06
Tmed10	1.34014e-05	0.446954	0.873	0.578	0.174727	3.31692e-06	0.766761	0.836	0.557	0.043246	1.34014e-05	6.63383e-06
Lrrk1	1.73037e-05	0.348681	0.222	0.059	0.225606	3.35723e-06	0.560975	0.213	0.048	0.0437715	1.73037e-05	6.71444e-06
Cenpx	3.56566e-05	0.531686	0.444	0.21	0.464891	3.42418e-06	0.738247	0.443	0.182	0.0446445	3.56566e-05	6.84835e-06
Xbp1	0.000120894	0.454492	0.508	0.272	1	3.50713e-06	0.399147	0.525	0.219	0.0457259	0.000120894	7.01424e-06
Sh2d3c	6.31916e-05	0.316528	0.143	0.03	0.823893	3.53402e-06	0.432448	0.164	0.03	0.0460766	6.31916e-05	7.06804e-06
Ddit4	3.76078e-06	0.607645	0.46	0.2	0.049033	0.0313544	0.25624	0.328	0.201	1	0.0313544	7.52155e-06
Exoc6	3.98917e-06	0.334525	0.111	0.012	0.0520108	0.00051917	0.421279	0.115	0.025	1	0.00051917	7.97832e-06
Pcca	4.27082e-06	0.586702	0.302	0.096	0.055683	0.0177432	0.525475	0.197	0.097	1	0.0177432	8.54163e-06
Bccip	4.34318e-06	0.370319	0.429	0.173	0.0566263	0.000104825	0.35799	0.344	0.139	1	0.000104825	8.68633e-06
Gatad1	4.73688e-06	0.599048	0.381	0.143	0.0617595	0.00379266	0.253692	0.279	0.132	1	0.00379266	9.47374e-06
Nenf	4.8097e-06	0.57325	0.698	0.385	0.0627089	2.802e-05	0.622466	0.623	0.349	0.365325	2.802e-05	9.61938e-06
Ccdc12	0.00261425	0.38306	0.524	0.321	1	4.86959e-06	0.626382	0.59	0.293	0.0634897	0.00261425	9.73915e-06
Mcfd2	5.13224e-06	0.450002	0.413	0.163	0.0669142	0.00059385	0.265012	0.377	0.169	1	0.00059385	1.02645e-05
Tmem109	0.00390761	0.312149	0.444	0.257	1	5.15183e-06	0.501811	0.459	0.187	0.0671696	0.00390761	1.03036e-05
Epn2	0.0004229	0.325451	0.46	0.24	1	5.47098e-06	0.476051	0.541	0.24	0.0713307	0.0004229	1.09419e-05
Gtf2a2	0.000163166	0.386413	0.508	0.269	1	5.56641e-06	0.679526	0.525	0.242	0.0725748	0.000163166	1.11328e-05
Pcnp	4.63275e-05	0.599278	0.524	0.286	0.604018	5.79395e-06	0.602969	0.525	0.231	0.0755415	4.63275e-05	1.15879e-05
Hmgn1	6.11177e-06	0.607529	0.635	0.351	0.0796853	0.000204382	0.502822	0.574	0.323	1	0.000204382	1.22235e-05
Fbxo9	0.0361254	0.287957	0.27	0.165	1	6.20088e-06	0.540718	0.361	0.127	0.080847	0.0361254	1.24017e-05
Rplp0	6.34899e-06	0.395513	0.921	0.706	0.0827782	9.66869e-05	0.40183	0.869	0.647	1	9.66869e-05	1.26979e-05
Pdrg1	0.000150143	0.458591	0.413	0.207	1	6.52748e-06	0.619592	0.41	0.169	0.0851052	0.000150143	1.30549e-05
Sae1	3.80873e-05	0.282897	0.27	0.089	0.496583	6.63868e-06	0.517408	0.328	0.113	0.086555	3.80873e-05	1.32773e-05
Ralb	0.000463068	0.367317	0.349	0.158	1	6.6873e-06	0.548385	0.377	0.136	0.087189	0.000463068	1.33746e-05
Sumo1	0.00497917	0.350008	0.54	0.343	1	6.76718e-06	0.535158	0.607	0.314	0.0882304	0.00497917	1.35343e-05
Rp9	7.00992e-06	0.519548	0.492	0.23	0.0913953	0.00146048	0.487293	0.393	0.21	1	0.00146048	1.40198e-05
Bin3	3.54143e-05	0.353892	0.238	0.072	0.461732	7.1225e-06	0.604077	0.197	0.046	0.0928631	3.54143e-05	1.42449e-05
Ech1	7.12781e-06	0.582406	0.762	0.432	0.0929324	0.000838958	0.518311	0.623	0.388	1	0.000838958	1.42556e-05
Ubn1	3.79561e-05	0.509766	0.302	0.111	0.494872	7.27029e-06	0.55422	0.295	0.097	0.0947901	3.79561e-05	1.45405e-05
Irf2bpl	0.0093222	0.411272	0.349	0.207	1	7.33087e-06	0.601395	0.459	0.185	0.0955799	0.0093222	1.46617e-05
Tspan9	7.33139e-06	0.54839	0.27	0.084	0.0955866	0.00542735	0.309752	0.197	0.083	1	0.00542735	1.46627e-05
Ppard	2.30856e-05	0.330218	0.175	0.04	0.300989	7.54697e-06	0.580084	0.148	0.025	0.0983974	2.30856e-05	1.50939e-05
Cyb5r4	0.00489597	0.283279	0.19	0.077	1	7.59077e-06	0.364246	0.279	0.083	0.0989685	0.00489597	1.51815e-05
Rps2	7.72939e-06	0.515268	0.937	0.714	0.100776	9.03702e-06	0.554261	0.869	0.667	0.117825	9.03702e-06	1.54587e-05
Sike1	0.000791289	0.383099	0.27	0.114	1	7.76007e-06	0.460631	0.262	0.076	0.101176	0.000791289	1.55201e-05
1110034G24Rik	7.8977e-06	0.599387	0.238	0.067	0.10297	0.000762358	0.539573	0.197	0.067	1	0.000762358	1.57953e-05
Tor3a	8.0492e-06	0.455515	0.19	0.044	0.104946	0.000249411	0.335904	0.197	0.06	1	0.000249411	1.60983e-05
Mtmr6	8.08605e-06	0.473609	0.397	0.156	0.105426	4.81977e-05	0.527306	0.344	0.136	0.628402	4.81977e-05	1.6172e-05
Tuba1b	8.08731e-06	0.562832	0.873	0.585	0.105442	0.000117135	0.531437	0.787	0.533	1	0.000117135	1.61745e-05
Ftl1	1.92934e-05	0.390937	1	0.763	0.251547	8.22175e-06	0.436877	0.967	0.695	0.107195	1.92934e-05	1.64434e-05
Wbp4	8.37301e-06	0.50449	0.46	0.205	0.109167	0.00913358	0.358607	0.426	0.261	1	0.00913358	1.67459e-05
Mapk14	8.39119e-06	0.254216	0.19	0.042	0.109404	0.000152734	0.475826	0.23	0.076	1	0.000152734	1.67823e-05
0610010K14Rik	8.57079e-06	0.743797	0.381	0.158	0.111746	0.0022332	0.415536	0.328	0.173	1	0.0022332	1.71415e-05
Krcc1	0.00115966	0.312329	0.46	0.252	1	8.64873e-06	0.783168	0.459	0.212	0.112762	0.00115966	1.72974e-05
Rpl24	8.76593e-06	0.443264	0.968	0.756	0.11429	0.000909989	0.359506	0.902	0.739	1	0.000909989	1.75318e-05
Lsm8	0.000388359	0.51445	0.429	0.227	1	8.78282e-06	0.666215	0.393	0.152	0.11451	0.000388359	1.75656e-05
Arhgef12	8.87179e-06	0.337703	0.429	0.173	0.11567	1.74358e-05	0.591993	0.41	0.173	0.227329	1.74358e-05	1.77435e-05
Klf9	8.9269e-06	0.563795	0.651	0.338	0.116389	0.000105474	0.323102	0.525	0.259	1	0.000105474	1.78537e-05
Jag1	8.95495e-06	0.380375	0.222	0.057	0.116755	0.00301857	0.430953	0.164	0.058	1	0.00301857	1.79098e-05
Cavin3	0.0324511	0.311582	0.508	0.36	1	8.98749e-06	0.648905	0.574	0.277	0.117179	0.0324511	1.79749e-05
Rbfox2	9.38664e-05	0.296311	0.206	0.059	1	9.32834e-06	0.307695	0.23	0.06	0.121623	9.38664e-05	1.86566e-05
Pros1	9.4348e-06	0.404064	0.349	0.121	0.123011	0.000108986	0.465503	0.426	0.187	1	0.000108986	1.88695e-05
Amd1	0.0162242	0.413656	0.238	0.128	1	1.0063e-05	0.709777	0.279	0.092	0.131202	0.0162242	2.01259e-05
Ap3s1	8.93689e-05	0.443253	0.365	0.153	1	1.00744e-05	0.384163	0.377	0.143	0.131351	8.93689e-05	2.01488e-05
Snx9	1.03306e-05	0.392689	0.254	0.077	0.13469	0.000251299	0.463951	0.18	0.053	1	0.000251299	2.0661e-05
Timp3	1.04228e-05	0.856288	0.524	0.237	0.135892	8.26715e-05	0.626541	0.525	0.256	1	8.26715e-05	2.08454e-05
Shoc2	0.000364897	0.267387	0.19	0.059	1	1.04956e-05	0.450935	0.279	0.085	0.136842	0.000364897	2.09911e-05
Syf2	1.06433e-05	0.463169	0.714	0.4	0.138767	0.00012417	0.478944	0.656	0.4	1	0.00012417	2.12864e-05
Macf1	1.09003e-05	0.50521	0.683	0.363	0.142118	0.00354699	0.265868	0.738	0.531	1	0.00354699	2.18005e-05
Sumo3	1.09565e-05	0.387539	0.54	0.254	0.142851	0.00938783	0.316773	0.393	0.24	1	0.00938783	2.1913e-05
Mrpl33	5.02534e-05	0.524756	0.571	0.319	0.655204	1.09898e-05	0.587065	0.525	0.249	0.143285	5.02534e-05	2.19795e-05
Lasp1	1.13017e-05	0.402021	0.413	0.16	0.147351	0.0282614	0.286113	0.262	0.145	1	0.0282614	2.26032e-05
Pfkl	1.14533e-05	0.250664	0.413	0.16	0.149328	0.00577784	0.339243	0.361	0.194	1	0.00577784	2.29065e-05
Specc1l	0.0044607	0.299754	0.175	0.067	1	1.14551e-05	0.60221	0.279	0.088	0.149352	0.0044607	2.29102e-05
D8Ertd738e	2.97693e-05	0.534098	0.794	0.506	0.388132	1.16711e-05	0.543344	0.754	0.434	0.152168	2.97693e-05	2.33421e-05
Tob1	0.0046683	0.291312	0.46	0.281	1	1.17794e-05	0.730409	0.475	0.215	0.153579	0.0046683	2.35586e-05
Lmna	0.0042816	0.285792	0.317	0.158	1	1.26724e-05	0.538738	0.344	0.127	0.165223	0.0042816	2.53447e-05
Aaas	1.28925e-05	0.376099	0.111	0.015	0.168092	4.31356e-05	0.25581	0.115	0.018	0.562401	4.31356e-05	2.57848e-05
Rnaseh2c	1.29975e-05	0.605776	0.444	0.2	0.169461	1.41715e-05	0.532811	0.41	0.171	0.184768	1.41715e-05	2.59947e-05
Dynlt3	1.31272e-05	0.293945	0.524	0.237	0.171152	0.00683601	0.307355	0.393	0.238	1	0.00683601	2.62542e-05
Ptpn12	1.3309e-05	0.704236	0.159	0.032	0.173523	7.06751e-05	0.265628	0.164	0.039	0.921462	7.06751e-05	2.66178e-05
Tprgl	1.3454e-05	0.568617	0.762	0.462	0.175414	3.50686e-05	0.594644	0.672	0.376	0.457224	3.50686e-05	2.69079e-05
Nucb1	0.000886749	0.409631	0.365	0.178	1	1.36985e-05	0.694187	0.41	0.166	0.178601	0.000886749	2.73968e-05
Trip10	1.43224e-05	0.264837	0.19	0.044	0.186736	1.9091e-05	0.3224	0.164	0.035	0.248909	1.9091e-05	2.86447e-05
Arpp19	1.45372e-05	0.447251	0.762	0.494	0.189536	8.69722e-05	0.569925	0.689	0.476	1	8.69722e-05	2.90742e-05
Tram1	0.0355394	0.272148	0.333	0.215	1	1.45693e-05	0.505502	0.508	0.233	0.189955	0.0355394	2.91384e-05
Tns2	6.43154e-05	0.293039	0.222	0.067	0.838544	1.4873e-05	0.308189	0.197	0.046	0.193915	6.43154e-05	2.97458e-05
Tap2	1.49323e-05	0.504195	0.317	0.111	0.194688	0.010577	0.542557	0.262	0.136	1	0.010577	2.98644e-05
Arhgap17	6.45865e-05	0.400132	0.238	0.077	0.842078	1.54079e-05	0.312571	0.311	0.102	0.200888	6.45865e-05	3.08156e-05
Mrps5	1.55748e-05	0.504199	0.381	0.158	0.203064	0.000506538	0.439709	0.344	0.157	1	0.000506538	3.11494e-05
Ppig	1.58104e-05	0.270078	0.444	0.188	0.206136	4.92196e-05	0.487025	0.574	0.289	0.641725	4.92196e-05	3.16205e-05
Colgalt1	1.77791e-05	0.417017	0.254	0.077	0.231804	0.00200815	0.450235	0.23	0.092	1	0.00200815	3.55579e-05
Commd1	0.000314837	0.505378	0.46	0.244	1	1.79915e-05	0.693512	0.492	0.247	0.234573	0.000314837	3.59827e-05
Xiap	0.000498093	0.332917	0.333	0.148	1	1.80312e-05	0.593251	0.377	0.152	0.235091	0.000498093	3.6062e-05
Snrpe	1.80336e-05	0.574745	0.619	0.343	0.235122	0.000743325	0.460611	0.492	0.275	1	0.000743325	3.60668e-05
Uvrag	0.000101683	0.381092	0.254	0.089	1	1.81025e-05	0.435287	0.262	0.081	0.23602	0.000101683	3.62047e-05
Irak1	6.54337e-05	0.334498	0.222	0.067	0.853125	1.82482e-05	0.250539	0.246	0.072	0.23792	6.54337e-05	3.6496e-05
Irf2	0.000541564	0.57436	0.317	0.146	1	1.85977e-05	0.409534	0.426	0.171	0.242477	0.000541564	3.7195e-05
Cttn	1.91171e-05	0.548248	0.286	0.099	0.249249	3.59133e-05	0.351411	0.262	0.083	0.468237	3.59133e-05	3.82338e-05
Eif4g2	0.000987848	0.329844	0.698	0.457	1	1.92529e-05	0.684735	0.689	0.467	0.25102	0.000987848	3.85055e-05
G3bp1	1.94703e-05	0.66161	0.524	0.281	0.253854	0.0218737	0.495723	0.426	0.286	1	0.0218737	3.89402e-05
Rin2	1.95286e-05	0.346072	0.302	0.099	0.254614	0.0011026	0.419669	0.295	0.129	1	0.0011026	3.90569e-05
Mast4	0.00225726	0.465355	0.397	0.217	1	1.9659e-05	0.519399	0.459	0.21	0.256314	0.00225726	3.93177e-05
Rusc2	2.02141e-05	0.438538	0.19	0.047	0.263552	3.70321e-05	0.315666	0.148	0.03	0.482825	3.70321e-05	4.04278e-05
Psma6	2.10146e-05	0.532034	0.603	0.353	0.273988	0.00028885	0.452521	0.525	0.303	1	0.00028885	4.20287e-05
Pak1ip1	2.13311e-05	0.533358	0.381	0.16	0.278115	0.000236207	0.54276	0.295	0.118	1	0.000236207	4.26617e-05
Lpar4	2.1451e-05	0.345006	0.143	0.027	0.279678	6.64661e-05	0.412067	0.164	0.039	0.866585	6.64661e-05	4.29015e-05
Ost4	2.16123e-05	0.572718	0.683	0.417	0.281782	0.000788363	0.506542	0.574	0.383	1	0.000788363	4.32242e-05
Gstm7	2.19239e-05	0.595764	0.365	0.146	0.285844	0.000215967	0.535602	0.279	0.106	1	0.000215967	4.38473e-05
Abcf1	2.40791e-05	0.428416	0.413	0.178	0.313943	2.23035e-05	0.66019	0.377	0.157	0.290793	2.40791e-05	4.46065e-05
Hectd1	2.23991e-05	0.382918	0.444	0.193	0.29204	9.91706e-05	0.383797	0.475	0.222	1	9.91706e-05	4.47977e-05
2510046G10Rik	0.00362564	0.256113	0.111	0.032	1	2.24374e-05	0.581631	0.213	0.06	0.292539	0.00362564	4.48743e-05
H2afz	2.2535e-05	0.510866	0.778	0.528	0.293812	0.0250146	0.285274	0.639	0.473	1	0.0250146	4.50696e-05
Eif4b	2.36792e-05	0.512935	0.413	0.17	0.30873	0.0194767	0.410947	0.262	0.145	1	0.0194767	4.73579e-05
Krtcap2	2.38854e-05	0.622024	0.683	0.435	0.311418	0.00115148	0.462032	0.607	0.372	1	0.00115148	4.77702e-05
Ggact	0.000460132	0.46684	0.175	0.054	1	2.41336e-05	0.502469	0.213	0.06	0.314654	0.000460132	4.82666e-05
Atrx	6.49161e-05	0.516763	0.571	0.304	0.846376	2.45997e-05	0.651364	0.672	0.386	0.320731	6.49161e-05	4.91988e-05
Flii	2.48263e-05	0.720082	0.349	0.143	0.323686	2.66866e-05	0.456265	0.393	0.157	0.34794	2.66866e-05	4.96521e-05
Rbm42	0.00393906	0.373856	0.429	0.259	1	2.48653e-05	0.501593	0.475	0.219	0.324194	0.00393906	4.97301e-05
Srp14	0.000194402	0.481967	0.746	0.509	1	2.51559e-05	0.535174	0.754	0.471	0.327983	0.000194402	5.03112e-05
Gpbp1l1	2.72276e-05	0.754393	0.317	0.126	0.354993	0.0118106	0.310013	0.23	0.115	1	0.0118106	5.44544e-05
Hdlbp	2.745e-05	0.340077	0.381	0.153	0.357893	0.00275179	0.336309	0.279	0.127	1	0.00275179	5.48992e-05
Galt	2.82382e-05	0.351536	0.206	0.054	0.36817	0.0369478	0.286834	0.164	0.081	1	0.0369478	5.64756e-05
Lhfpl2	0.000365984	0.293518	0.238	0.086	1	2.92285e-05	0.550339	0.23	0.067	0.381082	0.000365984	5.84562e-05
Mat2b	3.0087e-05	0.473561	0.54	0.274	0.392274	0.00828569	0.361406	0.426	0.259	1	0.00828569	6.01731e-05
Ginm1	3.09997e-05	0.429313	0.46	0.22	0.404174	0.000198259	0.40859	0.459	0.219	1	0.000198259	6.19985e-05
Klhl24	3.13066e-05	0.518156	0.444	0.212	0.408175	0.00114228	0.394331	0.426	0.226	1	0.00114228	6.26122e-05
Gnb2	0.0125945	0.327857	0.81	0.654	1	3.22681e-05	0.594282	0.885	0.568	0.420711	0.0125945	6.45351e-05
Ubb	3.30275e-05	0.367859	0.984	0.921	0.430612	0.000515167	0.361826	1	0.885	1	0.000515167	6.60538e-05
Denr	3.33655e-05	0.537601	0.429	0.19	0.435019	0.00142527	0.364132	0.443	0.226	1	0.00142527	6.67298e-05
Ubl3	0.00536258	0.276166	0.508	0.306	1	3.41934e-05	0.613328	0.525	0.261	0.445813	0.00536258	6.83856e-05
Map1lc3a	0.00102283	0.398511	0.778	0.538	1	3.47951e-05	0.382317	0.754	0.443	0.453659	0.00102283	6.9589e-05
Eef2	0.00012941	0.419294	0.905	0.642	1	3.48865e-05	0.529066	0.836	0.577	0.45485	0.00012941	6.97717e-05
Rpl9	0.000786536	0.5748	0.571	0.368	1	3.50408e-05	0.478276	0.59	0.3	0.456862	0.000786536	7.00804e-05
Dek	3.51209e-05	0.419999	0.476	0.222	0.457906	0.0164699	0.360972	0.41	0.252	1	0.0164699	7.02405e-05
Tbca	0.00215223	0.285389	0.635	0.405	1	3.60549e-05	0.494821	0.639	0.323	0.470084	0.00215223	7.21085e-05
2610001J05Rik	3.75728e-05	0.548817	0.524	0.294	0.489874	0.0265841	0.279326	0.475	0.321	1	0.0265841	7.51442e-05
Cdadc1	0.000787363	0.319872	0.302	0.128	1	3.90931e-05	0.39507	0.23	0.067	0.509696	0.000787363	7.81847e-05
Trim26	3.94794e-05	0.35814	0.286	0.099	0.514732	0.00653718	0.283317	0.279	0.139	1	0.00653718	7.89572e-05
Tdg	0.0157667	0.337718	0.143	0.059	1	4.07498e-05	0.439046	0.246	0.076	0.531296	0.0157667	8.14979e-05
Capza1	4.11862e-05	0.412229	0.254	0.081	0.536986	0.00373922	0.36897	0.213	0.09	1	0.00373922	8.23707e-05
Cggbp1	0.000417874	0.320147	0.333	0.146	1	4.27011e-05	0.546751	0.393	0.171	0.556737	0.000417874	8.54003e-05
Slc7a6os	4.30715e-05	0.273107	0.175	0.042	0.561566	0.0316052	0.378412	0.131	0.058	1	0.0316052	8.61411e-05
Ubald2	4.33115e-05	0.653734	0.492	0.262	0.564695	0.0134128	0.302989	0.361	0.203	1	0.0134128	8.66211e-05
Agfg1	0.000104823	0.280033	0.222	0.069	1	4.43272e-05	0.434403	0.197	0.053	0.577938	0.000104823	8.86524e-05
Banf1	0.000630515	0.298267	0.476	0.249	1	4.50177e-05	0.355231	0.393	0.166	0.586941	0.000630515	9.00335e-05
Ndufa4	4.67447e-05	0.355739	0.905	0.659	0.609457	0.000117548	0.493447	0.82	0.584	1	0.000117548	9.34872e-05
Dpy30	0.0121106	0.356379	0.413	0.262	1	4.72028e-05	0.426715	0.443	0.192	0.61543	0.0121106	9.44033e-05
Ubtf	5.4312e-05	0.44607	0.349	0.146	0.708119	4.81142e-05	0.446629	0.328	0.125	0.627312	5.4312e-05	9.6226e-05
Naca	4.81299e-05	0.426421	0.889	0.627	0.627517	0.000123285	0.556729	0.803	0.568	1	0.000123285	9.62574e-05
Acox1	4.97889e-05	0.434796	0.286	0.101	0.649147	7.97874e-05	0.309276	0.328	0.127	1	7.97874e-05	9.95753e-05
Slc31a2	0.022853	0.27575	0.175	0.086	1	5.04504e-05	0.457218	0.197	0.053	0.657772	0.022853	0.000100898
Uqcrb	0.000288104	0.348681	0.857	0.612	1	5.08616e-05	0.459273	0.82	0.554	0.663134	0.000288104	0.000101721
Ascc3	0.0505488	0.253019	0.111	0.049	1	5.18973e-05	0.342566	0.311	0.111	0.676637	0.0505488	0.000103792
Nde1	0.0064423	0.48031	0.27	0.146	1	5.2424e-05	0.356867	0.328	0.122	0.683504	0.0064423	0.000104845
Vangl2	5.24741e-05	0.264559	0.206	0.057	0.684158	0.0196877	0.259629	0.115	0.044	1	0.0196877	0.000104946
Wtap	5.43965e-05	0.251413	0.413	0.173	0.709221	0.0054064	0.337431	0.279	0.139	1	0.0054064	0.00010879
Tpst2	5.59505e-05	0.386042	0.413	0.18	0.729483	0.00191456	0.400836	0.377	0.194	1	0.00191456	0.000111898
Saysd1	5.91006e-05	0.450719	0.27	0.094	0.770553	0.000747309	0.338617	0.279	0.113	1	0.000747309	0.000118198
Map2k3	0.000269469	0.453299	0.206	0.067	1	6.44516e-05	0.389145	0.164	0.039	0.84032	0.000269469	0.000128899
Rps27	7.07433e-05	0.408498	0.508	0.257	0.922351	0.000139755	0.494663	0.443	0.215	1	0.000139755	0.000141482
Fam98c	0.000390273	0.308455	0.27	0.109	1	7.10273e-05	0.618098	0.295	0.109	0.926054	0.000390273	0.00014205
Polg	7.221e-05	0.337561	0.19	0.052	0.941475	0.000236582	0.259744	0.246	0.085	1	0.000236582	0.000144415
Taf1b	7.23123e-05	0.363914	0.238	0.079	0.942807	0.0372966	0.314566	0.164	0.081	1	0.0372966	0.000144619
Coa3	0.00053416	0.315122	0.603	0.363	1	7.24096e-05	0.438361	0.574	0.303	0.944077	0.00053416	0.000144814
Gadd45a	0.092435	0.297884	0.143	0.079	1	7.2873e-05	0.357638	0.164	0.039	0.950118	0.092435	0.000145741
Fdx1	0.000427031	0.319322	0.381	0.183	1	7.43505e-05	0.471116	0.328	0.127	0.969382	0.000427031	0.000148695
Park7	7.81015e-05	0.440163	0.857	0.538	1	0.0117183	0.272957	0.689	0.49	1	0.0117183	0.000156197
Nbeal1	7.86276e-05	0.552198	0.349	0.153	1	0.00415424	0.329989	0.377	0.208	1	0.00415424	0.000157249
Ube2d3	7.95207e-05	0.541467	0.746	0.499	1	0.00380497	0.269715	0.738	0.485	1	0.00380497	0.000159035
Zfand2b	0.003726	0.293493	0.206	0.086	1	7.99191e-05	0.475253	0.197	0.055	1	0.003726	0.000159832
Kdm3a	8.07654e-05	0.263503	0.175	0.044	1	0.00347707	0.489185	0.164	0.06	1	0.00347707	0.000161524
Sec14l1	0.000199755	0.292709	0.397	0.183	1	8.10384e-05	0.550813	0.393	0.18	1	0.000199755	0.00016207
Myo1e	0.000145927	0.43066	0.206	0.067	1	8.19048e-05	0.510066	0.246	0.083	1	0.000145927	0.000163803
Pik3c2a	0.0190025	0.419253	0.175	0.084	1	8.28097e-05	0.294834	0.279	0.097	1	0.0190025	0.000165613
Bola3	0.000219103	0.579913	0.476	0.262	1	8.53104e-05	0.390443	0.443	0.196	1	0.000219103	0.000170613
Qsox1	8.76466e-05	0.328566	0.238	0.079	1	0.00111408	0.340662	0.18	0.06	1	0.00111408	0.000175285
Hint3	8.88363e-05	0.631445	0.286	0.114	1	0.000319281	0.446161	0.262	0.102	1	0.000319281	0.000177665
Ehmt1	0.00556901	0.507765	0.206	0.089	1	9.01454e-05	0.526392	0.328	0.125	1	0.00556901	0.000180283
Adam17	9.17375e-05	0.333733	0.222	0.069	1	0.00304765	0.267867	0.18	0.067	1	0.00304765	0.000183467
Srsf4	0.000518486	0.398114	0.349	0.165	1	9.26838e-05	0.536577	0.311	0.122	1	0.000518486	0.000185359
Dpm3	9.26881e-05	0.479844	0.667	0.393	1	0.000590631	0.410926	0.557	0.333	1	0.000590631	0.000185368
Rbm39	9.75852e-05	0.429211	0.873	0.642	1	0.00248093	0.402765	0.82	0.67	1	0.00248093	0.000195161
Ctnnd1	0.000102617	0.370443	0.19	0.054	1	0.000195425	0.29502	0.164	0.044	1	0.000195425	0.000205223
Anapc5	0.00775659	0.334587	0.46	0.294	1	0.000104339	0.486578	0.525	0.266	1	0.00775659	0.000208668
Retreg3	0.00010445	0.567052	0.27	0.099	1	0.000115755	0.354981	0.279	0.099	1	0.000115755	0.000208888
Ssb	0.000106051	0.335939	0.651	0.38	1	0.00432384	0.272082	0.607	0.406	1	0.00432384	0.000212091
Trappc6b	0.00849128	0.306851	0.46	0.291	1	0.000106873	0.480999	0.459	0.222	1	0.00849128	0.000213734
Ubl5	0.000320656	0.3068	0.873	0.558	1	0.000113046	0.411057	0.738	0.462	1	0.000320656	0.00022608
Serpinb6a	0.0009457	0.365273	0.397	0.205	1	0.000114215	0.50632	0.377	0.166	1	0.0009457	0.000228416
Sun1	0.000279753	0.323121	0.238	0.084	1	0.000116557	0.395361	0.279	0.099	1	0.000279753	0.0002331
Pabpc1	0.0161994	0.34062	0.492	0.343	1	0.000119417	0.365635	0.623	0.342	1	0.0161994	0.00023882
Cmc1	0.00012308	0.298491	0.238	0.079	1	0.11961	0.267094	0.148	0.088	1	0.11961	0.000246144
Stk16	0.00263158	0.449388	0.333	0.175	1	0.000126729	0.423554	0.361	0.15	1	0.00263158	0.000253442
Mapre1	0.000232739	0.334929	0.571	0.351	1	0.000128094	0.420874	0.574	0.323	1	0.000232739	0.000256172
Laptm4a	0.000132365	0.384371	0.905	0.664	1	0.00675751	0.25889	0.902	0.707	1	0.00675751	0.000264713
Rexo2	0.000132863	0.473273	0.556	0.326	1	0.00602709	0.334828	0.459	0.277	1	0.00602709	0.000265708
Rpl10a	0.000134964	0.337522	0.873	0.617	1	0.00988574	0.261523	0.77	0.584	1	0.00988574	0.00026991
Nsmce1	0.000139059	0.493744	0.413	0.198	1	0.0142119	0.284334	0.279	0.148	1	0.0142119	0.000278099
Rpl5	0.000428691	0.389103	0.857	0.565	1	0.000141837	0.421725	0.77	0.48	1	0.000428691	0.000283653
Nf2	0.000152013	0.283764	0.159	0.04	1	0.00201732	0.262029	0.18	0.065	1	0.00201732	0.000304004
Cmpk1	0.000479821	0.40738	0.476	0.252	1	0.000162014	0.278314	0.459	0.206	1	0.000479821	0.000324001
Ephx1	0.000167849	0.321902	0.222	0.072	1	0.0268438	0.25359	0.18	0.085	1	0.0268438	0.00033567
Trnau1ap	0.000175391	0.513714	0.317	0.131	1	0.00733894	0.311839	0.279	0.136	1	0.00733894	0.000350751
Ndufa6	0.00176821	0.310327	0.794	0.563	1	0.000176819	0.397258	0.77	0.462	1	0.00176821	0.000353607
Wdr61	0.000179251	0.503035	0.365	0.173	1	0.00364128	0.354097	0.361	0.187	1	0.00364128	0.000358469
Snap23	0.000179615	0.416869	0.317	0.136	1	0.0590234	0.327514	0.23	0.139	1	0.0590234	0.000359197
Kars	0.00676225	0.357388	0.222	0.104	1	0.000181357	0.401273	0.279	0.104	1	0.00676225	0.00036268
Mettl9	0.000183896	0.33353	0.476	0.237	1	0.0205028	0.511075	0.361	0.224	1	0.0205028	0.000367759
Snapc5	0.0139123	0.306533	0.429	0.267	1	0.000187886	0.613942	0.426	0.219	1	0.0139123	0.000375736
Chtf8	0.00801652	0.257367	0.238	0.114	1	0.000188523	0.347588	0.246	0.085	1	0.00801652	0.00037701
Traf7	0.000189349	0.270919	0.27	0.099	1	0.000310513	0.291914	0.23	0.079	1	0.000310513	0.000378661
Bfar	0.0265004	0.308492	0.254	0.146	1	0.000192616	0.457779	0.344	0.145	1	0.0265004	0.000385195
Pgm1	0.00227589	0.305645	0.111	0.03	1	0.000193059	0.433554	0.148	0.037	1	0.00227589	0.000386081
Elob	0.000196554	0.386377	0.905	0.657	1	0.00192377	0.430686	0.77	0.566	1	0.00192377	0.00039307
Sbds	0.00117575	0.338239	0.524	0.309	1	0.000199722	0.41454	0.492	0.256	1	0.00117575	0.000399404
Rc3h1	0.000202428	0.524935	0.19	0.059	1	0.0494949	0.358012	0.131	0.062	1	0.0494949	0.000404815
Zbtb20	0.00020964	0.507276	0.698	0.449	1	0.0037525	0.380698	0.705	0.51	1	0.0037525	0.000419236
Rabac1	0.000212725	0.426624	0.889	0.625	1	0.000333865	0.515535	0.82	0.598	1	0.000333865	0.000425406
Hs3st1	0.00021449	0.473856	0.317	0.131	1	0.0124041	0.585073	0.213	0.104	1	0.0124041	0.000428935
Ndufaf8	0.00123067	0.312308	0.413	0.217	1	0.000223031	0.38947	0.443	0.212	1	0.00123067	0.000446012
Smarce1	0.000445472	0.346998	0.317	0.141	1	0.000236219	0.364899	0.393	0.182	1	0.000445472	0.000472381
Rack1	0.000238321	0.521876	0.651	0.425	1	0.000372631	0.431366	0.59	0.358	1	0.000372631	0.000476585
Eef1a1	0.000252741	0.349165	0.984	0.832	1	0.00262331	0.283105	0.934	0.764	1	0.00262331	0.000505418
Prrg1	0.00101266	0.368111	0.175	0.059	1	0.000260003	0.308484	0.18	0.053	1	0.00101266	0.000519939
Maea	0.000842116	0.551278	0.286	0.128	1	0.000260153	0.489165	0.262	0.099	1	0.000842116	0.000520238
Eif3b	0.000271879	0.412786	0.349	0.16	1	0.000604763	0.405321	0.311	0.136	1	0.000604763	0.000543683
Dusp11	0.00027368	0.454888	0.302	0.123	1	0.00055793	0.39796	0.393	0.185	1	0.00055793	0.000547284
Tbrg1	0.000295842	0.488952	0.413	0.202	1	0.00135786	0.547404	0.344	0.176	1	0.00135786	0.000591597
Cdk4	0.000993389	0.304836	0.476	0.267	1	0.000297482	0.483101	0.459	0.231	1	0.000993389	0.000594875
Vps72	0.000303242	0.277792	0.349	0.153	1	0.012033	0.270578	0.279	0.15	1	0.012033	0.000606392
1300002E11Rik	0.02703	0.312497	0.143	0.064	1	0.000303628	0.295604	0.197	0.062	1	0.02703	0.000607164
Arhgef2	0.0248292	0.28962	0.349	0.217	1	0.000309025	0.713081	0.344	0.152	1	0.0248292	0.000617954
Slc25a1	0.00640951	0.339763	0.175	0.072	1	0.000310907	0.403209	0.197	0.062	1	0.00640951	0.000621718
Tfeb	0.000712092	0.432619	0.222	0.081	1	0.00031337	0.307031	0.197	0.062	1	0.000712092	0.000626642
Hint1	0.000544005	0.299941	0.857	0.602	1	0.000316374	0.442118	0.787	0.533	1	0.000544005	0.000632649
Bcas2	0.0114826	0.288293	0.492	0.323	1	0.000321666	0.343062	0.557	0.296	1	0.0114826	0.000643228
Ube2r2	0.00032443	0.338645	0.349	0.16	1	0.00993667	0.430706	0.279	0.145	1	0.00993667	0.000648754
Vdac3	0.000346213	0.27263	0.683	0.412	1	0.000328977	0.388871	0.607	0.351	1	0.000346213	0.000657845
Mindy2	0.000336954	0.448237	0.365	0.17	1	0.00234741	0.283979	0.377	0.192	1	0.00234741	0.000673794
Mfap1b	0.0003407	0.345477	0.365	0.17	1	0.00636436	0.378384	0.246	0.118	1	0.00636436	0.000681283
Ppp4c	0.00300645	0.423342	0.381	0.222	1	0.000349758	0.407757	0.344	0.15	1	0.00300645	0.000699393
Cdc42ep1	0.0059918	0.362433	0.27	0.138	1	0.000355629	0.485235	0.246	0.09	1	0.0059918	0.000711131
Cox6b1	0.000362258	0.331059	0.968	0.679	1	0.00660468	0.259646	0.82	0.624	1	0.00660468	0.000724385
Oaz1	0.000368846	0.297382	0.952	0.756	1	0.00121196	0.455469	0.885	0.73	1	0.00121196	0.000737556
Mob3b	0.000371979	0.439745	0.19	0.062	1	0.00111989	0.263884	0.148	0.044	1	0.00111989	0.000743819
Naa38	0.00561893	0.451219	0.429	0.272	1	0.000393437	0.43767	0.459	0.238	1	0.00561893	0.00078672
Ctdsp2	0.000394291	0.385393	0.349	0.156	1	0.000654777	0.418162	0.246	0.095	1	0.000654777	0.000788426
Ncor1	0.000396565	0.372675	0.524	0.294	1	0.00356427	0.253297	0.475	0.273	1	0.00356427	0.000792972
Snrpg	0.000411813	0.416853	0.508	0.294	1	0.000451021	0.278192	0.557	0.293	1	0.000451021	0.000823456
Anp32b	0.00520197	0.306729	0.444	0.267	1	0.000414402	0.360152	0.459	0.247	1	0.00520197	0.000828633
Rela	0.0077953	0.342161	0.254	0.128	1	0.000473068	0.271627	0.262	0.099	1	0.0077953	0.000945913
Zmym5	0.000480379	0.49655	0.302	0.131	1	0.00379373	0.281419	0.295	0.141	1	0.00379373	0.000960528
Pfdn1	0.00616087	0.258516	0.571	0.368	1	0.000480572	0.417811	0.574	0.339	1	0.00616087	0.000960914
Eif3k	0.000511965	0.287155	0.73	0.477	1	0.00408016	0.299562	0.639	0.418	1	0.00408016	0.00102367
Msrb2	0.000526023	0.406387	0.238	0.091	1	0.0252208	0.350102	0.246	0.134	1	0.0252208	0.00105177
Rcsd1	0.0167664	0.271653	0.206	0.101	1	0.00055188	0.360965	0.295	0.118	1	0.0167664	0.00110345
Smim12	0.000562326	0.325935	0.444	0.23	1	0.0499721	0.295517	0.295	0.182	1	0.0499721	0.00112434
Polr2k	0.000639468	0.456434	0.476	0.262	1	0.00325847	0.425585	0.426	0.249	1	0.00325847	0.00127853
Tmem234	0.000653878	0.391031	0.651	0.422	1	0.00309548	0.384633	0.557	0.358	1	0.00309548	0.00130733
Dnajb1	0.000655093	0.401513	0.159	0.047	1	0.00191307	0.272642	0.197	0.074	1	0.00191307	0.00130976
Zc3h7a	0.000794542	0.372781	0.254	0.101	1	0.000656744	0.272066	0.295	0.12	1	0.000794542	0.00131306
Edf1	0.000712242	0.365407	0.825	0.575	1	0.00500262	0.377209	0.689	0.499	1	0.00500262	0.00142398
Jmjd1c	0.000713897	0.354231	0.333	0.153	1	0.0636409	0.388015	0.361	0.249	1	0.0636409	0.00142728
Nfyb	0.0015515	0.283092	0.254	0.111	1	0.000715098	0.372539	0.197	0.069	1	0.0015515	0.00142968
Thrap3	0.00102219	0.374489	0.365	0.18	1	0.00074787	0.390903	0.443	0.231	1	0.00102219	0.00149518
Ccdc186	0.00323466	0.26201	0.159	0.057	1	0.000796244	0.299862	0.197	0.067	1	0.00323466	0.00159185
Cactin	0.000823336	0.385893	0.19	0.067	1	0.0182851	0.484274	0.164	0.074	1	0.0182851	0.00164599
Zcrb1	0.000826138	0.294479	0.46	0.244	1	0.00360559	0.294947	0.393	0.21	1	0.00360559	0.00165159
Gtf2h4	0.00123137	0.270238	0.143	0.042	1	0.000850612	0.372192	0.164	0.051	1	0.00123137	0.0017005
Atpaf2	0.000864338	0.319111	0.175	0.057	1	0.0550297	0.45868	0.131	0.065	1	0.0550297	0.00172793
Ppdpf	0.00578996	0.265445	0.508	0.319	1	0.000874364	0.352368	0.525	0.284	1	0.00578996	0.00174796
Hnrnph3	0.0273471	0.394026	0.349	0.227	1	0.000935186	0.355666	0.361	0.178	1	0.0273471	0.0018695
4921524J17Rik	0.000947311	0.295998	0.254	0.104	1	0.00107596	0.427461	0.213	0.081	1	0.00107596	0.00189372
Zbtb45	0.000971457	0.399409	0.159	0.049	1	0.0341609	0.263162	0.115	0.048	1	0.0341609	0.00194197
Gsk3b	0.00651841	0.369534	0.524	0.348	1	0.00099789	0.299185	0.623	0.351	1	0.00651841	0.00199478
Zfand6	0.00100372	0.302883	0.508	0.304	1	0.00184516	0.520828	0.508	0.309	1	0.00184516	0.00200644
Oxa1l	0.174425	0.419043	0.254	0.188	1	0.00102478	0.30896	0.328	0.15	1	0.174425	0.00204851
Ift172	0.00469443	0.346465	0.159	0.059	1	0.00107362	0.411568	0.148	0.044	1	0.00469443	0.00214608
St6gal1	0.00108491	0.275327	0.19	0.067	1	0.00862215	0.251673	0.131	0.048	1	0.00862215	0.00216865
Bax	0.00108625	0.326513	0.603	0.368	1	0.00179294	0.351401	0.541	0.314	1	0.00179294	0.00217131
Sqstm1	0.00254719	0.35626	0.571	0.365	1	0.00109955	0.342686	0.574	0.339	1	0.00254719	0.00219789
Snrpf	0.00480803	0.322736	0.508	0.306	1	0.00111966	0.261726	0.475	0.24	1	0.00480803	0.00223807
Abt1	0.00113467	0.258848	0.19	0.064	1	0.0187842	0.338738	0.131	0.053	1	0.0187842	0.00226806
Zdhhc3	0.00214951	0.263091	0.206	0.081	1	0.00115663	0.275359	0.213	0.081	1	0.00214951	0.00231191
Srsf5	0.00116776	0.390224	0.746	0.538	1	0.107213	0.250557	0.672	0.54	1	0.107213	0.00233416
Arhgap18	0.00118671	0.32282	0.159	0.049	1	0.0015663	0.329312	0.164	0.055	1	0.0015663	0.00237201
Sh2b3	0.00260264	0.286002	0.206	0.079	1	0.00121719	0.287094	0.18	0.06	1	0.00260264	0.00243291
Ngdn	0.0176726	0.323758	0.302	0.175	1	0.00124348	0.411831	0.279	0.125	1	0.0176726	0.00248542
Eif3g	0.0357166	0.267552	0.556	0.393	1	0.00137666	0.35242	0.557	0.333	1	0.0357166	0.00275143
Lipa	0.00154649	0.520073	0.206	0.079	1	0.00138511	0.288762	0.197	0.072	1	0.00154649	0.0027683
Golga4	0.00146257	0.288009	0.286	0.128	1	0.00638311	0.267622	0.295	0.15	1	0.00638311	0.002923
Vapb	0.00160252	0.367719	0.46	0.272	1	0.00147755	0.264772	0.443	0.233	1	0.00160252	0.00295292
Vezf1	0.00324865	0.401836	0.286	0.138	1	0.00149562	0.449815	0.311	0.143	1	0.00324865	0.00298899
Fam210b	0.00155751	0.325477	0.206	0.081	1	0.00595012	0.31179	0.164	0.065	1	0.00595012	0.0031126
Mrps21	0.00604334	0.413933	0.603	0.42	1	0.00165913	0.281458	0.59	0.358	1	0.00604334	0.00331551
Rnh1	0.0113889	0.292517	0.365	0.222	1	0.00166134	0.366992	0.443	0.242	1	0.0113889	0.00331992
Trappc3	0.00331737	0.276966	0.429	0.252	1	0.0016665	0.388423	0.426	0.231	1	0.00331737	0.00333023
Atg5	0.293	0.424896	0.143	0.099	1	0.00170216	0.324961	0.262	0.113	1	0.293	0.00340143
Sumo2	0.00693629	0.253615	0.905	0.667	1	0.0017887	0.257557	0.803	0.573	1	0.00693629	0.00357421
Sf3a2	0.00182225	0.439252	0.254	0.119	1	0.00284082	0.269242	0.213	0.088	1	0.00284082	0.00364118
Psmd2	0.00183902	0.391619	0.46	0.274	1	0.005308	0.374934	0.443	0.263	1	0.005308	0.00367466
Polr2b	0.0019358	0.259531	0.19	0.072	1	0.0169933	0.289999	0.197	0.097	1	0.0169933	0.00386786
Drg1	0.0432328	0.291017	0.27	0.168	1	0.00206594	0.305703	0.361	0.185	1	0.0432328	0.0041276
Pnpla2	0.0021468	0.290702	0.317	0.153	1	0.00403549	0.276716	0.23	0.099	1	0.00403549	0.004289
Txn2	0.00497217	0.272311	0.54	0.346	1	0.00215281	0.299251	0.525	0.309	1	0.00497217	0.00430099
Cdc42	0.00234015	0.315756	0.889	0.659	1	0.00346642	0.315021	0.836	0.626	1	0.00346642	0.00467482
Pfdn5	0.00481566	0.341366	0.857	0.664	1	0.00234349	0.302306	0.787	0.589	1	0.00481566	0.00468148
Mical1	0.0770927	0.473094	0.143	0.077	1	0.00239084	0.397302	0.131	0.039	1	0.0770927	0.00477597
Mrpl1	0.0133533	0.377639	0.143	0.057	1	0.00241092	0.36506	0.131	0.039	1	0.0133533	0.00481603
Sdf4	0.00290528	0.297776	0.54	0.336	1	0.00251859	0.330553	0.557	0.333	1	0.00290528	0.00503083
Cflar	0.00272847	0.330425	0.27	0.121	1	0.00560416	0.317482	0.295	0.15	1	0.00560416	0.00544949
0610009O20Rik	0.00293763	0.278244	0.238	0.106	1	0.0116708	0.265737	0.213	0.099	1	0.0116708	0.00586663
Gnai3	0.0171536	0.305015	0.27	0.156	1	0.00312789	0.523886	0.295	0.141	1	0.0171536	0.006246
Nek7	0.0357139	0.311089	0.254	0.158	1	0.0040274	0.394009	0.295	0.143	1	0.0357139	0.00803858
Plpp1	0.00439726	0.587166	0.206	0.091	1	0.00749158	0.41201	0.23	0.111	1	0.00749158	0.00877518
Stk11	0.00449999	0.274746	0.349	0.183	1	0.0181647	0.292545	0.361	0.21	1	0.0181647	0.00897973
Dynlrb1	0.00455557	0.262416	0.746	0.519	1	0.00880754	0.287806	0.689	0.478	1	0.00880754	0.00909039
Eef1b2	0.00907355	0.286624	0.619	0.452	1	0.0047134	0.274143	0.59	0.37	1	0.00907355	0.00940458
Pet100	0.0103375	0.258764	0.429	0.264	1	0.0051115	0.328203	0.443	0.27	1	0.0103375	0.0101969
Tfb2m	0.00601298	0.389684	0.111	0.035	1	0.0850073	0.327919	0.115	0.058	1	0.0850073	0.0119898
Babam2	0.00796707	0.314154	0.317	0.178	1	0.0882933	0.402621	0.311	0.215	1	0.0882933	0.0158707
Caml	0.0113822	0.277063	0.286	0.153	1	0.0132875	0.353839	0.262	0.141	1	0.0132875	0.0226349
Ccdc59	0.055496	0.284892	0.349	0.24	1	0.0117936	0.299749	0.393	0.238	1	0.055496	0.0234481
Pttg1	0.0118651	0.261964	0.556	0.37	1	0.021322	0.315493	0.475	0.305	1	0.021322	0.0235894
Abhd5	0.0489816	0.276993	0.206	0.116	1	0.0126418	0.35881	0.148	0.062	1	0.0489816	0.0251238
Crnkl1	0.0129142	0.323441	0.127	0.049	1	0.0283704	0.351035	0.197	0.102	1	0.0283704	0.0256616
Grpel1	0.0163164	0.317977	0.429	0.277	1	0.0139673	0.355911	0.393	0.229	1	0.0163164	0.0277395
Mfsd10	0.0829636	0.428591	0.143	0.079	1	0.0150527	0.252035	0.197	0.09	1	0.0829636	0.0298789
Thap12	0.0299161	0.292394	0.127	0.054	1	0.0158241	0.326984	0.164	0.072	1	0.0299161	0.0313978
Bzw1	0.0168043	0.385446	0.444	0.294	1	0.0891167	0.417972	0.377	0.259	1	0.0891167	0.0333261
Nudt5	0.241025	0.329358	0.159	0.109	1	0.0262506	0.343319	0.246	0.134	1	0.241025	0.0518121
Dcaf8	0.043799	0.269141	0.333	0.215	1	0.0665991	0.258125	0.344	0.242	1	0.0665991	0.0856796
Atg14	0.0894557	0.43546	0.111	0.057	1	0.0539735	0.261527	0.148	0.076	1	0.0894557	0.105034
Mgp	0.112905	0.352221	0.175	0.104	1	0.0831984	0.534921	0.131	0.069	1	0.112905	0.159475
Hbb-bs	0.317537	4.82333	0.079	0.128	1	0.666441	3.25178	0.197	0.233	1	0.666441	0.534245

## Sheet: Ependymal conserved markers
Gene_ID	Treated_p_val	Treated_avg_log2FC	Treated_pct.1	Treated_pct.2	Treated_p_val_adj	Control_p_val	Control_avg_log2FC	Control_pct.1	Control_pct.2	Control_p_val_adj	max_pval	min_p_val
Tmem212	7.24402e-70	4.29172	1	0.006	9.44475e-66	4.82266e-105	5.0398	1	0.002	6.28779e-101	7.24402e-70	9.64533e-105
1700016K19Rik	2.60447e-69	2.84738	0.667	0	3.39571e-65	6.7528e-105	3.23095	1	0.002	8.8043e-101	2.60447e-69	1.35056e-104
Iqca	1.72736e-103	2.44426	1	0	2.25213e-99	5.11251e-100	2.57404	1	0.004	6.66569e-96	5.11251e-100	3.45472e-103
Lbp	1.72736e-103	3.58207	1	0	2.25213e-99	8.44286e-82	2.16419	0.833	0.004	1.10078e-77	8.44286e-82	3.45472e-103
Gm10714	1.72736e-103	2.49903	1	0	2.25213e-99	8.79498e-100	2.82823	0.917	0	1.14669e-95	8.79498e-100	3.45472e-103
Rsph4a	1.72736e-103	2.33475	1	0	2.25213e-99	3.38138e-91	2.25406	0.917	0.004	4.40864e-87	3.38138e-91	3.45472e-103
Cabcoco1	1.72736e-103	2.08806	1	0	2.25213e-99	3.59018e-74	1.89786	0.792	0.006	4.68088e-70	3.59018e-74	3.45472e-103
Sntn	1.72736e-103	3.03472	1	0	2.25213e-99	1.20695e-67	2.23017	0.667	0.002	1.57362e-63	1.20695e-67	3.45472e-103
Dnah12	1.72736e-103	3.51463	1	0	2.25213e-99	3.58483e-100	3.12641	0.958	0.002	4.6739e-96	3.58483e-100	3.45472e-103
Ccdc153	1.72736e-103	5.03601	1	0	2.25213e-99	1.09725e-88	5.17233	1	0.013	1.4306e-84	1.09725e-88	3.45472e-103
Cdhr4	1.72736e-103	2.63972	1	0	2.25213e-99	1.36493e-76	2.09496	0.75	0.002	1.7796e-72	1.36493e-76	3.45472e-103
Ppp1r32	1.72736e-103	1.92217	1	0	2.25213e-99	1.48117e-76	1.8026	0.75	0.002	1.93115e-72	1.48117e-76	3.45472e-103
Hdc	2.23432e-72	2.6985	0.833	0.002	2.91311e-68	2.78784e-100	3.07076	0.958	0.002	3.63478e-96	2.23432e-72	5.57567e-100
1700001C02Rik	1.83508e-55	2.82851	0.667	0.002	2.39258e-51	4.23872e-100	3.08281	0.958	0.002	5.52645e-96	1.83508e-55	8.47745e-100
Fam166b	2.28339e-86	2.15411	0.833	0	2.97708e-82	5.44923e-100	2.70744	0.958	0.002	7.10471e-96	2.28339e-86	1.08985e-99
Gm867	2.22481e-62	2.14216	0.833	0.004	2.90071e-58	8.28009e-100	2.57101	0.958	0.002	1.07956e-95	2.22481e-62	1.65602e-99
Clec3b	5.56153e-18	0.419874	0.333	0.004	7.25112e-14	1.06408e-99	2.57218	0.958	0.002	1.38735e-95	5.56153e-18	2.12816e-99
Spef1	3.43023e-43	1.69027	0.833	0.011	4.47234e-39	2.23461e-96	1.94156	1	0.006	2.91349e-92	3.43023e-43	4.46923e-96
Cfap161	2.28339e-86	2.5154	0.833	0	2.97708e-82	1.39826e-95	2.45451	0.958	0.004	1.82305e-91	2.28339e-86	2.79651e-95
1700024G13Rik	2.28339e-86	2.55014	0.833	0	2.97708e-82	1.39826e-95	2.52692	0.958	0.004	1.82305e-91	2.28339e-86	2.79651e-95
Spaca9	1.34522e-31	1.39039	0.5	0.004	1.7539e-27	1.81942e-95	1.87612	0.917	0.002	2.37216e-91	1.34522e-31	3.63883e-95
Pifo	4.97731e-46	1.83516	0.667	0.004	6.48941e-42	3.12173e-91	2.51222	0.917	0.004	4.07011e-87	4.97731e-46	6.24345e-91
Spag17	2.28339e-86	1.66849	0.833	0	2.97708e-82	8.13474e-91	2.16272	0.917	0.004	1.06061e-86	2.28339e-86	1.62695e-90
Cfap77	1.07149e-55	1.36068	0.667	0.002	1.39701e-51	1.60914e-90	1.9121	0.833	0	2.098e-86	1.07149e-55	3.21829e-90
Ak7	1.83508e-55	1.21133	0.667	0.002	2.39258e-51	2.11508e-90	1.92634	0.917	0.004	2.75764e-86	1.83508e-55	4.23016e-90
Meig1	8.28592e-47	3.39911	0.667	0.004	1.08032e-42	4.54606e-90	3.92496	1	0.011	5.92716e-86	8.28592e-47	9.09213e-90
Mia	3.62399e-89	3.43432	1	0.002	4.72495e-85	2.32695e-83	3.79179	0.958	0.013	3.03388e-79	2.32695e-83	7.24797e-89
1700001L19Rik	1.94289e-61	2.16501	0.833	0.004	2.53314e-57	6.15106e-89	2.45336	1	0.011	8.01975e-85	1.94289e-61	1.23021e-88
Zmynd10	8.64268e-89	2.3475	1	0.002	1.12683e-84	3.67008e-72	1.66286	0.708	0.002	4.78505e-68	3.67008e-72	1.72854e-88
Dnah11	8.64268e-89	1.89568	1	0.002	1.12683e-84	4.51547e-54	0.904828	0.542	0.002	5.88727e-50	4.51547e-54	1.72854e-88
Cfap54	1.15422e-88	2.8924	1	0.002	1.50487e-84	2.07608e-76	2.20615	0.875	0.011	2.70679e-72	2.07608e-76	2.30844e-88
Stmnd1	2.05729e-88	1.91599	1	0.002	2.6823e-84	3.6655e-63	1.55141	0.583	0	4.77908e-59	3.6655e-63	4.11459e-88
Rsph1	2.23432e-72	3.77802	0.833	0.002	2.91311e-68	2.75459e-88	3.99106	1	0.013	3.59144e-84	2.23432e-72	5.50919e-88
Spag6l	9.09609e-72	1.58605	0.833	0.002	1.18595e-67	3.889e-88	2.37346	0.917	0.006	5.07048e-84	9.09609e-72	7.77801e-88
Fam183b	2.23432e-72	3.44879	0.833	0.002	2.91311e-68	6.43048e-88	3.99746	1	0.013	8.38406e-84	2.23432e-72	1.2861e-87
1110017D15Rik	2.28339e-86	3.46705	0.833	0	2.97708e-82	6.90066e-88	4.11076	1	0.013	8.99708e-84	2.28339e-86	1.38013e-87
1700012B09Rik	2.28339e-86	3.1512	0.833	0	2.97708e-82	7.1976e-88	3.26714	0.917	0.006	9.38423e-84	2.28339e-86	1.43952e-87
Pih1d2	1.46767e-10	0.5194	0.333	0.011	1.91355e-06	7.1976e-88	2.34788	0.917	0.006	9.38423e-84	1.46767e-10	1.43952e-87
1700007G11Rik	2.28339e-86	2.21235	0.833	0	2.97708e-82	1.55165e-87	2.27703	0.917	0.006	2.02304e-83	2.28339e-86	3.1033e-87
Ccdc30	1.30982e-30	0.936789	0.667	0.011	1.70774e-26	1.62182e-87	1.85416	0.958	0.009	2.11453e-83	1.30982e-30	3.24364e-87
Capsl	2.40049e-55	1.79789	0.667	0.002	3.12976e-51	2.27695e-87	2.59356	0.917	0.006	2.96869e-83	2.40049e-55	4.5539e-87
1500015O10Rik	2.28339e-86	2.68672	0.833	0	2.97708e-82	1.36493e-76	2.41548	0.75	0.002	1.7796e-72	1.36493e-76	4.56677e-86
Cfap65	2.28339e-86	1.21983	0.833	0	2.97708e-82	2.6356e-77	1.57294	0.792	0.004	3.43629e-73	2.6356e-77	4.56677e-86
Akap14	2.28339e-86	1.29025	0.833	0	2.97708e-82	1.11786e-67	1.10154	0.625	0	1.45746e-63	1.11786e-67	4.56677e-86
Casc1	2.28339e-86	1.21983	0.833	0	2.97708e-82	2.9785e-50	1.19227	0.542	0.004	3.88337e-46	2.9785e-50	4.56677e-86
Dmkn	2.28339e-86	2.3181	0.833	0	2.97708e-82	9.1349e-82	2.31243	0.833	0.004	1.19101e-77	9.1349e-82	4.56677e-86
Ccdc81	2.28339e-86	1.72897	0.833	0	2.97708e-82	3.6655e-63	1.28672	0.583	0	4.77908e-59	3.6655e-63	4.56677e-86
Got1l1	2.28339e-86	1.80029	0.833	0	2.97708e-82	2.71214e-72	1.86892	0.75	0.004	3.53609e-68	2.71214e-72	4.56677e-86
Lrrc36	2.28339e-86	1.59924	0.833	0	2.97708e-82	3.27595e-72	1.46342	0.667	0	4.27118e-68	3.27595e-72	4.56677e-86
Hydin	2.28339e-86	1.83959	0.833	0	2.97708e-82	4.31861e-72	1.44867	0.708	0.002	5.6306e-68	4.31861e-72	4.56677e-86
Dynlrb2	2.28339e-86	3.76992	0.833	0	2.97708e-82	2.49513e-83	3.89676	0.958	0.013	3.25315e-79	2.49513e-83	4.56677e-86
Mycbpap	2.28339e-86	1.96422	0.833	0	2.97708e-82	2.49226e-81	1.39893	0.75	0	3.24941e-77	2.49226e-81	4.56677e-86
Lrrc46	2.28339e-86	1.82699	0.833	0	2.97708e-82	2.49226e-81	1.52796	0.75	0	3.24941e-77	2.49226e-81	4.56677e-86
2410004P03Rik	2.28339e-86	2.74015	0.833	0	2.97708e-82	3.92558e-75	2.10451	0.875	0.011	5.11817e-71	3.92558e-75	4.56677e-86
3300002A11Rik	2.28339e-86	2.26936	0.833	0	2.97708e-82	8.44286e-82	2.65147	0.833	0.004	1.10078e-77	8.44286e-82	4.56677e-86
Maats1	2.28339e-86	1.55076	0.833	0	2.97708e-82	4.31861e-72	1.62438	0.708	0.002	5.6306e-68	4.31861e-72	4.56677e-86
Plin5	2.28339e-86	1.51107	0.833	0	2.97708e-82	3.6655e-63	1.21785	0.583	0	4.77908e-59	3.6655e-63	4.56677e-86
C230072F16Rik	2.28339e-86	2.22188	0.833	0	2.97708e-82	6.46507e-86	1.68257	0.792	0	8.42916e-82	6.46507e-86	4.56677e-86
Tctex1d4	2.22481e-62	2.75089	0.833	0.004	2.90071e-58	3.57325e-86	2.67605	0.958	0.011	4.65881e-82	2.22481e-62	7.14651e-86
Mns1	3.05118e-48	2.22586	1	0.015	3.97812e-44	6.15157e-86	2.23269	1	0.013	8.02042e-82	3.05118e-48	1.23031e-85
Ccdc33	1.40244e-55	2.03112	0.667	0.002	1.8285e-51	6.72441e-86	2.16356	0.833	0.002	8.76728e-82	1.40244e-55	1.34488e-85
Calml4	1.40244e-55	2.35062	0.667	0.002	1.8285e-51	2.57608e-84	3.17046	0.917	0.009	3.3587e-80	1.40244e-55	5.15217e-84
Ccdc113	1.5284e-61	2.04698	0.833	0.004	1.99272e-57	6.99503e-83	2.46834	0.875	0.006	9.12012e-79	1.5284e-61	1.39901e-82
Cfap44	3.92053e-72	1.42272	0.833	0.002	5.11159e-68	4.01e-82	1.72477	0.875	0.006	5.22823e-78	3.92053e-72	8.01999e-82
Wdr66	1.75631e-39	1.50992	0.5	0.002	2.28987e-35	8.65329e-82	1.82324	0.792	0.002	1.12822e-77	1.75631e-39	1.73066e-81
Enkur	8.18398e-56	2.17347	0.667	0.002	1.06703e-51	1.61036e-81	2.73666	0.917	0.011	2.09959e-77	8.18398e-56	3.22072e-81
Folr1	2.5953e-52	1.14976	0.5	0	3.38376e-48	2.49226e-81	1.77858	0.75	0	3.24941e-77	2.5953e-52	4.98452e-81
Ccdc180	2.25915e-39	1.6013	0.5	0.002	2.94548e-35	2.49226e-81	1.61436	0.75	0	3.24941e-77	2.25915e-39	4.98452e-81
Spa17	2.38313e-34	2.53172	1	0.028	3.10713e-30	2.51856e-81	2.60198	1	0.017	3.2837e-77	2.38313e-34	5.03713e-81
Fank1	2.60447e-69	1.20604	0.667	0	3.39571e-65	4.13213e-81	1.52697	0.792	0.002	5.38748e-77	2.60447e-69	8.26427e-81
Crygn	2.16217e-35	1.57397	0.667	0.009	2.81903e-31	4.13213e-81	2.01364	0.792	0.002	5.38748e-77	2.16217e-35	8.26427e-81
Mlf1	1.54126e-35	2.42733	0.667	0.009	2.0095e-31	1.05276e-80	3.10438	0.958	0.015	1.37259e-76	1.54126e-35	2.10553e-80
Lrrc23	7.43123e-62	1.69087	0.833	0.004	9.68883e-58	6.04122e-80	2.2243	0.875	0.009	7.87654e-76	7.43123e-62	1.20824e-79
Efcab10	1.40244e-55	2.45956	0.667	0.002	1.8285e-51	8.8758e-79	2.77993	0.833	0.006	1.15723e-74	1.40244e-55	1.77516e-78
Dnaic2	9.78491e-48	1.30807	0.833	0.009	1.27576e-43	2.19825e-78	1.63982	0.833	0.006	2.86608e-74	9.78491e-48	4.3965e-78
Iqcg	2.60447e-69	1.88279	0.667	0	3.39571e-65	4.35897e-78	2.15755	0.917	0.013	5.68323e-74	2.60447e-69	8.71794e-78
Ccdc121	1.05812e-39	1.14427	0.667	0.006	1.37958e-35	3.6041e-77	1.73006	0.792	0.004	4.69903e-73	1.05812e-39	7.20821e-77
Cfap45	3.19139e-48	1.91993	0.833	0.009	4.16093e-44	4.05814e-77	2.20204	1	0.019	5.291e-73	3.19139e-48	8.11628e-77
Efcab1	4.20673e-77	2.33434	1	0.004	5.48473e-73	4.86716e-70	2.09978	0.875	0.015	6.3458e-66	4.86716e-70	8.41345e-77
Ttc21a	9.09609e-72	2.01181	0.833	0.002	1.18595e-67	4.92713e-77	1.69563	0.792	0.004	6.42399e-73	9.09609e-72	9.85425e-77
Myo16	2.5953e-52	1.21803	0.5	0	3.38376e-48	9.22138e-77	1.228	0.708	0	1.20228e-72	2.5953e-52	1.84428e-76
Spag16	2.25915e-39	0.935212	0.5	0.002	2.94548e-35	9.22138e-77	1.39938	0.708	0	1.20228e-72	2.25915e-39	1.84428e-76
1700028P14Rik	2.60447e-69	1.43598	0.667	0	3.39571e-65	1.36493e-76	1.31681	0.75	0.002	1.7796e-72	2.60447e-69	2.72986e-76
Tekt1	1.64867e-54	2.55464	0.833	0.006	2.14953e-50	2.3561e-76	2.3289	0.958	0.017	3.07188e-72	1.64867e-54	4.71219e-76
Foxj1	1.19109e-45	3.00893	1	0.017	1.55294e-41	6.96187e-76	2.49485	0.833	0.009	9.07688e-72	1.19109e-45	1.39237e-75
Nme5	5.8797e-49	2.16459	0.833	0.009	7.66595e-45	4.42404e-74	2.25681	0.958	0.019	5.76807e-70	5.8797e-49	8.84809e-74
Drc3	1.64443e-31	1.19383	0.5	0.004	2.144e-27	5.68586e-74	2.49434	0.958	0.019	7.41322e-70	1.64443e-31	1.13717e-73
Cd24a	5.11234e-34	3.24425	1	0.028	6.66547e-30	7.34722e-74	3.01373	0.917	0.017	9.57931e-70	5.11234e-34	1.46944e-73
Cdhr3	2.60447e-69	1.9228	0.667	0	3.39571e-65	7.59075e-74	1.95834	0.792	0.006	9.89682e-70	2.60447e-69	1.51815e-73
Cfap126	1.17479e-57	2.99957	1	0.011	1.53169e-53	2.34475e-73	3.25433	0.917	0.017	3.05709e-69	1.17479e-57	4.68951e-73
Dnali1	1.29908e-46	2.13663	0.667	0.004	1.69373e-42	2.50633e-73	2.19631	0.792	0.006	3.26776e-69	1.29908e-46	5.01267e-73
Ppp1r36	5.94933e-40	2.09116	0.667	0.006	7.75673e-36	3.6372e-73	2.0947	0.792	0.006	4.74218e-69	5.94933e-40	7.2744e-73
Mapk15	3.92053e-72	1.59243	0.833	0.002	5.11159e-68	4.54692e-73	1.74711	0.792	0.006	5.92827e-69	3.92053e-72	9.09383e-73
Msx1	1.14528e-05	0.814756	0.5	0.056	0.149322	4.77619e-73	1.7043	0.875	0.013	6.22719e-69	1.14528e-05	9.55238e-73
1700007K13Rik	5.27134e-40	2.28687	0.833	0.013	6.87277e-36	6.69422e-73	2.45482	0.958	0.021	8.72793e-69	5.27134e-40	1.33884e-72
Fam92b	3.98106e-18	0.921993	0.333	0.004	5.1905e-14	2.87479e-72	1.43393	0.708	0.002	3.74815e-68	3.98106e-18	5.74958e-72
Ubxn10	1.83508e-55	1.17993	0.667	0.002	2.39258e-51	3.27595e-72	1.2559	0.667	0	4.27118e-68	1.83508e-55	6.5519e-72
Anxa8	3.92053e-72	1.7403	0.833	0.002	5.11159e-68	7.80335e-41	0.654339	0.375	0	1.0174e-36	7.80335e-41	7.84107e-72
1700019G24Rik	2.60447e-69	1.59166	0.667	0	3.39571e-65	4.68452e-72	2.00524	0.708	0.002	6.10767e-68	2.60447e-69	9.36903e-72
Cpn1	8.99453e-32	1.23601	0.5	0.004	1.17271e-27	4.68452e-72	1.4266	0.708	0.002	6.10767e-68	8.99453e-32	9.36903e-72
Ak8	9.09609e-72	1.64542	0.833	0.002	1.18595e-67	1.565e-63	0.97509	0.625	0.002	2.04044e-59	1.565e-63	1.81922e-71
Dnah9	9.09609e-72	2.0944	0.833	0.002	1.18595e-67	1.10067e-63	1.4084	0.667	0.004	1.43505e-59	1.10067e-63	1.81922e-71
Ccdc146	3.87199e-40	1.81707	0.833	0.013	5.0483e-36	2.71184e-70	2.30335	0.875	0.015	3.5357e-66	3.87199e-40	5.42368e-70
Odf3b	4.60478e-70	3.13953	1	0.006	6.00372e-66	2.43989e-65	2.93015	1	0.034	3.18112e-61	2.43989e-65	9.20957e-70
Smim5	7.08149e-18	1.51191	0.667	0.026	9.23284e-14	8.07999e-70	1.67829	0.792	0.009	1.05347e-65	7.08149e-18	1.616e-69
Cfap43	5.26418e-52	1.73662	1	0.013	6.86344e-48	1.35038e-69	1.83294	0.833	0.013	1.76062e-65	5.26418e-52	2.70076e-69
Gm11992	3.60638e-62	1.96325	0.833	0.004	4.702e-58	1.58252e-69	1.77447	0.75	0.006	2.06329e-65	3.60638e-62	3.16504e-69
Fgf7	2.60447e-69	0.725624	0.667	0	3.39571e-65	8.05326e-41	0.605	0.417	0.002	1.04998e-36	8.05326e-41	5.20895e-69
Stoml3	2.60447e-69	1.4187	0.667	0	3.39571e-65	1.11786e-67	1.51615	0.625	0	1.45746e-63	1.11786e-67	5.20895e-69
Lrrc71	2.60447e-69	1.40192	0.667	0	3.39571e-65	1.15556e-58	1.11955	0.542	0	1.50662e-54	1.15556e-58	5.20895e-69
Cfap206	2.60447e-69	1.74476	0.667	0	3.39571e-65	4.56247e-68	1.55985	0.667	0.002	5.94855e-64	4.56247e-68	5.20895e-69
Ak9	2.60447e-69	1.29384	0.667	0	3.39571e-65	3.6655e-63	1.13335	0.583	0	4.77908e-59	3.6655e-63	5.20895e-69
Col6a5	2.60447e-69	1.93215	0.667	0	3.39571e-65	2.04375e-36	0.644997	0.333	0	2.66464e-32	2.04375e-36	5.20895e-69
Dsg2	2.60447e-69	1.18955	0.667	0	3.39571e-65	2.49858e-37	0.621086	0.417	0.004	3.25765e-33	2.49858e-37	5.20895e-69
Cfap70	2.5953e-52	1.07411	0.5	0	3.38376e-48	8.05411e-69	1.68857	0.75	0.006	1.0501e-64	2.5953e-52	1.61082e-68
Gm19935	2.38497e-38	3.67448	1	0.024	3.10952e-34	1.90668e-68	3.0825	1	0.032	2.48593e-64	2.38497e-38	3.81336e-68
Lrrc74b	1.83508e-55	1.82339	0.667	0.002	2.39258e-51	3.02045e-68	1.60831	0.708	0.004	3.93806e-64	1.83508e-55	6.0409e-68
Ankrd66	1.23329e-19	0.489277	0.5	0.011	1.60796e-15	3.80576e-68	1.41651	0.708	0.004	4.96195e-64	1.23329e-19	7.61152e-68
Bace2	2.41959e-16	1.31726	0.5	0.015	3.15466e-12	4.7801e-67	1.53556	0.792	0.011	6.2323e-63	2.41959e-16	9.56021e-67
Lrriq1	1.64443e-31	0.751123	0.5	0.004	2.144e-27	1.0837e-66	1.76834	0.792	0.011	1.41292e-62	1.64443e-31	2.16739e-66
1700088E04Rik	2.60325e-34	2.73068	0.833	0.017	3.39411e-30	1.28418e-65	2.5234	0.917	0.026	1.67431e-61	2.60325e-34	2.56835e-65
Ubxn11	8.88277e-54	1.5333	0.833	0.006	1.15814e-49	1.0036e-64	1.71788	0.792	0.013	1.30849e-60	8.88277e-54	2.00719e-64
Tekt4	1.55167e-39	0.990121	0.667	0.006	2.02306e-35	2.81106e-64	1.51385	0.708	0.006	3.66505e-60	1.55167e-39	5.62211e-64
Spef2	1.26178e-26	1.36909	0.5	0.006	1.6451e-22	3.53521e-64	2.18495	0.833	0.017	4.60921e-60	1.26178e-26	7.07042e-64
Catip	2.56323e-19	2.0016	0.667	0.024	3.34194e-15	3.74623e-64	1.73211	0.917	0.023	4.88433e-60	2.56323e-19	7.49245e-64
Spag8	1.07149e-55	1.5412	0.667	0.002	1.39701e-51	1.61189e-63	1.39198	0.667	0.004	2.10159e-59	1.07149e-55	3.22379e-63
Rsph10b	2.5953e-52	0.620217	0.5	0	3.38376e-48	1.87735e-63	1.09422	0.667	0.004	2.44769e-59	2.5953e-52	3.75471e-63
Gm38414	2.9049e-39	0.563182	0.5	0.002	3.78741e-35	3.6655e-63	1.15521	0.583	0	4.77908e-59	2.9049e-39	7.331e-63
Lgals3	9.32968e-23	1.23518	0.5	0.009	1.2164e-18	1.62395e-62	1.75256	0.75	0.011	2.1173e-58	9.32968e-23	3.2479e-62
Lrrc51	1.53877e-34	2.61362	0.833	0.017	2.00624e-30	1.72325e-62	2.73248	0.917	0.03	2.24677e-58	1.53877e-34	3.44649e-62
Chek2	2.3207e-34	1.57609	1	0.026	3.02572e-30	4.49901e-62	1.79907	0.792	0.015	5.86581e-58	2.3207e-34	8.99802e-62
Cd55	2.46927e-61	1.49586	0.833	0.004	3.21943e-57	2.0783e-41	0.781946	0.458	0.004	2.70969e-37	2.0783e-41	4.93854e-61
Pvalb	1.43286e-22	1.30063	0.5	0.009	1.86816e-18	1.44095e-60	1.45459	0.708	0.009	1.87872e-56	1.43286e-22	2.88191e-60
Morn5	8.28592e-47	1.88834	0.667	0.004	1.08032e-42	4.0339e-60	2.41386	0.792	0.017	5.2594e-56	8.28592e-47	8.0678e-60
Myo7a	1.16174e-14	0.957794	0.333	0.006	1.51468e-10	7.92092e-60	1.20182	0.667	0.006	1.03273e-55	1.16174e-14	1.58418e-59
Aebp1	2.11078e-38	3.32704	1	0.024	2.75203e-34	2.85784e-59	2.73141	0.875	0.028	3.72605e-55	2.11078e-38	5.71568e-59
BC051019	1.29908e-46	1.76553	0.667	0.004	1.69373e-42	4.74748e-59	0.856074	0.625	0.004	6.18977e-55	1.29908e-46	9.49497e-59
Kif27	2.5953e-52	0.569489	0.5	0	3.38376e-48	5.55977e-59	0.88396	0.583	0.002	7.24882e-55	2.5953e-52	1.11195e-58
Dgat2	5.98931e-17	2.01704	0.667	0.028	7.80886e-13	6.21697e-59	1.85213	0.792	0.017	8.10568e-55	5.98931e-17	1.24339e-58
Gm16006	3.21859e-09	0.287434	0.333	0.013	4.1964e-05	6.83247e-59	1.74947	0.708	0.011	8.90818e-55	3.21859e-09	1.36649e-58
1700003E16Rik	3.98106e-18	0.584002	0.333	0.004	5.1905e-14	9.73913e-59	1.19735	0.583	0.002	1.26979e-54	3.98106e-18	1.94783e-58
Dusp14	1.00672e-36	2.15752	1	0.024	1.31256e-32	9.90941e-59	1.53673	0.833	0.021	1.29199e-54	1.00672e-36	1.98188e-58
T2	2.5953e-52	0.711515	0.5	0	3.38376e-48	1.15556e-58	1.13537	0.542	0	1.50662e-54	2.5953e-52	2.31112e-58
Ccdc78	7.20965e-40	1.67197	0.667	0.006	9.39995e-36	1.16363e-58	1.56647	0.708	0.011	1.51715e-54	7.20965e-40	2.32727e-58
Cdkl4	1.64443e-31	1.79734	0.5	0.004	2.144e-27	1.23795e-58	0.989851	0.583	0.002	1.61404e-54	1.64443e-31	2.47591e-58
6820408C15Rik	2.5953e-52	1.14868	0.5	0	3.38376e-48	1.57323e-58	1.03874	0.583	0.002	2.05118e-54	2.5953e-52	3.14647e-58
Wdr63	1.75631e-39	0.883995	0.5	0.002	2.28987e-35	1.57323e-58	0.972783	0.583	0.002	2.05118e-54	1.75631e-39	3.14647e-58
Riiad1	1.31988e-23	2.27093	0.667	0.017	1.72086e-19	2.01686e-58	3.3199	1	0.047	2.62959e-54	1.31988e-23	4.03373e-58
Gm12326	5.5973e-06	0.728252	0.333	0.024	0.0729776	5.68488e-58	1.81606	0.75	0.015	7.41194e-54	5.5973e-06	1.13698e-57
Erich2	2.25915e-39	0.776275	0.5	0.002	2.94548e-35	3.00183e-57	1.41425	0.667	0.009	3.91378e-53	2.25915e-39	6.00365e-57
Vit	3.5778e-57	1.89674	1	0.011	4.66474e-53	6.05198e-30	1.06006	0.625	0.034	7.89057e-26	6.05198e-30	7.1556e-57
Med9os	2.05954e-28	1.47852	0.667	0.013	2.68523e-24	4.23182e-57	1.43756	0.667	0.009	5.51745e-53	2.05954e-28	8.46364e-57
Cep126	1.28148e-39	1.34817	0.667	0.006	1.6708e-35	4.8052e-57	1.81724	0.792	0.019	6.26502e-53	1.28148e-39	9.6104e-57
Ccdc74a	2.75811e-10	1.33157	0.5	0.028	3.59603e-06	1.88244e-56	1.98622	0.875	0.03	2.45433e-52	2.75811e-10	3.76488e-56
Vwa3a	8.18398e-56	1.27518	0.667	0.002	1.06703e-51	1.93821e-48	1.07357	0.583	0.009	2.52704e-44	1.93821e-48	1.6368e-55
Wdr78	1.40244e-55	1.51065	0.667	0.002	1.8285e-51	5.60052e-43	1.48066	0.667	0.021	7.30196e-39	5.60052e-43	2.80488e-55
Cfap57	1.40244e-55	1.4992	0.667	0.002	1.8285e-51	3.45239e-50	0.747878	0.542	0.004	4.50122e-46	3.45239e-50	2.80488e-55
Myb	8.70943e-24	0.903615	0.333	0.002	1.13554e-19	1.45757e-55	1.0742	0.625	0.006	1.90038e-51	8.70943e-24	2.91515e-55
Barx2	1.83508e-55	1.28242	0.667	0.002	2.39258e-51	3.95564e-44	1.21801	0.542	0.009	5.15737e-40	3.95564e-44	3.67016e-55
Gm973	1.63902e-22	1.8356	0.833	0.032	2.13695e-18	2.03236e-55	2.2739	1	0.047	2.64979e-51	1.63902e-22	4.06471e-55
Crb2	2.40049e-55	0.858495	0.667	0.002	3.12976e-51	1.98132e-20	0.450586	0.25	0.004	2.58325e-16	1.98132e-20	4.80098e-55
Vwa5b1	2.40049e-55	1.06621	0.667	0.002	3.12976e-51	4.25842e-32	0.662065	0.333	0.002	5.55213e-28	4.25842e-32	4.80098e-55
Dnaaf3	2.40049e-55	1.32557	0.667	0.002	3.12976e-51	2.87711e-45	0.733177	0.417	0	3.75117e-41	2.87711e-45	4.80098e-55
Cdkl2	8.49132e-20	1.03621	0.5	0.011	1.1071e-15	3.70104e-55	1.51103	0.708	0.013	4.82541e-51	8.49132e-20	7.40207e-55
Tctex1d1	2.32073e-35	0.488141	0.333	0	3.02577e-31	1.6511e-54	0.918777	0.583	0.004	2.15271e-50	2.32073e-35	3.30221e-54
Dnah5	3.98106e-18	0.964813	0.333	0.004	5.1905e-14	1.77901e-54	1.3371	0.583	0.004	2.31948e-50	3.98106e-18	3.55803e-54
Cfap46	1.7336e-14	0.43127	0.333	0.006	2.26027e-10	1.77901e-54	1.34983	0.583	0.004	2.31948e-50	1.7336e-14	3.55803e-54
Cd109	2.5953e-52	1.05535	0.5	0	3.38376e-48	2.59053e-54	0.995495	0.542	0.002	3.37753e-50	2.5953e-52	5.18106e-54
C130026L21Rik	2.5953e-52	0.569489	0.5	0	3.38376e-48	4.51547e-54	0.837389	0.542	0.002	5.88727e-50	2.5953e-52	9.03093e-54
Cfap69	1.95827e-09	1.64158	0.333	0.013	2.55319e-05	4.90375e-54	1.48515	0.667	0.011	6.39351e-50	1.95827e-09	9.8075e-54
Wdr35	1.34302e-11	1.04393	0.5	0.024	1.75103e-07	7.48531e-53	1.48205	0.75	0.019	9.75935e-49	1.34302e-11	1.49706e-52
Gm17455	8.28592e-47	1.80913	0.667	0.004	1.08032e-42	2.05841e-52	1.54444	0.625	0.009	2.68376e-48	8.28592e-47	4.11682e-52
1700013F07Rik	2.5953e-52	0.720311	0.5	0	3.38376e-48	1.02301e-49	1.05201	0.458	0	1.3338e-45	1.02301e-49	5.19061e-52
Dnah1	2.5953e-52	1.02568	0.5	0	3.38376e-48	8.86891e-48	1.14017	0.583	0.009	1.15633e-43	8.86891e-48	5.19061e-52
Kif9	2.5953e-52	1.58812	0.5	0	3.38376e-48	2.82208e-47	1.13101	0.625	0.013	3.67943e-43	2.82208e-47	5.19061e-52
Nuf2	5.26418e-52	2.27626	1	0.013	6.86344e-48	2.03108e-51	1.56999	0.75	0.021	2.64812e-47	2.03108e-51	1.05284e-51
Drc1	1.12515e-36	1.84166	0.833	0.015	1.46697e-32	4.65742e-51	1.53895	0.75	0.021	6.07235e-47	1.12515e-36	9.31485e-51
Fhad1	7.86717e-18	1.49182	0.5	0.013	1.02572e-13	6.13756e-51	1.69372	0.75	0.021	8.00216e-47	7.86717e-18	1.22751e-50
4932443I19Rik	2.05954e-28	1.82207	0.667	0.013	2.68523e-24	2.56381e-50	1.73545	0.75	0.021	3.34269e-46	2.05954e-28	5.12761e-50
Spint2	3.36185e-19	2.36622	0.667	0.024	4.38318e-15	3.34976e-50	2.25334	0.833	0.032	4.36742e-46	3.36185e-19	6.69952e-50
Tmem107	7.84062e-27	2.82891	1	0.041	1.02226e-22	4.94708e-50	2.94175	0.958	0.057	6.45e-46	7.84062e-27	9.89416e-50
Hist1h4i	4.81744e-10	0.63116	0.5	0.028	6.28098e-06	5.39624e-50	1.07739	0.625	0.011	7.03562e-46	4.81744e-10	1.07925e-49
Saxo2	0.000206605	0.389474	0.167	0.009	1	9.60195e-50	1.40966	0.625	0.011	1.2519e-45	0.000206605	1.92039e-49
Ccdc65	8.73515e-40	1.39129	0.667	0.006	1.13889e-35	1.93806e-49	1.03911	0.625	0.011	2.52684e-45	8.73515e-40	3.87611e-49
Spata33	5.56153e-18	0.342497	0.333	0.004	7.25112e-14	2.34629e-49	1.18107	0.625	0.011	3.0591e-45	5.56153e-18	4.69259e-49
Ccdc39	1.67747e-20	1.81474	0.667	0.022	2.18708e-16	6.27779e-49	2.03818	0.875	0.04	8.18499e-45	1.67747e-20	1.25556e-48
Ccdc189	9.22574e-14	1.44928	0.667	0.035	1.20285e-09	7.1266e-49	1.42023	0.792	0.028	9.29166e-45	9.22574e-14	1.42532e-48
Bbox1	4.59087e-36	1.68227	0.833	0.015	5.98558e-32	1.02046e-48	1.67704	0.75	0.023	1.33047e-44	4.59087e-36	2.04092e-48
Syt10	8.70943e-24	0.55808	0.333	0.002	1.13554e-19	1.67513e-48	1.30202	0.667	0.015	2.18403e-44	8.70943e-24	3.35026e-48
Bicc1	1.3135e-14	0.983768	0.5	0.017	1.71254e-10	1.67513e-48	1.26624	0.667	0.015	2.18403e-44	1.3135e-14	3.35026e-48
Cfap100	7.86717e-18	1.08933	0.5	0.013	1.02572e-13	2.14121e-48	1.36709	0.75	0.023	2.79171e-44	7.86717e-18	4.28242e-48
Lrrc6	2.9049e-39	1.00138	0.5	0.002	3.78741e-35	5.58923e-48	1.15723	0.583	0.009	7.28724e-44	2.9049e-39	1.11785e-47
Kif6	2.1576e-12	0.893662	0.333	0.009	2.81308e-08	2.66487e-47	0.920672	0.542	0.006	3.47446e-43	2.1576e-12	5.32974e-47
Ccdc162	2.54558e-46	1.35624	0.667	0.004	3.31893e-42	3.76889e-47	1.1717	0.542	0.006	4.91388e-43	2.54558e-46	7.53778e-47
Fbln7	1.55167e-39	1.19499	0.667	0.006	2.02306e-35	6.11716e-47	1.15071	0.542	0.006	7.97556e-43	1.55167e-39	1.22343e-46
Ulk4	3.1137e-20	1.33679	0.5	0.011	4.05965e-16	1.28507e-46	1.14211	0.625	0.013	1.67548e-42	3.1137e-20	2.57015e-46
Anxa1	1.38238e-20	1.85667	0.667	0.022	1.80234e-16	1.95991e-46	2.19891	0.708	0.023	2.55533e-42	1.38238e-20	3.91981e-46
Stk33	2.03474e-46	1.23348	0.667	0.004	2.65289e-42	3.81461e-37	0.727346	0.417	0.004	4.97349e-33	3.81461e-37	4.06947e-46
Lrrc18	3.18391e-46	1.16544	0.667	0.004	4.15119e-42	3.85293e-15	0.251656	0.167	0.002	5.02346e-11	3.85293e-15	6.36783e-46
Ankrd42	2.2653e-34	0.652914	0.667	0.009	2.9535e-30	3.27799e-46	1.07694	0.5	0.004	4.27384e-42	2.2653e-34	6.55598e-46
Mak	1.7336e-14	0.859821	0.333	0.006	2.26027e-10	8.4641e-46	0.889863	0.5	0.004	1.10355e-41	1.7336e-14	1.69282e-45
Cxadr	1.7336e-14	0.313705	0.333	0.006	2.26027e-10	2.87711e-45	0.828762	0.417	0	3.75117e-41	1.7336e-14	5.75421e-45
Iqgap2	3.36587e-12	0.253221	0.333	0.009	4.38842e-08	3.23537e-45	0.82096	0.458	0.002	4.21827e-41	3.36587e-12	6.47074e-45
Cetn4	4.39614e-34	2.34572	0.833	0.017	5.73169e-30	5.75275e-44	1.98772	0.833	0.043	7.50043e-40	4.39614e-34	1.15055e-43
Fbxo36	4.66854e-07	1.04182	0.5	0.045	0.00608684	4.67323e-43	1.98858	0.792	0.038	6.09295e-39	4.66854e-07	9.34645e-43
Ttc12	7.03796e-18	1.12535	0.5	0.013	9.17609e-14	8.33424e-43	1.14008	0.583	0.013	1.08662e-38	7.03796e-18	1.66685e-42
Psmc3ip	2.61166e-18	0.87864	0.667	0.024	3.40508e-14	5.12695e-42	1.15699	0.708	0.028	6.68451e-38	2.61166e-18	1.02539e-41
Calb1	2.92528e-17	1.58961	0.667	0.026	3.81398e-13	8.36431e-42	1.52824	0.792	0.036	1.09054e-37	2.92528e-17	1.67286e-41
Ascc1	4.32267e-14	3.58211	0.833	0.065	5.63589e-10	3.20772e-41	3.2103	0.917	0.074	4.18222e-37	4.32267e-14	6.41543e-41
Mipep	6.34742e-12	1.64737	0.667	0.043	8.27577e-08	4.46139e-41	1.23141	0.708	0.028	5.81676e-37	6.34742e-12	8.92278e-41
Elmod1	1.81962e-11	0.804362	0.667	0.041	2.37242e-07	5.66401e-41	1.37412	0.833	0.043	7.38474e-37	1.81962e-11	1.1328e-40
Slc24a4	2.9049e-39	0.67796	0.5	0.002	3.78741e-35	8.05326e-41	0.614245	0.417	0.002	1.04998e-36	2.9049e-39	1.61065e-40
Dyx1c1	3.36641e-18	0.606987	0.333	0.004	4.38913e-14	8.05326e-41	0.851742	0.417	0.002	1.04998e-36	3.36641e-18	1.61065e-40
Dnaja4	8.31105e-15	1.79233	0.833	0.056	1.08359e-10	1.11368e-40	1.79083	0.792	0.043	1.45202e-36	8.31105e-15	2.22736e-40
Nin	1.19903e-08	1.04607	0.5	0.035	0.000156329	1.49503e-40	1.60646	0.792	0.043	1.94922e-36	1.19903e-08	2.99006e-40
Ccdc114	4.81718e-11	1.20967	0.5	0.026	6.28064e-07	3.694e-40	1.39855	0.708	0.03	4.81624e-36	4.81718e-11	7.38801e-40
Traf1	1.32795e-14	0.605733	0.333	0.006	1.73138e-10	6.34026e-40	1.02584	0.5	0.009	8.26644e-36	1.32795e-14	1.26805e-39
Ift88	1.17143e-07	0.625103	0.5	0.039	0.00152731	7.07696e-40	1.17006	0.708	0.03	9.22694e-36	1.17143e-07	1.41539e-39
Fbxo16	8.04722e-07	0.28638	0.167	0.004	0.010492	8.71026e-40	0.801371	0.5	0.009	1.13564e-35	8.04722e-07	1.74205e-39
5330413P13Rik	8.73515e-40	1.08233	0.667	0.006	1.13889e-35	5.17805e-32	0.7515	0.292	0	6.75115e-28	5.17805e-32	1.74703e-39
Dyrk3	1.3649e-39	0.617631	0.5	0.002	1.77955e-35	3.33344e-34	0.730034	0.417	0.006	4.34614e-30	3.33344e-34	2.72979e-39
Cacna1s	2.25915e-39	1.16225	0.5	0.002	2.94548e-35	3.94682e-29	0.842801	0.417	0.011	5.14587e-25	3.94682e-29	4.51829e-39
K230010J24Rik	2.25915e-39	1.02064	0.5	0.002	2.94548e-35	2.68134e-37	0.542563	0.417	0.004	3.49594e-33	2.68134e-37	4.51829e-39
BC051142	2.25915e-39	0.766032	0.5	0.002	2.94548e-35	1.33351e-12	0.312004	0.208	0.009	1.73863e-08	1.33351e-12	4.51829e-39
Ccdc89	2.27352e-39	0.705806	0.667	0.006	2.96422e-35	1.63447e-36	0.68811	0.375	0.002	2.13102e-32	1.63447e-36	4.54704e-39
Glis3	2.27352e-39	0.705137	0.667	0.006	2.96422e-35	7.73211e-22	0.633085	0.375	0.015	1.00811e-17	7.73211e-22	4.54704e-39
Gm9780	1.72105e-11	0.567401	0.667	0.041	2.2439e-07	2.79014e-39	1.65054	0.75	0.036	3.63779e-35	1.72105e-11	5.58029e-39
Gm5617	1.76297e-05	1.73845	0.667	0.126	0.229855	1.34144e-38	2.03827	0.917	0.072	1.74897e-34	1.76297e-05	2.68289e-38
Dnaic1	5.06083e-09	0.770572	0.5	0.032	6.59832e-05	1.40079e-38	1.05903	0.625	0.021	1.82635e-34	5.06083e-09	2.80158e-38
Lrrc10b	2.46551e-26	0.98449	0.5	0.006	3.21454e-22	2.92617e-38	0.711789	0.458	0.006	3.81514e-34	2.46551e-26	5.85234e-38
Hist1h4h	1.04007e-08	2.10988	0.667	0.069	0.000135604	3.03943e-38	2.34141	0.792	0.051	3.96281e-34	1.04007e-08	6.07886e-38
Rabl2	1.79904e-07	1.20896	0.5	0.041	0.00234559	9.6936e-38	1.63107	0.75	0.04	1.26385e-33	1.79904e-07	1.93872e-37
Adamts20	3.96214e-13	0.607643	0.5	0.019	5.16584e-09	1.4556e-37	1.18203	0.625	0.023	1.89781e-33	3.96214e-13	2.91119e-37
Nmb	3.32432e-10	0.887274	0.5	0.028	4.33425e-06	1.98514e-37	1.45321	0.708	0.034	2.58822e-33	3.32432e-10	3.97028e-37
Wnt4	1.23329e-19	0.430086	0.5	0.011	1.60796e-15	2.05665e-37	0.915722	0.5	0.011	2.68146e-33	1.23329e-19	4.1133e-37
Gm29508	6.1348e-15	0.589677	0.667	0.03	7.99856e-11	2.35082e-37	1.11051	0.542	0.015	3.06499e-33	6.1348e-15	4.70163e-37
Fam84b	3.21859e-09	0.386288	0.333	0.013	4.1964e-05	2.49858e-37	0.893633	0.417	0.004	3.25765e-33	3.21859e-09	4.99716e-37
Hist1h2ac	0.00412184	0.697683	0.167	0.015	1	2.49858e-37	0.928583	0.417	0.004	3.25765e-33	0.00412184	4.99716e-37
Armc3	4.42074e-16	1.54329	0.5	0.015	5.76376e-12	4.04514e-37	1.26637	0.625	0.023	5.27405e-33	4.42074e-16	8.09027e-37
Iqck	2.14052e-08	0.616078	0.333	0.015	0.00027908	4.67868e-37	1.1354	0.625	0.023	6.10006e-33	2.14052e-08	9.35736e-37
Morn1	1.09778e-17	0.947009	0.5	0.013	1.43128e-13	5.64421e-37	1.04415	0.583	0.019	7.35892e-33	1.09778e-17	1.12884e-36
Kcnmb1	1.34337e-21	1.45432	0.667	0.019	1.75148e-17	8.08104e-37	1.04234	0.583	0.019	1.05361e-32	1.34337e-21	1.61621e-36
Fam81a	2.44082e-06	0.774017	0.5	0.048	0.0318234	1.70536e-36	1.0912	0.667	0.03	2.22345e-32	2.44082e-06	3.41073e-36
Vpreb3	2.0096e-31	1.12156	0.5	0.004	2.62011e-27	2.04375e-36	0.465398	0.333	0	2.66464e-32	2.0096e-31	4.0875e-36
Ppil6	1.0779e-18	1.19561	0.667	0.024	1.40536e-14	3.09814e-36	1.43221	0.625	0.026	4.03936e-32	1.0779e-18	6.19628e-36
C230004F18Rik	0.00140548	0.312027	0.333	0.043	1	6.51891e-36	1.02112	0.708	0.034	8.49936e-32	0.00140548	1.30378e-35
Hipk1	1.74623e-15	2.10999	1	0.076	2.27674e-11	7.5681e-36	1.98081	0.875	0.074	9.86729e-32	1.74623e-15	1.51362e-35
B9d1	3.03828e-11	1.82267	0.833	0.078	3.96131e-07	9.64134e-36	1.86533	0.875	0.07	1.25704e-31	3.03828e-11	1.92827e-35
Ptk7	5.20391e-07	0.696284	0.333	0.019	0.00678486	1.38693e-35	0.916594	0.458	0.009	1.80828e-31	5.20391e-07	2.77386e-35
Ttc30b	1.53387e-35	2.00323	1	0.026	1.99986e-31	2.6176e-34	1.15852	0.667	0.034	3.41283e-30	2.6176e-34	3.06774e-35
Rassf9	1.26831e-09	1.5125	0.667	0.058	1.65362e-05	1.57807e-35	1.83399	0.875	0.068	2.05749e-31	1.26831e-09	3.15614e-35
Ccdc173	1.44191e-11	0.989612	0.5	0.024	1.87996e-07	2.01392e-35	1.01294	0.625	0.026	2.62575e-31	1.44191e-11	4.02785e-35
P4ha3	2.32073e-35	0.64088	0.333	0	3.02577e-31	9.93964e-29	0.573827	0.333	0.004	1.29593e-24	9.93964e-29	4.64147e-35
Lsm14b	1.27882e-14	1.047	0.667	0.032	1.66732e-10	3.07142e-35	1.56975	0.625	0.028	4.00451e-31	1.27882e-14	6.14284e-35
Crocc	2.98981e-20	2.02273	0.667	0.022	3.89811e-16	3.13922e-35	1.07511	0.5	0.013	4.09292e-31	2.98981e-20	6.27845e-35
Cmss1	9.33296e-08	0.885662	0.667	0.067	0.00121683	4.8003e-35	1.45272	0.75	0.047	6.25863e-31	9.33296e-08	9.6006e-35
Ttc9	1.81503e-05	0.913546	0.5	0.058	0.236643	6.07847e-35	1.32137	0.625	0.028	7.92511e-31	1.81503e-05	1.21569e-34
Ldb2	1.3006e-05	0.588461	0.333	0.026	0.169572	8.15005e-35	0.696949	0.5	0.013	1.0626e-30	1.3006e-05	1.63001e-34
Spata24	6.3086e-19	1.21943	0.667	0.024	8.22516e-15	8.54621e-35	1.47781	0.75	0.047	1.11425e-30	6.3086e-19	1.70924e-34
Tango6	7.45284e-07	0.360735	0.333	0.019	0.00971701	1.25589e-34	0.728311	0.542	0.017	1.63743e-30	7.45284e-07	2.51178e-34
Mok	1.37343e-34	1.13421	0.667	0.009	1.79068e-30	2.71184e-31	0.965506	0.458	0.013	3.5357e-27	2.71184e-31	2.74687e-34
Bdh2	2.87049e-08	0.305851	0.333	0.015	0.000374255	2.88262e-34	1.06295	0.583	0.023	3.75836e-30	2.87049e-08	5.76524e-34
Ezr	8.34832e-06	1.56321	0.833	0.158	0.108845	3.13669e-34	2.09094	0.958	0.096	4.08961e-30	8.34832e-06	6.27337e-34
Gm42722	0.000206605	0.676171	0.167	0.009	1	5.59741e-34	0.759223	0.417	0.006	7.2979e-30	0.000206605	1.11948e-33
Tmem67	1.24688e-33	1.83488	0.833	0.017	1.62569e-29	2.47291e-25	0.896287	0.625	0.045	3.22419e-21	2.47291e-25	2.49376e-33
Slc38a1	3.56555e-20	2.36701	1	0.054	4.64876e-16	1.2476e-33	2.07622	0.958	0.091	1.62662e-29	3.56555e-20	2.4952e-33
Wdr31	1.77439e-07	0.475186	0.333	0.017	0.00231345	2.41877e-33	0.987357	0.458	0.011	3.15359e-29	1.77439e-07	4.83754e-33
Fam229b	4.42158e-10	1.13339	0.833	0.08	5.76486e-06	2.91406e-33	1.13122	0.833	0.062	3.79935e-29	4.42158e-10	5.82811e-33
Ccdc3	3.61823e-16	1.47781	0.5	0.015	4.71744e-12	3.68763e-33	0.958667	0.5	0.015	4.80793e-29	3.61823e-16	7.37526e-33
Gm19412	1.59596e-13	1.08519	0.5	0.019	2.08082e-09	4.28647e-33	1.08332	0.625	0.03	5.58869e-29	1.59596e-13	8.57293e-33
Dync2li1	0.000116535	0.776744	0.5	0.071	1	4.32591e-33	1.72701	0.833	0.064	5.64013e-29	0.000116535	8.65183e-33
Hrasls	3.98106e-18	0.591105	0.333	0.004	5.1905e-14	5.24577e-33	0.691091	0.375	0.004	6.83944e-29	3.98106e-18	1.04915e-32
Fbln1	1.2153e-12	0.965576	0.667	0.039	1.58451e-08	6.0643e-33	1.24023	0.625	0.03	7.90663e-29	1.2153e-12	1.21286e-32
Ankrd45	2.46551e-26	1.10134	0.5	0.006	3.21454e-22	6.26839e-33	0.922424	0.5	0.015	8.17273e-29	2.46551e-26	1.25368e-32
Plch1	3.75941e-12	0.338521	0.333	0.009	4.90152e-08	6.45198e-33	0.561536	0.458	0.011	8.4121e-29	3.75941e-12	1.2904e-32
Irx5	2.08609e-26	1.05088	0.5	0.006	2.71984e-22	6.6877e-33	0.941747	0.583	0.023	8.71942e-29	2.08609e-26	1.33754e-32
Kcnn4	1.7336e-14	0.364978	0.333	0.006	2.26027e-10	6.91456e-33	0.575207	0.375	0.004	9.0152e-29	1.7336e-14	1.38291e-32
Cdc14a	8.24987e-19	1.15701	0.667	0.024	1.07562e-14	1.82484e-32	0.970363	0.667	0.036	2.37923e-28	8.24987e-19	3.64969e-32
Myoz2	8.70943e-24	0.436366	0.333	0.002	1.13554e-19	3.66382e-32	0.472396	0.333	0.002	4.77689e-28	8.70943e-24	7.32764e-32
Gchfr	5.56153e-18	0.326568	0.333	0.004	7.25112e-14	3.95003e-32	0.787111	0.333	0.002	5.15004e-28	5.56153e-18	7.90005e-32
Ribc1	8.8717e-16	0.50711	0.5	0.015	1.15669e-11	4.25842e-32	0.479057	0.333	0.002	5.55213e-28	8.8717e-16	8.51684e-32
Tsku	1.98832e-08	0.573798	0.333	0.015	0.000259237	4.25842e-32	0.47614	0.333	0.002	5.55213e-28	1.98832e-08	8.51684e-32
Efcab2	1.03673e-06	1.00744	0.5	0.048	0.0135169	4.5907e-32	1.19201	0.625	0.032	5.98535e-28	1.03673e-06	9.18139e-32
Fhl1	9.66044e-08	2.76751	0.833	0.139	0.00125953	4.82934e-32	2.33188	0.917	0.102	6.29649e-28	9.66044e-08	9.65868e-32
Macrod1	0.000560148	0.821412	0.5	0.089	1	5.66505e-32	1.33556	0.792	0.06	7.38609e-28	0.000560148	1.13301e-31
Tppp3	6.13275e-06	2.67579	0.833	0.21	0.0799588	6.66954e-32	3.34817	1	0.147	8.69575e-28	6.13275e-06	1.33391e-31
Chaf1a	8.99453e-32	1.61763	0.5	0.004	1.17271e-27	8.7232e-32	0.912296	0.417	0.009	1.13733e-27	8.99453e-32	1.74464e-31
Gm16499	8.99453e-32	1.16493	0.5	0.004	1.17271e-27	4.2145e-18	0.359033	0.25	0.006	5.49487e-14	4.2145e-18	1.79891e-31
Wdr27	4.58493e-21	0.750179	0.667	0.019	5.97784e-17	1.27879e-31	1.04044	0.542	0.021	1.66729e-27	4.58493e-21	2.55758e-31
Oscp1	2.0248e-08	1.23516	0.667	0.063	0.000263994	1.44632e-31	1.34204	0.875	0.074	1.88571e-27	2.0248e-08	2.89263e-31
Nudt4	5.60737e-06	2.69901	0.833	0.216	0.0731088	1.71024e-31	2.9043	1	0.153	2.22981e-27	5.60737e-06	3.42048e-31
Slc43a3	2.0096e-31	0.943708	0.5	0.004	2.62011e-27	4.31087e-22	0.515436	0.292	0.006	5.62051e-18	4.31087e-22	4.01919e-31
Deup1	2.0096e-31	0.533474	0.5	0.004	2.62011e-27	1.77748e-24	0.404384	0.292	0.004	2.31748e-20	1.77748e-24	4.01919e-31
Pcbd1	1.76463e-26	1.02072	0.5	0.006	2.30073e-22	5.4306e-31	0.82122	0.5	0.017	7.08042e-27	1.76463e-26	1.08612e-30
Tbc1d32	5.39811e-16	0.929866	0.5	0.015	7.03805e-12	6.04229e-31	0.719246	0.542	0.021	7.87794e-27	5.39811e-16	1.20846e-30
Gm15728	4.70624e-18	0.855231	0.333	0.004	6.136e-14	8.4613e-31	0.801808	0.458	0.013	1.10318e-26	4.70624e-18	1.69226e-30
Slc22a23	0.00234816	0.666353	0.333	0.052	1	9.97388e-31	0.751801	0.708	0.045	1.30039e-26	0.00234816	1.99478e-30
Dync2h1	1.30198e-16	1.38005	0.833	0.045	1.69752e-12	1.51916e-30	1.41577	0.792	0.062	1.98068e-26	1.30198e-16	3.03832e-30
Csrp2	1.05051e-09	1.96711	1	0.136	1.36965e-05	1.73127e-30	2.16671	0.875	0.091	2.25723e-26	1.05051e-09	3.46254e-30
2610301B20Rik	3.7429e-13	1.48912	0.833	0.063	4.87999e-09	1.85999e-30	1.07869	0.708	0.047	2.42505e-26	3.7429e-13	3.71998e-30
Ccdc34	1.05556e-06	1.71676	0.833	0.147	0.0137624	2.53135e-30	2.13176	0.917	0.102	3.30038e-26	1.05556e-06	5.0627e-30
Ipo11	2.2461e-09	1.07722	0.667	0.056	2.92846e-05	4.63604e-30	1.93177	0.833	0.079	6.04446e-26	2.2461e-09	9.27207e-30
Rsph9	3.4785e-07	1.48316	0.667	0.082	0.00453527	4.76706e-30	1.88504	0.875	0.091	6.2153e-26	3.4785e-07	9.53413e-30
Ccpg1os	0.000116823	1.21981	0.333	0.035	1	7.06903e-30	1.88359	0.792	0.072	9.2166e-26	0.000116823	1.41381e-29
Abhd14a	0.000171403	1.47314	0.667	0.152	1	1.67169e-29	1.74476	0.958	0.117	2.17955e-25	0.000171403	3.34338e-29
Katnal2	5.56867e-24	0.938895	0.333	0.002	7.26044e-20	4.08514e-29	0.713455	0.458	0.015	5.3262e-25	5.56867e-24	8.17028e-29
Lca5	6.6153e-07	0.489313	0.333	0.019	0.00862503	5.91443e-29	0.911418	0.583	0.03	7.71124e-25	6.6153e-07	1.18289e-28
Galk2	1.09622e-07	0.52125	0.667	0.065	0.00142925	6.52752e-29	0.991003	0.708	0.051	8.51058e-25	1.09622e-07	1.3055e-28
Rarres2	4.56413e-10	4.29015	1	0.162	5.95072e-06	7.31079e-29	4.32031	1	0.189	9.5318e-25	4.56413e-10	1.46216e-28
Tsga10	7.39576e-10	0.660903	0.5	0.028	9.64259e-06	1.08958e-28	1.1419	0.667	0.045	1.4206e-24	7.39576e-10	2.17917e-28
Wdr60	1.45423e-11	1.18619	0.667	0.043	1.89603e-07	1.5952e-28	1.40658	0.792	0.068	2.07983e-24	1.45423e-11	3.19041e-28
Nek1	7.03326e-24	1.50891	0.833	0.028	9.16996e-20	1.80543e-28	1.63139	0.708	0.057	2.35392e-24	7.03326e-24	3.61086e-28
2700046G09Rik	7.6778e-11	0.996001	0.5	0.026	1.00103e-06	2.21983e-28	1.01431	0.583	0.032	2.89421e-24	7.6778e-11	4.43965e-28
Mycbp	7.33983e-15	1.3729	1	0.076	9.56966e-11	2.49837e-28	1.794	0.833	0.089	3.25737e-24	7.33983e-15	4.99673e-28
Rab36	1.55449e-08	0.942954	0.5	0.035	0.000202674	4.07487e-28	0.766278	0.542	0.026	5.31282e-24	1.55449e-08	8.14974e-28
Gnal	6.94824e-08	0.817479	0.5	0.037	0.000905912	4.64562e-28	0.924282	0.5	0.021	6.05696e-24	6.94824e-08	9.29123e-28
BC022687	4.45231e-25	1.15584	0.667	0.015	5.80493e-21	4.8613e-28	0.77008	0.5	0.021	6.33817e-24	4.45231e-25	9.7226e-28
Bok	6.62518e-06	0.699412	0.667	0.089	0.0863791	6.04044e-28	1.39401	0.75	0.064	7.87552e-24	6.62518e-06	1.20809e-27
Anxa2	1.26743e-06	1.8205	0.833	0.154	0.0165248	8.51022e-28	2.08482	1	0.143	1.10956e-23	1.26743e-06	1.70204e-27
Cxcr4	2.56419e-18	1.759	0.5	0.013	3.34319e-14	8.9591e-28	0.524775	0.292	0.002	1.16809e-23	2.56419e-18	1.79182e-27
Phtf1	6.05495e-09	1.39762	0.667	0.063	7.89444e-05	1.09776e-27	0.955849	0.75	0.064	1.43126e-23	6.05495e-09	2.19552e-27
Arhgap18	0.00836364	0.571532	0.333	0.061	1	1.19451e-27	1.00611	0.625	0.04	1.5574e-23	0.00836364	2.38902e-27
Ccdc103	8.70943e-24	0.382311	0.333	0.002	1.13554e-19	1.30875e-27	0.593905	0.375	0.009	1.70635e-23	8.70943e-24	2.6175e-27
Dnal1	3.96214e-13	0.798757	0.5	0.019	5.16584e-09	1.67953e-27	0.838638	0.542	0.028	2.18977e-23	3.96214e-13	3.35906e-27
Ccdc148	7.83545e-17	0.510619	0.667	0.026	1.02159e-12	2.36508e-27	1.1483	0.708	0.055	3.08359e-23	7.83545e-17	4.73016e-27
Cryzl2	2.22441e-10	1.4292	0.833	0.082	2.90019e-06	2.7201e-27	1.42977	0.792	0.077	3.54647e-23	2.22441e-10	5.4402e-27
Wwc1	0.00209983	0.875365	0.333	0.05	1	3.24403e-27	1.11137	0.667	0.047	4.22957e-23	0.00209983	6.48807e-27
Celsr1	4.54207e-20	1.13894	0.5	0.011	5.92195e-16	5.442e-27	0.511079	0.417	0.013	7.09529e-23	4.54207e-20	1.0884e-26
Fam216a	0.000121484	1.24721	0.667	0.134	1	5.48659e-27	1.42167	0.792	0.079	7.15341e-23	0.000121484	1.09732e-26
Ruvbl2	6.75222e-08	1.23855	0.833	0.117	0.000880354	6.06422e-27	1.70125	0.833	0.089	7.90653e-23	6.75222e-08	1.21284e-26
1110004E09Rik	0.000189973	1.20249	0.5	0.084	1	1.32809e-26	1.4562	0.917	0.113	1.73157e-22	0.000189973	2.65619e-26
Pbx4	1.49235e-26	1.05904	0.5	0.006	1.94573e-22	5.94076e-26	0.735477	0.458	0.019	7.74557e-22	5.94076e-26	2.9847e-26
Col5a3	1.49235e-26	1.31363	0.5	0.006	1.94573e-22	1.96436e-23	0.544061	0.375	0.013	2.56113e-19	1.96436e-23	2.9847e-26
1700029J07Rik	2.48682e-21	1.14689	0.667	0.019	3.24232e-17	1.50423e-26	1.15618	0.625	0.043	1.96122e-22	2.48682e-21	3.00846e-26
Fam149a	1.3638e-07	0.789294	0.333	0.017	0.00177813	2.03604e-26	0.714036	0.5	0.023	2.65459e-22	1.3638e-07	4.07209e-26
Elof1	1.06569e-07	2.95973	1	0.251	0.00138944	2.3803e-26	3.29939	1	0.221	3.10343e-22	1.06569e-07	4.76059e-26
Fhod3	5.56153e-18	0.309556	0.333	0.004	7.25112e-14	5.34395e-26	0.53688	0.333	0.006	6.96744e-22	5.56153e-18	1.06879e-25
Tbc1d31	1.21378e-10	0.903229	0.333	0.011	1.58252e-06	6.77997e-26	0.751515	0.542	0.03	8.83973e-22	1.21378e-10	1.35599e-25
Clip4	3.08776e-08	0.381675	0.333	0.015	0.000402583	7.50177e-26	0.715868	0.583	0.036	9.78081e-22	3.08776e-08	1.50035e-25
Mdm1	2.69613e-12	0.560456	0.333	0.009	3.51522e-08	7.57945e-26	0.688283	0.417	0.015	9.88209e-22	2.69613e-12	1.51589e-25
Plppr3	1.81962e-11	0.393199	0.667	0.041	2.37242e-07	8.95098e-26	0.593626	0.458	0.019	1.16703e-21	1.81962e-11	1.7902e-25
Cluap1	1.04065e-06	1.33073	0.667	0.084	0.0135679	1.18402e-25	1.02113	0.833	0.087	1.54373e-21	1.04065e-06	2.36804e-25
Synm	0.0115236	0.470235	0.5	0.126	1	1.20424e-25	1.46101	0.833	0.091	1.57009e-21	0.0115236	2.40848e-25
Bphl	1.27026e-06	2.13512	0.667	0.102	0.0165616	1.54121e-25	2.197	0.875	0.126	2.00943e-21	1.27026e-06	3.08243e-25
Cd59b	1.32795e-14	0.556334	0.333	0.006	1.73138e-10	1.63965e-25	0.568291	0.375	0.011	2.13778e-21	1.32795e-14	3.2793e-25
Hhatl	0.000325552	0.679682	0.333	0.037	1	1.9241e-25	0.854159	0.417	0.015	2.50864e-21	0.000325552	3.8482e-25
4932438H23Rik	2.42905e-25	1.23588	0.667	0.015	3.16699e-21	4.16393e-24	0.838953	0.542	0.034	5.42894e-20	4.16393e-24	4.8581e-25
Kif19a	4.70624e-18	0.877643	0.333	0.004	6.136e-14	2.70671e-25	0.660371	0.417	0.015	3.52901e-21	4.70624e-18	5.41343e-25
Cetn2	7.36111e-09	1.93706	1	0.175	9.59741e-05	2.87499e-25	2.14933	1	0.187	3.74841e-21	7.36111e-09	5.74998e-25
Tctex1d2	1.52295e-05	1.20316	0.667	0.113	0.198562	3.92821e-25	1.32738	0.792	0.087	5.1216e-21	1.52295e-05	7.85642e-25
Hsph1	1.02944e-13	1.8523	1	0.087	1.34218e-09	4.37538e-25	1.2772	0.792	0.083	5.70462e-21	1.02944e-13	8.75075e-25
S100a11	0.00253545	1.26227	0.667	0.186	1	5.67232e-25	2.32515	0.958	0.155	7.39557e-21	0.00253545	1.13446e-24
Dnah7b	2.41217e-12	0.585807	0.333	0.009	3.14499e-08	7.31386e-25	0.617571	0.5	0.026	9.53581e-21	2.41217e-12	1.46277e-24
Chchd6	8.85103e-05	0.846809	0.667	0.121	1	7.86943e-25	1.89785	0.833	0.113	1.02602e-20	8.85103e-05	1.57389e-24
Mro	8.01893e-13	1.87187	0.833	0.067	1.04551e-08	8.11014e-25	1.41206	0.833	0.091	1.0574e-20	8.01893e-13	1.62203e-24
Ptgr1	3.61823e-16	0.775371	0.5	0.015	4.71744e-12	8.17943e-25	0.880207	0.458	0.021	1.06643e-20	3.61823e-16	1.63589e-24
Cep290	7.82848e-05	1.22198	0.5	0.067	1	9.00471e-25	1.57067	0.75	0.081	1.17403e-20	7.82848e-05	1.80094e-24
Zc2hc1a	3.24997e-05	0.838473	0.667	0.106	0.423731	1.07742e-24	1.07241	0.792	0.079	1.40474e-20	3.24997e-05	2.15484e-24
Ift43	0.000512688	1.73776	0.667	0.186	1	1.18164e-24	1.89546	0.917	0.14	1.54062e-20	0.000512688	2.36328e-24
Tmem108	3.58941e-07	0.87639	0.5	0.043	0.00467987	1.20227e-24	0.663619	0.583	0.038	1.56752e-20	3.58941e-07	2.40455e-24
Srek1ip1	4.41458e-06	1.12296	0.833	0.13	0.0575573	1.52847e-24	1.48963	0.875	0.111	1.99282e-20	4.41458e-06	3.05694e-24
Ttll3	5.91908e-15	1.78855	0.667	0.032	7.7173e-11	2.23634e-24	1.5481	0.833	0.096	2.91573e-20	5.91908e-15	4.47267e-24
5430403G16Rik	0.000233746	0.363653	0.333	0.035	1	3.92333e-24	0.628267	0.5	0.028	5.11524e-20	0.000233746	7.84666e-24
Tex9	0.000441243	0.305602	0.333	0.037	1	4.75182e-24	0.829055	0.667	0.055	6.19543e-20	0.000441243	9.50365e-24
Gm11837	9.10648e-05	0.747815	0.333	0.032	1	6.04646e-24	0.644291	0.417	0.017	7.88338e-20	9.10648e-05	1.20929e-23
Heph	8.70943e-24	0.335701	0.333	0.002	1.13554e-19	2.18008e-07	0.275219	0.167	0.013	0.00284238	2.18008e-07	1.74189e-23
Erich3	8.70943e-24	0.305016	0.333	0.002	1.13554e-19	4.26957e-23	0.713542	0.458	0.023	5.56667e-19	4.26957e-23	1.74189e-23
Dusp18	0.0005871	0.302866	0.333	0.039	1	1.01023e-23	0.937605	0.625	0.051	1.31714e-19	0.0005871	2.02047e-23
Dcdc2a	5.27197e-08	1.08895	0.5	0.039	0.00068736	1.07911e-23	0.753267	0.542	0.034	1.40694e-19	5.27197e-08	2.15821e-23
Gm34006	2.5419e-05	0.423383	0.167	0.006	0.331412	1.13756e-23	0.480373	0.25	0.002	1.48316e-19	2.5419e-05	2.27513e-23
4933434E20Rik	1.82618e-07	3.15016	1	0.242	0.00238097	1.3306e-23	3.50629	1	0.274	1.73483e-19	1.82618e-07	2.66119e-23
Sulf2	1.748e-07	0.836896	0.667	0.069	0.00227904	1.41356e-23	0.882244	0.625	0.049	1.843e-19	1.748e-07	2.82713e-23
Sorl1	2.62175e-05	1.02883	0.667	0.102	0.341824	1.47625e-23	0.941071	0.833	0.091	1.92473e-19	2.62175e-05	2.9525e-23
2310034G01Rik	1.33484e-10	0.825329	0.333	0.011	1.74036e-06	1.86164e-23	0.365432	0.333	0.009	2.42721e-19	1.33484e-10	3.72329e-23
Sema3e	3.75941e-12	0.698322	0.333	0.009	4.90152e-08	3.04318e-23	0.311409	0.208	0	3.9677e-19	3.75941e-12	6.08636e-23
1700041G16Rik	0.0020346	0.719815	0.167	0.013	1	3.04318e-23	0.31378	0.208	0	3.9677e-19	0.0020346	6.08636e-23
Trim37	0.00216337	0.331334	0.5	0.095	1	3.88818e-23	1.13416	0.708	0.07	5.06941e-19	0.00216337	7.77636e-23
Cyb561	3.74874e-15	1.88015	0.833	0.052	4.88761e-11	4.20024e-23	1.06356	0.583	0.045	5.47628e-19	3.74874e-15	8.40048e-23
Tacc2	7.79119e-14	1.26428	0.833	0.056	1.01582e-09	4.21795e-23	0.82828	0.542	0.036	5.49936e-19	7.79119e-14	8.43589e-23
2310040G07Rik	9.61798e-20	0.54532	0.5	0.011	1.25399e-15	5.45882e-23	0.626449	0.458	0.023	7.11721e-19	9.61798e-20	1.09176e-22
Anxa11	7.55242e-10	1.47642	0.833	0.091	9.84685e-06	6.92165e-23	1.20102	0.708	0.074	9.02445e-19	7.55242e-10	1.38433e-22
Bbof1	1.58194e-10	0.59099	0.5	0.026	2.06253e-06	7.79366e-23	0.665461	0.5	0.03	1.01614e-18	1.58194e-10	1.55873e-22
Wdr34	0.00105153	0.381007	0.333	0.043	1	9.71386e-23	0.689943	0.625	0.051	1.26649e-18	0.00105153	1.94277e-22
Zfp423	1.34337e-21	1.21452	0.667	0.019	1.75148e-17	1.16138e-22	0.559812	0.417	0.019	1.51421e-18	1.34337e-21	2.32276e-22
Rpgr	7.45284e-07	0.403189	0.333	0.019	0.00971701	1.21306e-22	0.677654	0.417	0.019	1.58159e-18	7.45284e-07	2.42612e-22
Tmem254c	1.24217e-22	0.602189	0.5	0.009	1.61954e-18	3.16253e-15	0.392175	0.292	0.015	4.12331e-11	3.16253e-15	2.48434e-22
Wrn	3.90126e-14	1.18728	0.667	0.035	5.08646e-10	1.32056e-22	1.21286	0.667	0.064	1.72175e-18	3.90126e-14	2.64112e-22
Ift80	1.82342e-09	0.792851	0.5	0.03	2.37738e-05	1.38216e-22	0.641967	0.417	0.019	1.80206e-18	1.82342e-09	2.76431e-22
Irx3	0.00193792	0.702173	0.167	0.013	1	1.6444e-22	0.590207	0.417	0.019	2.14397e-18	0.00193792	3.2888e-22
Hist1h2be	1.65248e-22	0.691569	0.5	0.009	2.15451e-18	4.04588e-20	0.651994	0.417	0.023	5.27502e-16	4.04588e-20	3.30496e-22
Grk4	1.8034e-05	0.287659	0.333	0.026	0.235127	1.83041e-22	0.840113	0.583	0.045	2.38649e-18	1.8034e-05	3.66082e-22
St8sia2	1.90537e-22	0.527447	0.5	0.009	2.48423e-18	4.1533e-16	0.263725	0.25	0.009	5.41508e-12	4.1533e-16	3.81075e-22
Stard10	0.000651731	1.11189	0.333	0.041	1	2.43859e-22	0.847397	0.542	0.038	3.17944e-18	0.000651731	4.87719e-22
Arl6	8.74881e-08	1.13972	0.833	0.113	0.00114067	3.10271e-22	0.925866	0.792	0.094	4.04532e-18	8.74881e-08	6.20543e-22
Serpinb1a	0.0283517	0.270077	0.5	0.139	1	3.44058e-22	1.46864	0.75	0.083	4.48582e-18	0.0283517	6.88115e-22
Fzd3	1.6914e-10	1.52128	0.667	0.05	2.20525e-06	4.4653e-22	1.09566	0.625	0.055	5.82186e-18	1.6914e-10	8.9306e-22
Ift81	6.30774e-09	1.89772	0.667	0.063	8.22403e-05	4.47124e-22	1.571	0.75	0.089	5.82961e-18	6.30774e-09	8.94248e-22
Bmp6	1.2765e-07	0.580599	0.333	0.017	0.00166431	4.57133e-22	0.48896	0.292	0.006	5.9601e-18	1.2765e-07	9.14267e-22
Megf6	0.00835722	0.254083	0.167	0.017	1	5.85099e-22	0.748618	0.375	0.015	7.62853e-18	0.00835722	1.1702e-21
Calr3	4.70624e-18	0.611014	0.333	0.004	6.136e-14	6.12631e-22	0.457331	0.292	0.006	7.98749e-18	4.70624e-18	1.22526e-21
Enkd1	1.66176e-07	0.367724	0.333	0.017	0.0021666	7.04663e-22	0.527945	0.375	0.015	9.18739e-18	1.66176e-07	1.40933e-21
Hmgn5	0.00245024	0.473621	0.5	0.097	1	7.97257e-22	1.23648	0.75	0.089	1.03946e-17	0.00245024	1.59451e-21
Avpi1	1.24643e-08	1.68698	0.833	0.113	0.00016251	1.1541e-21	1.41792	0.75	0.091	1.50472e-17	1.24643e-08	2.3082e-21
Flvcr1	1.10347e-10	0.932673	0.333	0.011	1.43871e-06	1.35386e-21	0.43091	0.333	0.011	1.76516e-17	1.10347e-10	2.70771e-21
Osbpl3	0.0129025	0.693195	0.167	0.019	1	1.65992e-21	0.445231	0.333	0.011	2.16421e-17	0.0129025	3.31985e-21
Brd3os	2.22868e-08	0.507626	0.5	0.035	0.000290576	1.76068e-21	0.814489	0.542	0.04	2.29558e-17	2.22868e-08	3.52137e-21
Odc1	4.71887e-07	1.52496	0.833	0.139	0.00615246	1.84807e-21	1.51432	0.875	0.136	2.40952e-17	4.71887e-07	3.69615e-21
Nphp1	9.04538e-10	1.08543	0.667	0.054	1.17934e-05	2.09761e-21	0.985293	0.583	0.049	2.73487e-17	9.04538e-10	4.19523e-21
Hspa4l	2.29834e-11	2.1292	1	0.121	2.99658e-07	2.12814e-21	1.45791	0.958	0.157	2.77467e-17	2.29834e-11	4.25629e-21
Acot1	1.27941e-09	1.66809	1	0.134	1.66809e-05	2.15993e-21	1.60126	0.792	0.104	2.81612e-17	1.27941e-09	4.31987e-21
Fam161a	2.44608e-12	0.943118	0.5	0.022	3.18921e-08	2.6706e-21	0.769226	0.417	0.021	3.48192e-17	2.44608e-12	5.34119e-21
Tm4sf1	7.21811e-07	2.05374	1	0.21	0.00941097	2.75731e-21	2.15038	1	0.198	3.59498e-17	7.21811e-07	5.51462e-21
Fas	0.00590159	0.449516	0.333	0.056	1	3.03102e-21	0.85498	0.625	0.057	3.95185e-17	0.00590159	6.06204e-21
Gsn	5.60855e-07	2.68696	1	0.251	0.00731243	3.16151e-21	2.42388	0.958	0.187	4.12198e-17	5.60855e-07	6.32302e-21
1700037C18Rik	1.89439e-07	0.318279	0.333	0.017	0.0024699	3.34802e-21	1.0309	0.5	0.034	4.36515e-17	1.89439e-07	6.69604e-21
Prag1	0.00367853	0.393289	0.333	0.052	1	3.34802e-21	0.754077	0.5	0.034	4.36515e-17	0.00367853	6.69604e-21
S100a10	0.000210117	1.05396	0.667	0.132	1	4.29085e-21	1.24401	0.833	0.115	5.5944e-17	0.000210117	8.58169e-21
Gm1673	4.97948e-06	1.66139	0.833	0.154	0.0649225	5.56045e-21	1.61012	0.875	0.138	7.24971e-17	4.97948e-06	1.11209e-20
Chchd10	2.51965e-05	2.62278	1	0.374	0.328513	9.34008e-21	3.3774	1	0.353	1.21776e-16	2.51965e-05	1.86802e-20
S100a6	0.000504232	2.96775	0.667	0.197	1	9.88318e-21	2.61965	0.833	0.143	1.28857e-16	0.000504232	1.97664e-20
Ankub1	1.06321e-20	1.38134	0.833	0.035	1.38621e-16	1.90555e-19	0.629717	0.375	0.019	2.48445e-15	1.90555e-19	2.12641e-20
Fuom	0.000322935	0.446638	0.667	0.123	1	1.13882e-20	1.03227	0.792	0.102	1.48479e-16	0.000322935	2.27764e-20
Ttc8	1.77868e-08	1.18156	0.833	0.097	0.000231904	1.14214e-20	1.16398	0.792	0.1	1.48912e-16	1.77868e-08	2.28428e-20
Ddr1	3.41348e-07	1.45021	1	0.186	0.0044505	1.55318e-20	1.5084	0.917	0.151	2.02504e-16	3.41348e-07	3.10637e-20
Gas6	3.38407e-07	2.82084	1	0.242	0.00441215	2.07929e-20	2.24457	0.958	0.243	2.71098e-16	3.38407e-07	4.15858e-20
Dynlt1f	0.000228776	0.558429	0.5	0.074	1	2.23339e-20	1.10684	0.583	0.053	2.91189e-16	0.000228776	4.46678e-20
Cmtm4	6.49559e-07	0.975568	0.5	0.045	0.00846895	2.84686e-20	0.586906	0.417	0.023	3.71174e-16	6.49559e-07	5.69372e-20
Wdr54	0.000438875	0.766461	0.333	0.039	1	3.00534e-20	0.64474	0.458	0.03	3.91837e-16	0.000438875	6.01069e-20
Cep95	0.0288206	0.526027	0.167	0.024	1	3.1859e-20	0.434925	0.375	0.017	4.15378e-16	0.0288206	6.37181e-20
Nme7	5.58774e-09	0.835605	0.667	0.056	7.2853e-05	3.26765e-20	0.78957	0.542	0.045	4.26036e-16	5.58774e-09	6.5353e-20
Iffo2	0.00448849	0.37175	0.167	0.015	1	3.32671e-20	0.363047	0.375	0.017	4.33737e-16	0.00448849	6.65343e-20
Ddit4l	0.00139838	0.841465	0.5	0.095	1	3.45815e-20	0.724891	0.708	0.077	4.50873e-16	0.00139838	6.91629e-20
Sox9	3.38299e-06	1.6384	0.833	0.154	0.0441075	3.56107e-20	1.62468	0.875	0.138	4.64292e-16	3.38299e-06	7.12213e-20
Tubb4b	3.79958e-06	2.84132	1	0.416	0.049539	3.5872e-20	2.95882	1	0.351	4.677e-16	3.79958e-06	7.17441e-20
Adora2b	1.89652e-08	0.888765	0.667	0.061	0.000247269	4.97062e-20	0.518539	0.625	0.057	6.48069e-16	1.89652e-08	9.94123e-20
Tspan6	7.91834e-08	1.36063	0.667	0.069	0.00103239	5.83076e-20	1.16298	0.708	0.085	7.60214e-16	7.91834e-08	1.16615e-19
Tmem200c	0.0906778	0.290903	0.167	0.035	1	6.46103e-20	0.524415	0.333	0.013	8.4239e-16	0.0906778	1.29221e-19
Sox1	7.85995e-10	0.551772	0.5	0.028	1.02478e-05	6.61023e-20	0.612384	0.458	0.03	8.61842e-16	7.85995e-10	1.32205e-19
Srl	3.2128e-18	2.04628	0.5	0.013	4.18885e-14	6.94573e-20	0.589451	0.292	0.009	9.05585e-16	3.2128e-18	1.38915e-19
Gm47438	7.06407e-20	0.914275	0.667	0.022	9.21013e-16	4.26747e-13	0.378751	0.292	0.019	5.56393e-09	4.26747e-13	1.41281e-19
Zc2hc1c	5.56153e-18	0.866625	0.333	0.004	7.25112e-14	7.32347e-20	0.45552	0.292	0.009	9.54834e-16	5.56153e-18	1.46469e-19
Ddo	4.71168e-08	0.936472	0.5	0.037	0.000614309	7.65213e-20	0.847489	0.625	0.062	9.97684e-16	4.71168e-08	1.53043e-19
Rpgrip1l	1.23329e-19	0.644745	0.5	0.011	1.60796e-15	7.66882e-20	0.902096	0.5	0.038	9.99861e-16	1.23329e-19	1.53376e-19
Strbp	1.58866e-08	1.5604	0.833	0.095	0.000207129	7.77321e-20	1.16997	0.958	0.155	1.01347e-15	1.58866e-08	1.55464e-19
4930550C14Rik	1.32795e-14	0.371747	0.333	0.006	1.73138e-10	8.5828e-20	0.419912	0.292	0.009	1.11903e-15	1.32795e-14	1.71656e-19
Akip1	8.93304e-08	1.11271	0.667	0.071	0.00116469	9.01654e-20	0.71958	0.625	0.062	1.17558e-15	8.93304e-08	1.80331e-19
2700033N17Rik	1.52961e-17	0.522175	0.5	0.013	1.99431e-13	9.04839e-20	0.484474	0.292	0.009	1.17973e-15	1.52961e-17	1.80968e-19
Serpinb6b	5.79214e-10	0.581393	0.5	0.028	7.55179e-06	9.53893e-20	0.420851	0.292	0.009	1.24369e-15	5.79214e-10	1.90779e-19
6330418K02Rik	9.61798e-20	0.647941	0.5	0.011	1.25399e-15	8.55544e-05	0.261674	0.167	0.023	1	8.55544e-05	1.9236e-19
Dnajc6	0.00464399	0.418226	0.333	0.054	1	1.06254e-19	0.637788	0.5	0.038	1.38534e-15	0.00464399	2.12509e-19
Nudc	0.00162306	1.75522	0.833	0.413	1	1.20524e-19	2.46508	1	0.34	1.5714e-15	0.00162306	2.41049e-19
Pcp4l1	0.000709034	1.09916	0.833	0.21	1	1.52455e-19	1.90707	0.958	0.166	1.98771e-15	0.000709034	3.04911e-19
Fam13a	6.79961e-06	0.489513	0.5	0.052	0.0886534	1.69981e-19	0.486599	0.583	0.053	2.21621e-15	6.79961e-06	3.39961e-19
Ly6h	3.84558e-10	1.53138	1	0.11	5.01387e-06	1.82383e-19	1.2641	0.75	0.091	2.37791e-15	3.84558e-10	3.64767e-19
Oard1	9.80437e-05	1.18408	0.833	0.203	1	1.91022e-19	1.6401	0.833	0.151	2.49055e-15	9.80437e-05	3.82045e-19
Tcea3	2.40945e-19	0.627225	0.667	0.022	3.14145e-15	1.92175e-19	1.05824	0.417	0.026	2.50558e-15	2.40945e-19	3.84351e-19
Ctxn1	1.51714e-05	1.21445	0.667	0.1	0.197805	1.9549e-19	1.02977	0.667	0.074	2.54879e-15	1.51714e-05	3.90979e-19
Bola1	3.21982e-05	1.45384	0.833	0.195	0.4198	2.05252e-19	1.5179	0.875	0.157	2.67608e-15	3.21982e-05	4.10505e-19
Znhit1	0.00195777	1.0399	0.833	0.268	1	2.61713e-19	1.76242	0.917	0.174	3.41221e-15	0.00195777	5.23425e-19
Cep164	1.88219e-05	0.503058	0.667	0.093	0.2454	3.10044e-19	0.937355	0.708	0.085	4.04235e-15	1.88219e-05	6.20087e-19
Gramd1c	1.16174e-14	0.950314	0.333	0.006	1.51468e-10	3.15522e-19	0.29783	0.208	0.002	4.11378e-15	1.16174e-14	6.31044e-19
Lekr1	7.41134e-09	0.573513	0.5	0.032	9.6629e-05	3.50547e-19	0.678204	0.583	0.055	4.57043e-15	7.41134e-09	7.01094e-19
Rwdd3	1.64845e-15	1.1841	0.667	0.03	2.14925e-11	4.50818e-19	0.485249	0.375	0.019	5.87776e-15	1.64845e-15	9.01635e-19
Spata6	0.00201469	0.476564	0.333	0.048	1	4.53951e-19	0.695346	0.5	0.04	5.91862e-15	0.00201469	9.07903e-19
Nudt14	7.68373e-05	0.92878	0.667	0.119	1	4.73938e-19	1.27732	0.708	0.094	6.1792e-15	7.68373e-05	9.47876e-19
Hmgb3	6.3617e-06	0.772853	0.667	0.091	0.0829439	5.00362e-19	0.846483	0.583	0.057	6.52373e-15	6.3617e-06	1.00072e-18
Gas8	5.87469e-06	0.358007	0.5	0.05	0.0765942	5.57368e-19	0.961019	0.458	0.034	7.26696e-15	5.87469e-06	1.11474e-18
Ift22	3.28395e-07	1.61056	0.833	0.139	0.00428162	5.59469e-19	1.74766	0.875	0.174	7.29435e-15	3.28395e-07	1.11894e-18
Vim	1.9745e-06	2.04111	1	0.223	0.0257435	8.28545e-19	1.97438	0.917	0.183	1.08026e-14	1.9745e-06	1.65709e-18
Ccdc191	3.42769e-10	1.71962	0.667	0.054	4.46903e-06	9.66999e-19	1.12755	0.583	0.06	1.26077e-14	3.42769e-10	1.934e-18
1110032A03Rik	1.03642e-05	1.26435	0.833	0.171	0.135128	1.1842e-18	1.59159	0.833	0.147	1.54396e-14	1.03642e-05	2.36841e-18
Arvcf	7.82956e-06	0.530684	0.5	0.052	0.102082	1.32665e-18	0.737184	0.458	0.034	1.72969e-14	7.82956e-06	2.6533e-18
Nkapl	1.21378e-10	0.660606	0.333	0.011	1.58252e-06	1.41654e-18	0.45446	0.333	0.015	1.84689e-14	1.21378e-10	2.83308e-18
Mettl7a1	0.0514227	0.835187	0.5	0.188	1	1.49425e-18	1.71199	0.917	0.181	1.9482e-14	0.0514227	2.98849e-18
Scrn1	0.00016907	0.759596	0.5	0.071	1	1.62457e-18	0.952562	0.667	0.079	2.11811e-14	0.00016907	3.24913e-18
Morn2	8.95354e-07	1.41021	0.667	0.093	0.0116736	1.74989e-18	1.20627	0.792	0.117	2.2815e-14	8.95354e-07	3.49977e-18
Pltp	1.19164e-06	2.11584	1	0.197	0.0155366	1.94079e-18	1.97971	1	0.209	2.5304e-14	1.19164e-06	3.88157e-18
Gm17018	1.20288e-07	1.32003	0.833	0.119	0.00156832	2.22594e-18	1.68959	0.792	0.138	2.90218e-14	1.20288e-07	4.45188e-18
Hspa2	3.11854e-08	2.41461	1	0.197	0.000406595	2.40797e-18	1.93198	0.958	0.232	3.13951e-14	3.11854e-08	4.81594e-18
Prelp	3.44585e-09	1.46695	0.833	0.093	4.49269e-05	2.90582e-18	1.21865	0.75	0.104	3.78861e-14	3.44585e-09	5.81164e-18
Antxr1	1.78332e-11	0.880243	0.5	0.024	2.3251e-07	3.0921e-18	0.66644	0.417	0.028	4.03148e-14	1.78332e-11	6.18419e-18
Lmo4	0.000109266	1.51698	0.833	0.223	1	3.21032e-18	1.44905	0.833	0.136	4.18561e-14	0.000109266	6.42064e-18
Tbcel	1.65709e-06	1.46562	0.667	0.087	0.0216052	3.21584e-18	0.950188	0.625	0.07	4.19281e-14	1.65709e-06	6.43167e-18
Flnc	3.36641e-18	1.05113	0.333	0.004	4.38913e-14	4.1533e-16	0.318157	0.25	0.009	5.41508e-12	4.1533e-16	6.73282e-18
Gas2l1	7.91831e-08	1.05134	0.667	0.069	0.00103239	3.37974e-18	0.676827	0.583	0.06	4.4065e-14	7.91831e-08	6.75947e-18
Irak1bp1	4.86016e-05	0.505431	0.5	0.063	0.633667	3.44447e-18	0.825238	0.625	0.068	4.49089e-14	4.86016e-05	6.88893e-18
Gpx8	2.74377e-05	0.568917	0.667	0.097	0.357733	3.88842e-18	1.07056	0.708	0.089	5.06972e-14	2.74377e-05	7.77684e-18
S100a3	3.98106e-18	0.54565	0.333	0.004	5.1905e-14	1.84856e-16	0.303903	0.208	0.004	2.41015e-12	1.84856e-16	7.96212e-18
Acot6	3.6378e-09	1.01626	0.5	0.032	4.74296e-05	4.14162e-18	0.639572	0.375	0.021	5.39985e-14	3.6378e-09	8.28325e-18
Rdh10	4.64236e-18	1.52778	0.667	0.026	6.05271e-14	4.43539e-10	0.29919	0.292	0.028	5.78287e-06	4.43539e-10	9.28472e-18
Sfrp1	4.70624e-18	0.559886	0.333	0.004	6.136e-14	3.37803e-12	0.386158	0.292	0.021	4.40427e-08	3.37803e-12	9.41248e-18
Gnaz	1.79365e-06	1.20741	0.5	0.048	0.0233856	4.72432e-18	0.70734	0.417	0.028	6.15957e-14	1.79365e-06	9.44864e-18
Creb3l1	1.16174e-14	0.92827	0.333	0.006	1.51468e-10	5.26245e-18	0.386792	0.25	0.006	6.86118e-14	1.16174e-14	1.05249e-17
Nthl1	0.00617357	0.282636	0.333	0.056	1	6.75498e-18	0.791711	0.458	0.036	8.80714e-14	0.00617357	1.351e-17
Lrwd1	5.94159e-11	0.724896	0.667	0.045	7.74664e-07	7.08642e-18	0.695091	0.542	0.051	9.23927e-14	5.94159e-11	1.41728e-17
Pacrg	1.6937e-11	1.56665	0.833	0.069	2.20825e-07	8.22095e-18	1.08411	0.625	0.072	1.07185e-13	1.6937e-11	1.64419e-17
Cep128	9.82546e-18	1.03457	0.5	0.013	1.28104e-13	4.73816e-17	0.552178	0.375	0.023	6.17761e-13	4.73816e-17	1.96509e-17
Cald1	8.1525e-05	0.62018	0.833	0.18	1	1.00493e-17	0.373344	0.958	0.172	1.31022e-13	8.1525e-05	2.00985e-17
Id4	6.14764e-07	2.19124	1	0.203	0.00801529	1.22043e-17	1.1786	0.75	0.106	1.5912e-13	6.14764e-07	2.44087e-17
Ripor2	1.22633e-17	0.989479	0.5	0.013	1.59889e-13	1.71455e-14	0.572099	0.458	0.047	2.23543e-10	1.71455e-14	2.45266e-17
Dnajc15	0.00787193	0.929394	0.667	0.216	1	1.30796e-17	1.36885	0.875	0.172	1.70532e-13	0.00787193	2.61592e-17
Sncg	5.90731e-08	1.84159	0.667	0.069	0.000770195	1.35116e-17	1.09085	0.5	0.045	1.76164e-13	5.90731e-08	2.70232e-17
Naaa	6.52081e-08	1.74333	1	0.156	0.000850183	1.4156e-17	1.02614	0.792	0.117	1.84566e-13	6.52081e-08	2.83119e-17
Pxdc1	0.0109592	0.275485	0.333	0.061	1	1.85834e-17	0.853382	0.583	0.064	2.42291e-13	0.0109592	3.71669e-17
Zfp467	0.00494222	0.289207	0.667	0.16	1	1.97028e-17	1.07236	0.708	0.098	2.56885e-13	0.00494222	3.94056e-17
Gsto2	0.000180449	0.705532	0.167	0.009	1	2.11567e-17	0.598981	0.333	0.017	2.75841e-13	0.000180449	4.23133e-17
Hsp90aa1	1.51477e-05	2.82612	1	0.565	0.197496	2.153e-17	3.25688	1	0.566	2.80708e-13	1.51477e-05	4.306e-17
Bag2	2.75671e-09	1.21777	0.5	0.032	3.5942e-05	3.31006e-17	0.618231	0.417	0.03	4.31566e-13	2.75671e-09	6.62013e-17
Selenbp1	7.11237e-06	0.962144	0.833	0.141	0.092731	3.67388e-17	0.872831	0.792	0.117	4.79001e-13	7.11237e-06	7.34777e-17
3110082I17Rik	1.36402e-09	0.93426	0.5	0.03	1.77841e-05	3.91034e-17	0.394781	0.333	0.017	5.0983e-13	1.36402e-09	7.82068e-17
AC154683.1	0.00018633	0.579172	0.5	0.074	1	4.47801e-17	0.526247	0.417	0.03	5.83843e-13	0.00018633	8.95602e-17
Nnat	1.33904e-08	4.10768	1	0.206	0.000174585	4.68061e-17	2.62829	1	0.387	6.10259e-13	1.33904e-08	9.36123e-17
Syne1	1.02671e-07	1.98672	1	0.18	0.00133863	6.01522e-17	2.1578	0.958	0.272	7.84265e-13	1.02671e-07	1.20304e-16
Gm14964	1.3357e-07	2.63453	0.833	0.139	0.00174148	6.04451e-17	1.50154	0.875	0.164	7.88083e-13	1.3357e-07	1.2089e-16
Gm26670	2.66809e-08	0.306573	0.333	0.015	0.000347866	9.69931e-17	0.781534	0.292	0.013	1.2646e-12	2.66809e-08	1.93986e-16
Sdhaf4	0.033331	1.01691	0.5	0.193	1	1.12762e-16	1.19355	0.917	0.191	1.4702e-12	0.033331	2.25525e-16
Ptprf	8.67134e-13	1.60712	0.833	0.061	1.13057e-08	1.31339e-16	0.67135	0.542	0.055	1.7124e-12	8.67134e-13	2.62679e-16
Thg1l	1.95827e-09	0.893563	0.333	0.013	2.55319e-05	1.44666e-16	0.425176	0.292	0.013	1.88616e-12	1.95827e-09	2.89332e-16
Dbi	0.000191092	3.04125	1	0.74	1	1.57186e-16	3.40242	1	0.757	2.04939e-12	0.000191092	3.14372e-16
Slc35e3	2.66809e-08	0.314318	0.333	0.015	0.000347866	1.58059e-16	0.426197	0.292	0.013	2.06077e-12	2.66809e-08	3.16118e-16
Anxa5	1.76908e-05	2.07176	1	0.424	0.230653	1.61429e-16	2.36472	0.958	0.377	2.10471e-12	1.76908e-05	3.22858e-16
Zbed5	1.89439e-07	0.347119	0.333	0.017	0.0024699	1.84856e-16	0.424482	0.208	0.004	2.41015e-12	1.89439e-07	3.69711e-16
Skiv2l	6.18988e-07	0.825141	0.667	0.076	0.00807037	1.93554e-16	0.417377	0.5	0.047	2.52356e-12	6.18988e-07	3.87109e-16
Gsr	2.25552e-06	1.08724	0.833	0.136	0.0294075	1.96395e-16	0.970192	0.708	0.102	2.5606e-12	2.25552e-06	3.9279e-16
Kbtbd11	4.60107e-07	0.780643	0.667	0.076	0.00599887	2.00768e-16	1.44283	0.75	0.121	2.61761e-12	4.60107e-07	4.01536e-16
Rps6ka2	2.285e-16	1.02159	0.667	0.028	2.97918e-12	6.48709e-16	0.414962	0.333	0.019	8.45786e-12	6.48709e-16	4.57e-16
Ttll5	0.000441243	0.333285	0.333	0.037	1	2.73292e-16	0.716365	0.458	0.04	3.56318e-12	0.000441243	5.46584e-16
Agbl4	1.7336e-14	0.404356	0.333	0.006	2.26027e-10	3.08225e-16	0.486632	0.25	0.009	4.01864e-12	1.7336e-14	6.16451e-16
Ccdc142os	3.21859e-09	0.407891	0.333	0.013	4.1964e-05	3.95225e-16	0.307199	0.25	0.009	5.15295e-12	3.21859e-09	7.9045e-16
Gm13830	9.9998e-11	0.862238	0.5	0.026	1.30377e-06	4.14836e-16	0.580011	0.375	0.026	5.40864e-12	9.9998e-11	8.29673e-16
Ap3m1	0.00959076	0.312634	0.5	0.119	1	4.1654e-16	0.97137	0.708	0.109	5.43085e-12	0.00959076	8.3308e-16
Tmem216	0.000217387	1.03815	0.5	0.074	1	4.56474e-16	0.694859	0.542	0.057	5.95151e-12	0.000217387	9.12949e-16
Pcnx4	0.00968342	0.290401	0.333	0.061	1	5.51561e-16	0.447012	0.5	0.049	7.19125e-12	0.00968342	1.10312e-15
Ift74	4.59573e-12	1.24034	0.833	0.067	5.99191e-08	7.28278e-16	0.970832	0.667	0.098	9.49528e-12	4.59573e-12	1.45656e-15
BC005624	0.000268004	1.54085	0.833	0.297	1	7.30077e-16	1.6992	0.917	0.245	9.51874e-12	0.000268004	1.46015e-15
Tmem138	3.50749e-09	1.23553	0.667	0.061	4.57307e-05	8.55226e-16	0.821934	0.583	0.072	1.11504e-11	3.50749e-09	1.71045e-15
Nubpl	0.000411074	0.602792	0.333	0.039	1	9.19714e-16	0.811641	0.458	0.043	1.19912e-11	0.000411074	1.83943e-15
4930522L14Rik	5.19447e-08	0.549275	0.5	0.037	0.000677255	9.73543e-16	0.60875	0.458	0.043	1.26931e-11	5.19447e-08	1.94709e-15
Rad50	1.44533e-05	0.516661	0.5	0.056	0.188443	1.03018e-15	0.773861	0.583	0.072	1.34315e-11	1.44533e-05	2.06036e-15
Poc5	0.00317353	0.674871	0.333	0.052	1	1.03047e-15	0.58386	0.458	0.043	1.34353e-11	0.00317353	2.06095e-15
Gfod2	8.06554e-08	1.01253	0.5	0.039	0.00105159	1.12207e-15	0.663717	0.458	0.043	1.46295e-11	8.06554e-08	2.24414e-15
Ogg1	0.00114793	0.44997	0.333	0.043	1	1.27081e-15	0.531161	0.5	0.049	1.65688e-11	0.00114793	2.54161e-15
Kazn	0.00277964	0.429399	0.5	0.095	1	1.54951e-15	0.787401	0.583	0.07	2.02025e-11	0.00277964	3.09901e-15
Ppp1r14c	8.83653e-08	0.359644	0.5	0.037	0.00115211	1.91737e-15	0.475831	0.417	0.034	2.49987e-11	8.83653e-08	3.83474e-15
Dchs1	1.16476e-11	1.06396	0.5	0.024	1.51862e-07	2.29001e-15	0.687436	0.375	0.028	2.98572e-11	1.16476e-11	4.58002e-15
Med31	0.00160753	1.05942	0.667	0.193	1	2.35057e-15	1.02526	0.833	0.16	3.06467e-11	0.00160753	4.70114e-15
Rmst	6.32441e-05	0.699987	0.333	0.03	0.824577	2.44383e-15	0.819549	0.5	0.053	3.18627e-11	6.32441e-05	4.88767e-15
Lrrc73	3.19961e-07	0.760047	0.5	0.041	0.00417165	2.98046e-15	0.469587	0.375	0.028	3.88593e-11	3.19961e-07	5.96093e-15
Lhfpl4	0.000941393	0.261597	0.333	0.041	1	3.1829e-15	0.44854	0.375	0.028	4.14987e-11	0.000941393	6.36581e-15
Hmgn1	0.0242544	1.28689	0.667	0.385	1	3.24459e-15	1.59556	1	0.321	4.23029e-11	0.0242544	6.48917e-15
Cep41	2.72926e-09	0.32301	0.333	0.013	3.55841e-05	3.29431e-15	0.320769	0.292	0.015	4.29512e-11	2.72926e-09	6.58861e-15
Vangl1	7.92865e-12	1.20332	0.667	0.043	1.03374e-07	3.38635e-15	0.668362	0.458	0.045	4.41513e-11	7.92865e-12	6.7727e-15
Prrt1	8.85398e-06	0.573083	0.667	0.091	0.115438	3.44575e-15	0.802789	0.542	0.062	4.49257e-11	8.85398e-06	6.8915e-15
Nt5dc3	1.3006e-05	0.800994	0.333	0.026	0.169572	3.57429e-15	0.318435	0.292	0.015	4.66015e-11	1.3006e-05	7.14857e-15
Rorc	1.61339e-10	0.339772	0.333	0.011	2.10354e-06	3.72293e-15	0.46748	0.292	0.015	4.85396e-11	1.61339e-10	7.44587e-15
Zfp462	2.134e-09	0.898828	0.667	0.054	2.78231e-05	3.77955e-15	0.693989	0.458	0.045	4.92777e-11	2.134e-09	7.55909e-15
Dnal4	0.000198057	1.81339	0.667	0.149	1	3.94189e-15	0.871464	0.625	0.087	5.13943e-11	0.000198057	7.88378e-15
Naf1	0.000160616	0.265668	0.5	0.067	1	4.33472e-15	0.5895	0.458	0.045	5.6516e-11	0.000160616	8.66943e-15
Rph3al	1.21378e-10	0.401365	0.333	0.011	1.58252e-06	4.40923e-15	0.305304	0.167	0.002	5.74875e-11	1.21378e-10	8.81845e-15
Endog	8.92828e-07	1.10863	0.833	0.128	0.0116407	5.2342e-15	0.842482	0.667	0.098	6.82435e-11	8.92828e-07	1.04684e-14
Trp53bp2	0.000107877	1.58612	0.667	0.145	1	6.45873e-15	1.37687	0.667	0.111	8.42089e-11	0.000107877	1.29175e-14
Nrbp2	0.00016821	0.598074	0.667	0.115	1	6.59581e-15	0.660337	0.625	0.083	8.59961e-11	0.00016821	1.31916e-14
Ino80b	0.000664552	0.891396	0.667	0.152	1	7.84472e-15	0.869531	0.667	0.104	1.02279e-10	0.000664552	1.56894e-14
Eml2	0.00401998	0.703102	0.667	0.177	1	8.02443e-15	1.30379	0.708	0.119	1.04622e-10	0.00401998	1.60489e-14
Tuba1a	0.000364614	1.63259	1	0.751	1	8.15546e-15	2.07236	1	0.713	1.06331e-10	0.000364614	1.63109e-14
Hdgfl2	0.00167165	0.775349	0.667	0.16	1	1.05471e-14	1.00094	0.75	0.13	1.37512e-10	0.00167165	2.10941e-14
Adss	0.0291758	0.4778	0.5	0.158	1	1.10286e-14	0.948057	0.667	0.102	1.43791e-10	0.0291758	2.20572e-14
Ift140	1.19959e-14	1.04178	0.5	0.017	1.56402e-10	2.60654e-13	0.370728	0.333	0.026	3.39841e-09	2.60654e-13	2.39917e-14
Clec11a	1.46767e-10	0.407381	0.333	0.011	1.91355e-06	1.298e-14	0.434228	0.25	0.011	1.69233e-10	1.46767e-10	2.596e-14
Cep89	4.63417e-07	0.796767	0.5	0.043	0.00604204	1.31586e-14	0.678563	0.458	0.047	1.71562e-10	4.63417e-07	2.63173e-14
Dnah7a	1.32795e-14	0.86912	0.333	0.006	1.73138e-10	2.46122e-14	0.350592	0.208	0.006	3.20894e-10	2.46122e-14	2.65589e-14
Fhit	1.32795e-14	0.617613	0.333	0.006	1.73138e-10	2.93101e-13	0.500342	0.25	0.013	3.82145e-09	2.93101e-13	2.65589e-14
Ift57	0.0074083	0.555961	0.5	0.123	1	1.36962e-14	0.811941	0.667	0.102	1.78571e-10	0.0074083	2.73924e-14
Klhdc7a	1.51749e-14	0.357238	0.333	0.006	1.97851e-10	4.40906e-14	0.395247	0.292	0.017	5.74853e-10	4.40906e-14	3.03499e-14
Plec	1.939e-14	1.49855	1	0.08	2.52807e-10	4.01431e-07	0.356709	0.458	0.096	0.00523386	4.01431e-07	3.87801e-14
Ccdc138	2.06328e-14	0.624088	0.5	0.017	2.69011e-10	3.59675e-14	0.443621	0.333	0.023	4.68944e-10	3.59675e-14	4.12657e-14
Thnsl1	0.0124693	0.412243	0.167	0.019	1	2.1747e-14	0.410199	0.375	0.03	2.83537e-10	0.0124693	4.3494e-14
Pus7	0.00491842	0.709591	0.333	0.056	1	2.31459e-14	0.427907	0.375	0.03	3.01777e-10	0.00491842	4.62919e-14
Creg2	1.69383e-07	0.660921	0.5	0.039	0.00220842	2.35827e-14	0.593538	0.417	0.038	3.07471e-10	1.69383e-07	4.71654e-14
Mt3	0.000732679	1.79001	1	0.502	1	2.44686e-14	2.38025	1	0.536	3.19021e-10	0.000732679	4.89371e-14
Pitpnm1	3.70554e-06	0.339993	0.5	0.048	0.0483128	2.61235e-14	0.499864	0.458	0.047	3.40599e-10	3.70554e-06	5.22471e-14
Baiap2	0.00345756	0.907708	0.5	0.108	1	2.65173e-14	0.432849	0.583	0.077	3.45733e-10	0.00345756	5.30346e-14
Cnbd2	0.013349	0.388068	0.167	0.019	1	2.87592e-14	0.290158	0.208	0.006	3.74963e-10	0.013349	5.75185e-14
Wdyhv1	2.98606e-14	1.57337	0.667	0.035	3.89322e-10	1.08183e-13	0.691476	0.458	0.051	1.41049e-09	1.08183e-13	5.97211e-14
Dtx1	0.00968343	0.366104	0.333	0.061	1	3.33471e-14	0.588814	0.583	0.074	4.34779e-10	0.00968343	6.66941e-14
Ndufaf8	0.0198262	0.681948	0.667	0.238	1	3.46248e-14	1.2508	0.875	0.209	4.51438e-10	0.0198262	6.92496e-14
Tomm7	0.00629098	0.94921	1	0.567	1	3.56817e-14	1.70017	1	0.464	4.65218e-10	0.00629098	7.13634e-14
Plce1	5.94159e-11	1.05277	0.667	0.045	7.74664e-07	3.6685e-14	0.502201	0.542	0.064	4.78299e-10	5.94159e-11	7.33701e-14
Psph	1.81976e-07	2.10359	1	0.188	0.00237261	3.80884e-14	1.25814	0.833	0.185	4.96596e-10	1.81976e-07	7.61767e-14
Etfa	2.05793e-07	2.00361	1	0.219	0.00268313	3.86479e-14	1.55641	0.875	0.236	5.03891e-10	2.05793e-07	7.72958e-14
Supt20	0.000328466	1.25082	0.667	0.143	1	4.10073e-14	1.05347	0.833	0.177	5.34653e-10	0.000328466	8.20146e-14
Tctn3	1.06801e-10	0.74616	0.5	0.026	1.39247e-06	4.75565e-14	0.437174	0.292	0.017	6.20042e-10	1.06801e-10	9.51131e-14
Nphp3	3.25662e-09	1.04151	0.5	0.032	4.24599e-05	4.7613e-14	0.48937	0.458	0.047	6.20778e-10	3.25662e-09	9.5226e-14
Stip1	0.00264454	0.671548	0.667	0.193	1	5.21401e-14	0.856304	0.833	0.166	6.79803e-10	0.00264454	1.0428e-13
Wdr38	1.3638e-07	0.56103	0.333	0.017	0.00177813	5.53112e-14	0.365806	0.292	0.017	7.21148e-10	1.3638e-07	1.10622e-13
Arl3	0.0515349	0.598284	0.667	0.327	1	6.03555e-14	1.45298	0.958	0.274	7.86915e-10	0.0515349	1.20711e-13
D3Ertd751e	0.0192417	0.675115	0.333	0.076	1	6.20994e-14	0.751127	0.708	0.119	8.09652e-10	0.0192417	1.24199e-13
Pttg1	0.00532503	1.16459	0.833	0.39	1	6.51288e-14	1.92396	0.875	0.298	8.4915e-10	0.00532503	1.30258e-13
St6gal1	0.000321816	0.697294	0.5	0.078	1	7.89439e-14	0.469072	0.417	0.04	1.02927e-09	0.000321816	1.57888e-13
Dynll1	0.0924671	0.861969	0.833	0.732	1	9.08933e-14	1.71673	1	0.596	1.18507e-09	0.0924671	1.81787e-13
Spice1	7.39576e-10	0.447429	0.5	0.028	9.64259e-06	9.38328e-14	0.4588	0.375	0.032	1.22339e-09	7.39576e-10	1.87666e-13
Ccdc13	2.88528e-08	0.920836	0.667	0.063	0.000376182	1.2209e-13	0.666075	0.417	0.04	1.59181e-09	2.88528e-08	2.4418e-13
Plekha2	8.00128e-05	0.859584	0.667	0.115	1	1.30559e-13	0.779452	0.542	0.072	1.70223e-09	8.00128e-05	2.61119e-13
Hspbp1	0.000432419	0.466826	0.667	0.126	1	1.3085e-13	0.693373	0.625	0.096	1.70602e-09	0.000432419	2.617e-13
Cfap36	0.0109655	0.546658	0.667	0.203	1	1.34961e-13	1.22926	0.833	0.2	1.75962e-09	0.0109655	2.69921e-13
Ccdc190	0.00188606	0.586948	0.5	0.095	1	1.47235e-13	0.708038	0.5	0.06	1.91965e-09	0.00188606	2.94469e-13
Atxn1	1.60937e-07	1.86142	0.833	0.117	0.0020983	1.47909e-13	0.953484	0.708	0.13	1.92844e-09	1.60937e-07	2.95818e-13
Dalrd3	1.43705e-09	1.78232	1	0.143	1.87363e-05	1.55226e-13	1.28738	0.792	0.166	2.02384e-09	1.43705e-09	3.10452e-13
Usp24	0.233381	0.506298	0.167	0.056	1	1.65628e-13	0.838206	0.5	0.062	2.15945e-09	0.233381	3.31255e-13
Ccl27a	0.000321816	0.413919	0.5	0.078	1	1.90152e-13	0.457415	0.5	0.06	2.4792e-09	0.000321816	3.80303e-13
Taf1a	6.15792e-10	0.541927	0.5	0.028	8.0287e-06	1.95349e-13	0.551098	0.333	0.026	2.54696e-09	6.15792e-10	3.90698e-13
Atg2b	8.39206e-07	0.281871	0.333	0.019	0.0109416	1.95349e-13	0.379296	0.333	0.026	2.54696e-09	8.39206e-07	3.90698e-13
Naga	4.52757e-09	2.12151	0.833	0.102	5.90305e-05	2.09647e-13	0.865776	0.583	0.083	2.73338e-09	4.52757e-09	4.19294e-13
Anapc1	2.2461e-09	1.46129	0.667	0.056	2.92846e-05	2.18214e-13	0.784427	0.542	0.074	2.84507e-09	2.2461e-09	4.36427e-13
Chchd2	0.0495633	0.796228	0.833	0.781	1	2.22223e-13	1.51722	1	0.749	2.89734e-09	0.0495633	4.44445e-13
Znhit2	9.01641e-06	1.00027	0.667	0.1	0.117556	2.44533e-13	0.614249	0.5	0.062	3.18823e-09	9.01641e-06	4.89067e-13
Adgra3	0.000808613	0.337196	0.333	0.041	1	2.69118e-13	0.329497	0.333	0.026	3.50876e-09	0.000808613	5.38236e-13
Wdr73	1.20774e-09	0.801638	0.667	0.052	1.57465e-05	2.78543e-13	0.77492	0.375	0.034	3.63164e-09	1.20774e-09	5.57086e-13
Oplah	0.00341755	0.454259	0.333	0.052	1	2.83589e-13	0.466297	0.458	0.051	3.69743e-09	0.00341755	5.67178e-13
Snhg10	0.000161524	0.266582	0.333	0.032	1	3.03571e-13	0.483673	0.375	0.034	3.95795e-09	0.000161524	6.07141e-13
Pcyt1b	2.75751e-06	0.371429	0.333	0.022	0.0359525	3.05315e-13	0.361414	0.25	0.013	3.9807e-09	2.75751e-06	6.1063e-13
Fgfr1	0.10604	0.575863	0.333	0.121	1	3.3308e-13	0.583042	0.667	0.106	4.3427e-09	0.10604	6.6616e-13
Enah	0.000179343	1.0354	0.667	0.13	1	3.36376e-13	0.9129	0.75	0.138	4.38567e-09	0.000179343	6.72751e-13
Pard3b	4.27252e-08	0.565317	0.5	0.037	0.000557051	3.70875e-13	0.529237	0.375	0.034	4.83547e-09	4.27252e-08	7.4175e-13
Klhl13	3.78864e-13	1.01796	0.667	0.037	4.93963e-09	4.05615e-12	0.566178	0.375	0.038	5.28841e-08	4.05615e-12	7.57729e-13
Cby1	6.73824e-09	1.69945	1	0.134	8.78532e-05	3.88975e-13	0.599601	0.75	0.134	5.07145e-09	6.73824e-09	7.7795e-13
Cdo1	3.96214e-13	0.574884	0.5	0.019	5.16584e-09	1.44349e-08	0.270197	0.292	0.034	0.000188202	1.44349e-08	7.92429e-13
Gpr137	3.49375e-05	0.673176	0.5	0.063	0.455516	7.55598e-13	0.541558	0.5	0.064	9.85148e-09	3.49375e-05	1.5112e-12
Ocln	0.0441074	0.524015	0.333	0.087	1	8.90697e-13	0.579115	0.667	0.106	1.16129e-08	0.0441074	1.78139e-12
Snrpf	0.357619	0.265282	0.5	0.331	1	9.16075e-13	1.32064	0.875	0.238	1.19438e-08	0.357619	1.83215e-12
S100b	0.000131807	1.56501	1	0.372	1	9.58641e-13	1.50752	1	0.374	1.24988e-08	0.000131807	1.91728e-12
Rcc2	1.57095e-07	0.870451	0.667	0.069	0.00204821	9.76058e-13	0.443358	0.417	0.045	1.27258e-08	1.57095e-07	1.95212e-12
Sssca1	0.00413084	0.51946	0.667	0.171	1	1.1121e-12	0.942047	0.667	0.123	1.44996e-08	0.00413084	2.22421e-12
Nudt11	2.47956e-08	0.526851	0.333	0.015	0.000323286	1.18906e-12	0.377539	0.333	0.028	1.5503e-08	2.47956e-08	2.37813e-12
Cfap20	3.03313e-08	2.04127	1	0.188	0.00039546	1.32872e-12	1.16351	0.792	0.187	1.73239e-08	3.03313e-08	2.65744e-12
Trhde	3.21859e-09	0.737484	0.333	0.013	4.1964e-05	1.46111e-12	0.435098	0.208	0.009	1.905e-08	3.21859e-09	2.92223e-12
Fuz	0.066096	0.301937	0.333	0.097	1	1.58664e-12	0.773067	0.542	0.079	2.06865e-08	0.066096	3.17327e-12
Ptges3	0.080471	0.523055	0.667	0.31	1	1.60352e-12	1.18534	0.958	0.274	2.09067e-08	0.080471	3.20704e-12
Npnt	1.25078e-11	0.786815	0.5	0.024	1.63077e-07	1.70985e-12	0.290969	0.333	0.028	2.2293e-08	1.25078e-11	3.4197e-12
Synj1	5.4908e-05	0.794727	0.667	0.11	0.71589	1.75219e-12	0.717838	0.667	0.113	2.2845e-08	5.4908e-05	3.50437e-12
Cntrl	1.87996e-07	0.950429	0.667	0.071	0.0024511	1.85651e-12	0.98204	0.583	0.098	2.42051e-08	1.87996e-07	3.71302e-12
Gabrr2	0.000168571	0.712429	0.167	0.009	1	1.88104e-12	0.251957	0.167	0.004	2.4525e-08	0.000168571	3.76208e-12
Ttc26	0.000168571	0.781604	0.167	0.009	1	1.88104e-12	0.271845	0.167	0.004	2.4525e-08	0.000168571	3.76208e-12
Plat	5.93926e-06	1.71929	1	0.216	0.0774361	2.08561e-12	0.808019	0.958	0.223	2.71922e-08	5.93926e-06	4.17123e-12
Cc2d2a	9.76176e-07	0.875454	0.5	0.045	0.0127274	2.25961e-12	0.374617	0.5	0.064	2.94607e-08	9.76176e-07	4.51921e-12
Rbm24	0.0272357	0.492753	0.167	0.024	1	2.7709e-12	0.379742	0.292	0.021	3.6127e-08	0.0272357	5.5418e-12
Cdk5rap2	0.0199004	0.358069	0.333	0.071	1	2.77466e-12	0.956131	0.5	0.07	3.6176e-08	0.0199004	5.54932e-12
4430402I18Rik	7.49157e-05	0.424465	0.5	0.065	0.976751	2.80442e-12	0.364606	0.583	0.089	3.6564e-08	7.49157e-05	5.60884e-12
5031425E22Rik	0.000729462	0.705621	0.667	0.139	1	2.81018e-12	0.737179	0.625	0.104	3.66391e-08	0.000729462	5.62035e-12
Ctf1	1.46767e-10	0.51187	0.333	0.011	1.91355e-06	2.92273e-12	0.367798	0.25	0.015	3.81065e-08	1.46767e-10	5.84546e-12
Ccnd2	8.33367e-06	0.678898	0.833	0.136	0.108654	2.96065e-12	1.20277	0.667	0.13	3.8601e-08	8.33367e-06	5.9213e-12
Slc35d1	3.01281e-12	0.309911	0.333	0.009	3.9281e-08	1.91674e-11	0.386083	0.333	0.032	2.49905e-07	1.91674e-11	6.02561e-12
Glrx	0.000134158	0.467417	0.667	0.113	1	3.20761e-12	0.645981	0.5	0.068	4.18208e-08	0.000134158	6.41522e-12
Lrrc1	2.82862e-05	0.752331	0.333	0.028	0.368795	3.27171e-12	0.471128	0.25	0.015	4.26565e-08	2.82862e-05	6.54341e-12
Zfp334	2.47956e-08	0.32966	0.333	0.015	0.000323286	3.39687e-12	0.272207	0.25	0.015	4.42884e-08	2.47956e-08	6.79374e-12
Zfr	1.15498e-06	1.37732	1	0.21	0.0150587	3.47477e-12	1.11147	0.917	0.238	4.5304e-08	1.15498e-06	6.94954e-12
E430024P14Rik	8.36283e-06	0.315069	0.333	0.024	0.109035	3.49117e-12	0.421423	0.292	0.021	4.55179e-08	8.36283e-06	6.98234e-12
Gng5	0.00548145	0.979004	1	0.619	1	3.72134e-12	1.54534	1	0.577	4.85188e-08	0.00548145	7.44268e-12
Sec14l1	0.0136735	0.546924	0.667	0.206	1	3.75525e-12	0.746583	0.833	0.174	4.8961e-08	0.0136735	7.51051e-12
Osbpl5	1.36319e-05	0.806134	0.333	0.026	0.177732	3.80121e-12	0.340677	0.25	0.015	4.95602e-08	1.36319e-05	7.60242e-12
Suds3	1.02515e-05	1.32814	0.833	0.16	0.133659	3.83198e-12	0.814996	0.708	0.138	4.99614e-08	1.02515e-05	7.66396e-12
Ccdc181	1.30038e-10	0.702129	0.5	0.026	1.69544e-06	3.95073e-12	0.644179	0.375	0.038	5.15096e-08	1.30038e-10	7.90146e-12
Churc1	0.03344	0.43392	0.667	0.236	1	4.1274e-12	1.02478	0.875	0.219	5.3813e-08	0.03344	8.25479e-12
Txn1	0.0260837	0.958698	0.833	0.45	1	4.94103e-12	1.52034	0.958	0.391	6.44211e-08	0.0260837	9.88206e-12
Ift20	0.0380191	0.874736	0.667	0.325	1	5.4189e-12	1.267	0.958	0.321	7.06516e-08	0.0380191	1.08378e-11
Slf1	0.00341755	0.620933	0.333	0.052	1	5.84722e-12	0.447416	0.583	0.089	7.62361e-08	0.00341755	1.16944e-11
Rragd	3.08731e-05	0.707715	0.333	0.028	0.402523	5.95818e-12	0.432875	0.333	0.03	7.76827e-08	3.08731e-05	1.19164e-11
Pdcd6	0.00605452	0.670995	1	0.364	1	6.00859e-12	1.07571	1	0.298	7.834e-08	0.00605452	1.20172e-11
Spag1	1.68841e-10	0.445271	0.5	0.026	2.20134e-06	6.10543e-12	0.699022	0.458	0.06	7.96025e-08	1.68841e-10	1.22109e-11
Ramp1	0.00150149	1.40471	0.833	0.288	1	6.93923e-12	1.37499	1	0.355	9.04737e-08	0.00150149	1.38785e-11
Cnn3	2.91187e-05	2.30477	1	0.396	0.379649	7.132e-12	1.65067	0.958	0.368	9.29871e-08	2.91187e-05	1.4264e-11
Dgcr6	1.90552e-05	1.44732	1	0.281	0.248441	7.18238e-12	1.00541	0.875	0.221	9.36439e-08	1.90552e-05	1.43648e-11
Plcb3	1.14696e-06	0.499414	0.5	0.045	0.0149541	7.22873e-12	0.779132	0.417	0.051	9.42482e-08	1.14696e-06	1.44575e-11
Ahsa1	0.00336212	0.789276	0.833	0.294	1	7.28827e-12	1.164	0.875	0.251	9.50245e-08	0.00336212	1.45765e-11
Ndufaf3	0.0310454	0.292353	0.667	0.216	1	7.29273e-12	0.912753	0.792	0.177	9.50826e-08	0.0310454	1.45855e-11
Csad	0.00675931	0.273587	0.5	0.108	1	7.77548e-12	0.488531	0.542	0.079	1.01377e-07	0.00675931	1.5551e-11
Pla2g16	0.0144037	0.756988	0.833	0.355	1	7.82283e-12	1.05185	0.917	0.24	1.01994e-07	0.0144037	1.56457e-11
Pdia4	1.06656e-08	1.82201	1	0.175	0.000139058	7.96944e-12	1.24603	0.792	0.206	1.03905e-07	1.06656e-08	1.59389e-11
Cep19	9.44817e-07	0.477341	0.667	0.076	0.0123185	8.52858e-12	0.6252	0.5	0.072	1.11196e-07	9.44817e-07	1.70572e-11
Rpap3	2.74708e-05	0.35947	0.5	0.058	0.358164	8.77839e-12	0.716698	0.583	0.098	1.14453e-07	2.74708e-05	1.75568e-11
Tcp11l2	1.52681e-08	1.48465	1	0.134	0.000199066	8.82037e-12	0.728613	0.667	0.126	1.15e-07	1.52681e-08	1.76407e-11
Dzip1	7.74644e-05	0.315077	0.333	0.03	1	9.15999e-12	0.319866	0.333	0.03	1.19428e-07	7.74644e-05	1.832e-11
Dnajb2	0.0114799	0.520972	0.833	0.264	1	9.39997e-12	0.913508	0.833	0.191	1.22557e-07	0.0114799	1.87999e-11
Hsp90ab1	0.00358577	1.04933	1	0.751	1	9.43287e-12	1.45209	1	0.74	1.22986e-07	0.00358577	1.88657e-11
Hint2	0.0165046	0.476632	0.667	0.232	1	1.06153e-11	1.26116	0.833	0.236	1.38402e-07	0.0165046	2.12305e-11
Bex3	1.99806e-05	1.16472	1	0.249	0.260507	1.10004e-11	1.04779	0.875	0.226	1.43423e-07	1.99806e-05	2.20007e-11
Arl13b	0.118634	0.529789	0.167	0.041	1	1.1224e-11	0.624509	0.542	0.083	1.46338e-07	0.118634	2.24479e-11
Cry2	3.4625e-06	1.18045	0.667	0.087	0.0451441	1.1572e-11	0.671336	0.667	0.119	1.50876e-07	3.4625e-06	2.31441e-11
Dnajc3	1.8796e-06	1.64607	1	0.258	0.0245062	1.17482e-11	1.15137	0.958	0.309	1.53174e-07	1.8796e-06	2.34965e-11
Galc	0.130567	0.621894	0.167	0.043	1	1.26326e-11	0.463084	0.417	0.049	1.64704e-07	0.130567	2.52652e-11
Psmd9	0.000337401	1.12579	0.833	0.238	1	1.31628e-11	0.815862	0.75	0.162	1.71617e-07	0.000337401	2.63256e-11
Ift172	9.26473e-05	0.687715	0.5	0.067	1	1.44573e-11	0.45754	0.375	0.04	1.88495e-07	9.26473e-05	2.89147e-11
Sox2	0.00193052	0.858966	0.667	0.171	1	1.49623e-11	0.911425	0.625	0.113	1.95079e-07	0.00193052	2.99246e-11
Sugt1	0.000232663	1.1978	0.833	0.262	1	1.49627e-11	0.761062	0.833	0.189	1.95084e-07	0.000232663	2.99254e-11
Cpne2	0.000224575	1.74148	0.667	0.126	1	1.49749e-11	0.774508	0.625	0.111	1.95243e-07	0.000224575	2.99499e-11
Pcbd2	0.049679	0.361222	0.5	0.171	1	1.54837e-11	0.80655	0.75	0.162	2.01876e-07	0.049679	3.09673e-11
Drosha	1.53233e-10	0.805227	0.667	0.048	1.99785e-06	1.57966e-11	0.564127	0.458	0.062	2.05956e-07	1.53233e-10	3.15932e-11
Polr3h	7.69861e-06	1.39034	1	0.236	0.100375	1.67231e-11	1.01798	0.792	0.191	2.18036e-07	7.69861e-06	3.34462e-11
Fam60a	0.0633187	0.264497	0.167	0.03	1	1.71667e-11	0.441682	0.333	0.032	2.2382e-07	0.0633187	3.43334e-11
Myl4	3.8754e-11	1.26202	0.667	0.048	5.05275e-07	1.99553e-11	0.395777	0.292	0.023	2.60177e-07	3.8754e-11	3.99105e-11
C1qtnf4	1.70562e-09	0.692289	0.667	0.054	2.22379e-05	2.09284e-11	0.54611	0.417	0.051	2.72864e-07	1.70562e-09	4.18567e-11
Tipin	0.000269574	0.563961	0.667	0.123	1	2.15239e-11	0.854909	0.583	0.102	2.80629e-07	0.000269574	4.30478e-11
Ccdc137	0.00720713	0.665765	0.333	0.061	1	2.40001e-11	0.456926	0.417	0.051	3.12913e-07	0.00720713	4.80001e-11
Cdpf1	3.55517e-05	0.804771	0.667	0.104	0.463523	2.41575e-11	0.801756	0.458	0.064	3.14965e-07	3.55517e-05	4.8315e-11
Hddc3	7.50959e-06	0.727093	0.667	0.091	0.0979101	2.51983e-11	0.455648	0.458	0.062	3.28536e-07	7.50959e-06	5.03967e-11
Ehbp1l1	2.61794e-11	1.37257	0.833	0.076	3.41327e-07	6.24865e-10	0.533352	0.5	0.083	8.14699e-06	6.24865e-10	5.23588e-11
Trip4	0.00352148	0.499154	0.5	0.102	1	2.67164e-11	0.457815	0.5	0.072	3.48328e-07	0.00352148	5.34328e-11
Myh14	0.0061937	0.648278	0.333	0.058	1	2.81364e-11	0.385828	0.333	0.032	3.66842e-07	0.0061937	5.62727e-11
Sem1	0.195581	0.643644	0.667	0.593	1	2.88506e-11	1.4684	1	0.526	3.76155e-07	0.195581	5.77013e-11
Cand1	0.000634241	0.756657	0.5	0.087	1	2.8916e-11	0.477457	0.5	0.072	3.77007e-07	0.000634241	5.78321e-11
Cnot1	7.59546e-11	1.64136	0.833	0.078	9.90296e-07	2.94453e-11	0.665339	0.542	0.085	3.83908e-07	7.59546e-11	5.88907e-11
Ivns1abp	7.28529e-08	1.90947	1	0.175	0.000949857	2.97686e-11	1.25006	0.875	0.226	3.88123e-07	7.28529e-08	5.95372e-11
Ssbp4	0.00798223	0.532631	0.833	0.268	1	2.99273e-11	1.17094	0.833	0.24	3.90192e-07	0.00798223	5.98545e-11
Gm17750	3.03241e-06	0.592127	0.5	0.05	0.0395366	3.05362e-11	0.414998	0.333	0.032	3.98131e-07	3.03241e-06	6.10724e-11
Setd4	0.127046	0.588995	0.167	0.041	1	3.59521e-11	0.30418	0.333	0.032	4.68744e-07	0.127046	7.19042e-11
Rassf4	0.00181707	0.262968	0.333	0.045	1	3.69341e-11	0.515423	0.417	0.051	4.81547e-07	0.00181707	7.38683e-11
Odf2l	1.14055e-10	0.642345	0.5	0.026	1.48705e-06	3.76267e-11	0.705537	0.417	0.053	4.90577e-07	1.14055e-10	7.52535e-11
Txnip	0.00305155	0.931328	0.667	0.175	1	3.85393e-11	1.09309	0.75	0.17	5.02476e-07	0.00305155	7.70787e-11
Sptan1	5.16299e-05	1.32976	0.833	0.186	0.673151	3.8611e-11	0.690601	0.792	0.177	5.0341e-07	5.16299e-05	7.7222e-11
Ckap5	1.90808e-06	1.42592	0.833	0.143	0.0248776	4.42449e-11	0.851759	0.792	0.185	5.76865e-07	1.90808e-06	8.84898e-11
Atp1a1	0.000416699	1.0559	1	0.323	1	4.55774e-11	1.10861	0.875	0.245	5.94238e-07	0.000416699	9.11547e-11
Plxnb2	8.99785e-06	1.28664	0.667	0.102	0.117314	4.57125e-11	0.780063	0.625	0.113	5.96e-07	8.99785e-06	9.14251e-11
Lrrc45	0.000657985	1.26217	0.5	0.091	1	4.84585e-11	0.835515	0.5	0.079	6.31802e-07	0.000657985	9.6917e-11
Nr2f1	0.00193915	0.49286	0.667	0.154	1	4.96807e-11	0.738307	0.667	0.128	6.47736e-07	0.00193915	9.93613e-11
1810058I24Rik	0.0346151	0.403853	0.833	0.323	1	5.05278e-11	0.93803	0.917	0.251	6.58782e-07	0.0346151	1.01056e-10
Tbca	0.209083	0.377089	0.667	0.433	1	5.24382e-11	1.17051	0.958	0.332	6.83689e-07	0.209083	1.04876e-10
Pigp	0.00126575	1.11022	0.833	0.314	1	6.04449e-11	1.04204	0.875	0.253	7.88081e-07	0.00126575	1.2089e-10
Bcl9	0.0970512	0.490468	0.333	0.11	1	6.39926e-11	0.558472	0.5	0.077	8.34335e-07	0.0970512	1.27985e-10
Chd3os	2.13591e-09	0.658495	0.833	0.08	2.7848e-05	6.46865e-11	0.450853	0.583	0.1	8.43382e-07	2.13591e-09	1.29373e-10
C230037L18Rik	6.58887e-11	0.995186	0.833	0.071	8.59057e-07	6.83896e-11	0.740666	0.417	0.055	8.91664e-07	6.83896e-11	1.31777e-10
Uhrf1bp1l	0.00191967	0.364643	0.333	0.045	1	8.00526e-11	0.29463	0.375	0.043	1.04373e-06	0.00191967	1.60105e-10
Lztfl1	1.60238e-06	1.00817	0.833	0.13	0.0208918	8.0466e-11	0.63868	0.75	0.155	1.04912e-06	1.60238e-06	1.60932e-10
Klhdc9	0.0257265	0.630891	0.167	0.024	1	9.49546e-11	0.374255	0.292	0.026	1.23802e-06	0.0257265	1.89909e-10
Calm1	0.00510989	1.04378	1	0.864	1	1.04516e-10	1.27379	1	0.819	1.36268e-06	0.00510989	2.09032e-10
Thyn1	0.00429282	0.487545	0.667	0.165	1	1.13658e-10	0.70549	0.667	0.138	1.48187e-06	0.00429282	2.27315e-10
Ppdpf	0.00719194	0.770606	0.833	0.338	1	1.27531e-10	1.16742	0.917	0.283	1.66275e-06	0.00719194	2.55061e-10
Agbl3	3.06221e-07	0.655392	0.5	0.041	0.00399251	1.35484e-10	0.590598	0.458	0.068	1.76644e-06	3.06221e-07	2.70968e-10
Cacybp	0.047933	0.421741	0.667	0.26	1	1.36984e-10	0.856027	0.833	0.215	1.786e-06	0.047933	2.73969e-10
Eea1	4.30815e-08	1.36107	0.833	0.115	0.000561697	1.40368e-10	0.946287	0.75	0.185	1.83012e-06	4.30815e-08	2.80737e-10
Galk1	0.000140244	0.952161	0.833	0.162	1	1.48761e-10	0.827541	0.667	0.138	1.93955e-06	0.000140244	2.97523e-10
Atp2b4	8.93742e-05	0.364631	0.667	0.106	1	1.64504e-10	0.424566	0.625	0.115	2.14481e-06	8.93742e-05	3.29008e-10
Tmem106c	2.80853e-07	1.40028	0.833	0.132	0.00366176	1.6877e-10	0.69046	0.708	0.147	2.20042e-06	2.80853e-07	3.3754e-10
Bola3	0.0286664	0.689736	0.667	0.286	1	1.72427e-10	1.04249	0.792	0.198	2.2481e-06	0.0286664	3.44854e-10
Plac9a	1.77321e-10	0.331431	0.333	0.011	2.31192e-06	1.66338e-08	0.389106	0.208	0.017	0.000216872	1.66338e-08	3.54643e-10
Ildr2	0.00271961	0.541905	0.333	0.05	1	1.83442e-10	0.720495	0.417	0.057	2.39172e-06	0.00271961	3.66884e-10
9530077C05Rik	1.8939e-10	1.26776	0.5	0.028	2.46927e-06	6.72288e-06	0.416657	0.25	0.04	0.0876529	6.72288e-06	3.7878e-10
Sec24d	3.22493e-05	0.477327	0.333	0.028	0.420467	1.89535e-10	0.357845	0.25	0.019	2.47116e-06	3.22493e-05	3.7907e-10
Pbxip1	2.76965e-06	1.66032	1	0.21	0.0361107	1.90478e-10	1.20697	0.875	0.264	2.48345e-06	2.76965e-06	3.80956e-10
Paxx	0.00906185	0.647025	0.667	0.201	1	1.94388e-10	0.665194	0.667	0.138	2.53443e-06	0.00906185	3.88775e-10
Gsta4	0.0188573	0.572295	0.667	0.219	1	2.02409e-10	0.862378	0.875	0.217	2.63901e-06	0.0188573	4.04818e-10
Dnajc12	1.02506e-06	0.344441	0.5	0.043	0.0133647	2.31752e-10	0.531167	0.375	0.047	3.02158e-06	1.02506e-06	4.63503e-10
Arhgap21	0.000191341	0.91677	0.5	0.078	1	2.34709e-10	0.731605	0.5	0.083	3.06013e-06	0.000191341	4.69417e-10
Hist1h2bc	0.0099691	0.850521	1	0.511	1	2.3642e-10	1.39815	1	0.457	3.08244e-06	0.0099691	4.72839e-10
Rfx3	0.0772588	0.648762	0.167	0.035	1	2.41672e-10	0.384722	0.417	0.055	3.15091e-06	0.0772588	4.83343e-10
Mzf1	9.00417e-07	0.706202	0.167	0.004	0.0117396	2.44949e-10	0.296284	0.25	0.019	3.19364e-06	9.00417e-07	4.89898e-10
Prps2	0.367664	0.51564	0.167	0.076	1	2.45752e-10	0.537475	0.417	0.057	3.20412e-06	0.367664	4.91504e-10
Aqp4	2.49336e-06	1.52693	1	0.19	0.0325084	2.48047e-10	0.943591	0.917	0.23	3.23403e-06	2.49336e-06	4.96094e-10
Atf3	2.66809e-08	0.384221	0.333	0.015	0.000347866	2.61107e-10	0.320886	0.25	0.019	3.40431e-06	2.66809e-08	5.22214e-10
Akr1b10	0.0515086	0.399271	0.5	0.169	1	3.11772e-10	0.766189	0.667	0.14	4.06488e-06	0.0515086	6.23544e-10
Flywch1	6.01822e-05	0.891438	0.833	0.154	0.784656	3.25415e-10	0.42098	0.667	0.134	4.24276e-06	6.01822e-05	6.5083e-10
Pnpo	5.96261e-09	0.895321	0.5	0.032	7.77406e-05	3.26936e-10	0.273556	0.333	0.036	4.26259e-06	5.96261e-09	6.53871e-10
Hexim1	0.00617607	0.401039	0.5	0.11	1	3.60839e-10	0.451727	0.5	0.083	4.70462e-06	0.00617607	7.21678e-10
Fem1b	0.15353	0.28002	0.167	0.043	1	3.63556e-10	0.428259	0.375	0.047	4.74004e-06	0.15353	7.27112e-10
Hmgb2	0.00106172	0.478805	0.667	0.147	1	3.69273e-10	1.11717	0.708	0.17	4.81458e-06	0.00106172	7.38546e-10
Slc25a18	0.00268476	0.867076	0.833	0.238	1	3.71046e-10	0.752368	0.875	0.213	4.8377e-06	0.00268476	7.42092e-10
Cspp1	0.000382419	0.756191	0.667	0.134	1	3.74848e-10	0.844711	0.792	0.202	4.88727e-06	0.000382419	7.49696e-10
B4galnt1	0.190231	0.346219	0.167	0.048	1	3.76095e-10	0.315863	0.292	0.028	4.90353e-06	0.190231	7.52191e-10
Nat9	0.00245573	0.863802	0.5	0.108	1	3.76141e-10	0.54034	0.458	0.07	4.90413e-06	0.00245573	7.52283e-10
Fam241b	2.47956e-08	1.22409	0.333	0.015	0.000323286	3.97381e-10	0.399866	0.292	0.028	5.18106e-06	2.47956e-08	7.94763e-10
Bbip1	0.0374225	0.292617	0.833	0.31	1	4.56025e-10	0.72512	0.875	0.234	5.94565e-06	0.0374225	9.12049e-10
Mr1	6.95835e-10	0.417473	0.5	0.028	9.07229e-06	4.75236e-10	0.459242	0.375	0.047	6.19612e-06	6.95835e-10	9.50471e-10
St3gal6	0.00553818	0.828959	0.667	0.19	1	5.11357e-10	1.01666	0.875	0.232	6.66707e-06	0.00553818	1.02271e-09
Tagln2	0.000128425	1.27456	0.833	0.193	1	5.30883e-10	0.791085	0.667	0.143	6.92165e-06	0.000128425	1.06177e-09
Itm2c	0.000337119	1.49407	1	0.66	1	5.3284e-10	1.42542	0.958	0.681	6.94717e-06	0.000337119	1.06568e-09
Mpp5	0.00194396	0.562404	0.5	0.097	1	5.7567e-10	0.504859	0.542	0.096	7.50559e-06	0.00194396	1.15134e-09
Ankrd44	6.06277e-05	0.96473	0.5	0.067	0.790464	6.36093e-10	0.631084	0.542	0.096	8.29337e-06	6.06277e-05	1.27219e-09
Chchd4	0.0591195	0.277515	0.5	0.169	1	6.36093e-10	0.477312	0.542	0.096	8.29337e-06	0.0591195	1.27219e-09
Stxbp4	0.000516244	0.446316	0.333	0.039	1	6.366e-10	0.509809	0.333	0.038	8.29999e-06	0.000516244	1.2732e-09
Agtrap	0.000110305	0.920656	0.5	0.074	1	6.62651e-10	0.278987	0.375	0.047	8.63965e-06	0.000110305	1.3253e-09
Rae1	0.00269584	1.06891	0.5	0.121	1	7.24193e-10	0.693897	0.625	0.126	9.44203e-06	0.00269584	1.44839e-09
Zcchc18	0.00791407	0.467046	0.667	0.19	1	7.29971e-10	0.697352	0.833	0.209	9.51736e-06	0.00791407	1.45994e-09
Dpy30	0.00176366	0.952909	0.833	0.275	1	7.99457e-10	0.896129	0.75	0.196	1.04233e-05	0.00176366	1.59891e-09
Acyp1	0.000126422	1.02554	0.667	0.128	1	8.13976e-10	0.506865	0.583	0.113	1.06126e-05	0.000126422	1.62795e-09
Sod1	0.040329	0.846679	0.667	0.294	1	8.34858e-10	0.970294	0.833	0.24	1.08849e-05	0.040329	1.66972e-09
2310039H08Rik	0.00616516	0.589121	0.5	0.119	1	8.35419e-10	0.459217	0.417	0.06	1.08922e-05	0.00616516	1.67084e-09
Itpkb	3.51124e-05	1.18001	0.667	0.117	0.457795	8.48488e-10	1.00645	0.667	0.153	1.10626e-05	3.51124e-05	1.69698e-09
Ttc28	0.0374818	0.577156	0.333	0.087	1	8.49226e-10	0.485664	0.583	0.109	1.10722e-05	0.0374818	1.69845e-09
Nt5c	1.38733e-05	1.32866	0.833	0.171	0.18088	8.86707e-10	0.794749	0.583	0.117	1.15609e-05	1.38733e-05	1.77341e-09
Ifitm3	5.36975e-06	1.79716	1	0.236	0.0700108	9.96114e-10	1.41239	0.75	0.206	1.29873e-05	5.36975e-06	1.99223e-09
Ift52	0.000512354	1.02693	0.5	0.089	1	1.00214e-09	0.359755	0.5	0.083	1.30659e-05	0.000512354	2.00427e-09
Fkbp9	0.00459142	0.521338	0.5	0.106	1	1.01057e-09	0.466307	0.542	0.098	1.31758e-05	0.00459142	2.02114e-09
Pebp1	0.0396474	1.09261	0.833	0.652	1	1.01767e-09	1.4105	0.958	0.551	1.32684e-05	0.0396474	2.03534e-09
Idh3a	0.136425	0.403886	0.5	0.26	1	1.05478e-09	0.871584	0.833	0.228	1.37523e-05	0.136425	2.10956e-09
Rbp1	0.0019694	0.750545	0.667	0.167	1	1.07628e-09	0.634362	0.5	0.085	1.40325e-05	0.0019694	2.15256e-09
Nqo2	0.206653	0.576591	0.167	0.054	1	1.13928e-09	0.569595	0.375	0.051	1.4854e-05	0.206653	2.27857e-09
Stk11	0.000274041	0.855607	0.833	0.197	1	1.18166e-09	0.875806	0.75	0.202	1.54065e-05	0.000274041	2.36332e-09
Sobp	0.14634	0.445589	0.167	0.043	1	1.18258e-09	0.286245	0.333	0.038	1.54185e-05	0.14634	2.36516e-09
Kiz	0.000717794	0.733465	0.5	0.084	1	1.21386e-09	0.470476	0.375	0.051	1.58263e-05	0.000717794	2.42773e-09
Zfp36l1	0.00279487	0.811774	0.833	0.258	1	1.23108e-09	1.1248	0.875	0.27	1.60509e-05	0.00279487	2.46217e-09
Hspe1	0.0444446	0.918695	0.833	0.476	1	1.25516e-09	1.34649	0.958	0.394	1.63648e-05	0.0444446	2.51032e-09
Hmgn3	0.0187822	0.695505	0.833	0.325	1	1.28958e-09	0.724784	0.875	0.238	1.68135e-05	0.0187822	2.57916e-09
Ruvbl1	1.30832e-09	1.13535	0.833	0.084	1.70579e-05	3.59685e-08	0.51641	0.583	0.134	0.000468957	3.59685e-08	2.61664e-09
Hipk3	0.000472892	0.404608	0.5	0.078	1	1.35586e-09	0.52463	0.333	0.04	1.76777e-05	0.000472892	2.71172e-09
Gatd1	0.00210272	0.262871	0.667	0.136	1	1.40123e-09	0.387977	0.542	0.096	1.82692e-05	0.00210272	2.80246e-09
Glt8d1	1.40387e-09	1.67812	0.833	0.091	1.83036e-05	2.80715e-09	0.321542	0.5	0.087	3.65996e-05	2.80715e-09	2.80773e-09
Zcchc12	8.39206e-07	0.273565	0.333	0.019	0.0109416	1.42811e-09	0.324142	0.333	0.038	1.86197e-05	8.39206e-07	2.85622e-09
Atpif1	0.0831226	0.426491	0.833	0.524	1	1.4356e-09	1.19301	0.958	0.434	1.87173e-05	0.0831226	2.87119e-09
Taf6l	0.0855508	0.313653	0.5	0.197	1	1.43632e-09	0.764952	0.708	0.168	1.87267e-05	0.0855508	2.87263e-09
2010320M18Rik	0.0230943	0.315591	0.333	0.074	1	1.49451e-09	0.591081	0.5	0.089	1.94855e-05	0.0230943	2.98903e-09
Hist1h1c	0.0013107	1.88237	0.667	0.219	1	1.62755e-09	1.4783	0.667	0.17	2.122e-05	0.0013107	3.25509e-09
Tmem53	1.29356e-06	0.595906	0.5	0.045	0.0168655	1.69531e-09	0.305642	0.292	0.03	2.21034e-05	1.29356e-06	3.39061e-09
Sod2	0.000883724	0.883571	1	0.381	1	1.82334e-09	1.34593	0.875	0.27	2.37727e-05	0.000883724	3.64667e-09
Scrn2	0.00103048	0.375991	0.333	0.041	1	1.84773e-09	0.585383	0.375	0.051	2.40907e-05	0.00103048	3.69546e-09
Pkd2	0.00046986	0.761579	0.5	0.082	1	2.05332e-09	0.48381	0.5	0.089	2.67712e-05	0.00046986	4.10664e-09
Ankrd54	3.36053e-07	1.24611	0.667	0.08	0.00438145	2.24798e-09	0.561665	0.458	0.074	2.93092e-05	3.36053e-07	4.49596e-09
Nap1l3	1.34054e-05	0.367875	0.5	0.054	0.174779	2.31199e-09	0.369539	0.417	0.062	3.01438e-05	1.34054e-05	4.62398e-09
Rsph3a	1.66176e-07	0.436626	0.333	0.017	0.0021666	2.37318e-09	0.254304	0.208	0.015	3.09415e-05	1.66176e-07	4.74635e-09
Ubl5	0.00298949	1.05739	1	0.595	1	2.44508e-09	1.38232	0.958	0.472	3.1879e-05	0.00298949	4.89017e-09
Crtc3	1.69073e-06	1.27133	0.833	0.143	0.0220437	2.49257e-09	0.798097	0.667	0.153	3.24981e-05	1.69073e-06	4.98514e-09
Dnajc17	0.00124573	0.422446	0.5	0.089	1	2.51122e-09	0.267077	0.458	0.072	3.27413e-05	0.00124573	5.02244e-09
Wbp11	0.0400512	0.51983	0.5	0.169	1	2.66446e-09	0.674116	0.75	0.191	3.47392e-05	0.0400512	5.32892e-09
Rab28	0.000890576	0.988972	0.667	0.154	1	2.69442e-09	1.03184	0.667	0.166	3.51298e-05	0.000890576	5.38883e-09
Slc2a1	2.94516e-05	1.88652	1	0.271	0.38399	2.71076e-09	0.753613	0.917	0.281	3.53428e-05	2.94516e-05	5.42151e-09
Sncaip	2.72926e-09	0.366547	0.333	0.013	3.55841e-05	6.43572e-06	0.259334	0.208	0.028	0.083909	6.43572e-06	5.45852e-09
Mdm2	4.34799e-06	1.09636	0.833	0.139	0.0566891	2.7424e-09	0.615381	0.583	0.121	3.57554e-05	4.34799e-06	5.4848e-09
Nupr1l	0.0124693	0.367288	0.167	0.019	1	2.85483e-09	0.361133	0.25	0.023	3.72212e-05	0.0124693	5.70965e-09
Cep83	5.92914e-07	0.493442	0.667	0.074	0.00773041	2.86217e-09	0.775153	0.458	0.079	3.7317e-05	5.92914e-07	5.72434e-09
Rbm28	3.35725e-05	1.02125	0.667	0.11	0.437718	2.88509e-09	0.83728	0.708	0.177	3.76158e-05	3.35725e-05	5.77018e-09
Plp2	8.98708e-05	0.326169	0.5	0.063	1	3.16327e-09	0.380688	0.292	0.032	4.12427e-05	8.98708e-05	6.32654e-09
Swi5	0.173488	0.424684	0.667	0.489	1	3.221e-09	1.24069	0.917	0.47	4.19954e-05	0.173488	6.44199e-09
Kif21a	0.00693838	0.482018	0.667	0.184	1	3.33793e-09	0.457816	0.833	0.202	4.35199e-05	0.00693838	6.67585e-09
Sirt3	2.63401e-06	1.65865	0.833	0.139	0.0343422	3.45345e-09	0.62874	0.625	0.134	4.50261e-05	2.63401e-06	6.90691e-09
Msl3l2	0.465025	0.419237	0.167	0.091	1	3.70432e-09	0.294032	0.333	0.04	4.82969e-05	0.465025	7.40863e-09
Tmed4	0.0445863	0.410868	0.833	0.335	1	3.73886e-09	0.861713	0.875	0.277	4.87472e-05	0.0445863	7.47772e-09
Tom1l1	0.264412	0.470388	0.167	0.061	1	3.8689e-09	0.462732	0.417	0.064	5.04427e-05	0.264412	7.7378e-09
Ap3m2	3.40932e-07	1.02445	0.667	0.076	0.00444507	4.09514e-09	0.621221	0.458	0.081	5.33924e-05	3.40932e-07	8.19027e-09
Tceal3	0.000418154	0.908923	0.5	0.082	1	4.12955e-09	0.372938	0.542	0.104	5.38411e-05	0.000418154	8.25911e-09
Mpdz	0.00633197	0.421411	0.333	0.058	1	4.31696e-09	0.542179	0.375	0.055	5.62845e-05	0.00633197	8.63392e-09
Slc4a8	6.58739e-05	0.686186	0.333	0.03	0.858865	4.36926e-09	0.408096	0.292	0.032	5.69664e-05	6.58739e-05	8.73852e-09
Gstm4	6.94824e-08	0.447163	0.5	0.037	0.000905912	4.46151e-09	0.402482	0.333	0.043	5.81692e-05	6.94824e-08	8.92302e-09
Akr7a5	0.106864	0.514494	0.5	0.223	1	4.56296e-09	0.648203	0.708	0.166	5.94919e-05	0.106864	9.12592e-09
Mt2	0.0111528	0.917484	1	0.519	1	4.81306e-09	1.3029	1	0.462	6.27526e-05	0.0111528	9.62611e-09
Nme6	4.83102e-09	0.854397	0.667	0.058	6.29869e-05	8.974e-06	0.285368	0.25	0.04	0.117003	8.974e-06	9.66205e-09
9130401M01Rik	0.00531045	0.460686	0.5	0.11	1	4.98757e-09	0.361237	0.458	0.077	6.50279e-05	0.00531045	9.97514e-09
Mt1	0.0358602	0.728298	1	0.812	1	5.26763e-09	1.24766	1	0.794	6.86793e-05	0.0358602	1.05353e-08
Mpnd	0.00205898	0.519691	0.667	0.149	1	5.2691e-09	0.603213	0.667	0.155	6.86985e-05	0.00205898	1.05382e-08
Diaph3	5.34559e-09	0.888906	0.5	0.032	6.96958e-05	1.25381e-08	0.271936	0.292	0.034	0.000163472	1.25381e-08	1.06912e-08
Dnajc9	2.86688e-08	1.39728	0.833	0.108	0.000373783	5.40085e-09	0.316631	0.542	0.1	7.04163e-05	2.86688e-08	1.08017e-08
Dedd2	5.59382e-05	0.746969	0.333	0.03	0.729322	5.59875e-09	0.300434	0.25	0.023	7.29965e-05	5.59382e-05	1.11975e-08
Kcnk2	6.3617e-06	1.16375	0.667	0.091	0.0829439	5.61041e-09	0.507057	0.542	0.104	7.31485e-05	6.3617e-06	1.12208e-08
Mrpl39	3.22164e-07	1.10554	0.833	0.119	0.00420037	5.7379e-09	0.489275	0.5	0.091	7.48107e-05	3.22164e-07	1.14758e-08
Rnase4	0.00249576	0.270613	0.667	0.149	1	6.15787e-09	0.625942	0.833	0.209	8.02863e-05	0.00249576	1.23157e-08
Ncs1	2.20215e-06	0.681258	0.667	0.082	0.0287116	6.1647e-09	0.283628	0.417	0.064	8.03753e-05	2.20215e-06	1.23294e-08
Epb41l5	1.11784e-07	1.16039	0.333	0.017	0.00145743	6.79856e-09	0.31534	0.25	0.023	8.86397e-05	1.11784e-07	1.35971e-08
Hacl1	0.000119451	0.936777	0.5	0.074	1	6.92043e-09	0.558806	0.417	0.066	9.02286e-05	0.000119451	1.38409e-08
Gpc4	7.01996e-09	0.829472	0.5	0.032	9.15262e-05	8.32636e-08	0.282945	0.208	0.019	0.00108559	8.32636e-08	1.40399e-08
Plpp1	6.10089e-05	0.364718	0.667	0.1	0.795434	7.71894e-09	0.387323	0.542	0.104	0.00010064	6.10089e-05	1.54379e-08
Tmem47	3.8178e-06	2.17702	1	0.24	0.0497765	8.21816e-09	1.17292	0.917	0.336	0.000107148	3.8178e-06	1.64363e-08
Ube2b	0.0140085	0.903958	0.833	0.4	1	9.56836e-09	1.1971	0.958	0.368	0.000124752	0.0140085	1.91367e-08
B230354K17Rik	9.70912e-09	0.435339	0.5	0.032	0.000126587	4.14688e-05	0.315923	0.25	0.047	0.540671	4.14688e-05	1.94182e-08
Calm2	0.00796264	0.840806	1	0.773	1	1.0807e-08	1.09881	1	0.666	0.000140902	0.00796264	2.1614e-08
Capn10	5.15198e-05	0.867777	0.333	0.03	0.671716	1.19615e-08	0.291704	0.292	0.034	0.000155954	5.15198e-05	2.3923e-08
Mrps10	0.00395557	0.646443	0.667	0.171	1	1.24269e-08	0.38232	0.583	0.123	0.000162022	0.00395557	2.48539e-08
Ptma	0.0804847	0.658204	1	0.784	1	1.2535e-08	1.26983	0.958	0.723	0.000163432	0.0804847	2.50701e-08
Fundc1	0.00174974	0.609122	0.667	0.156	1	1.35399e-08	0.729317	0.583	0.134	0.000176533	0.00174974	2.70797e-08
Ralgps2	0.00196146	0.606156	0.333	0.048	1	1.36834e-08	0.738574	0.417	0.07	0.000178404	0.00196146	2.73668e-08
Cpd	0.00125983	0.464142	0.667	0.136	1	1.38697e-08	0.544564	0.542	0.113	0.000180834	0.00125983	2.77395e-08
Mea1	0.00437865	0.5851	0.667	0.175	1	1.54162e-08	0.530295	0.625	0.138	0.000200996	0.00437865	3.08323e-08
Trappc8	1.55449e-08	0.693488	0.5	0.035	0.000202674	7.33316e-08	0.477275	0.333	0.051	0.000956097	7.33316e-08	3.10898e-08
Sh3bgrl2	0.00193792	0.674438	0.167	0.013	1	1.6634e-08	0.279122	0.208	0.017	0.000216874	0.00193792	3.3268e-08
Apbb2	0.00262404	0.674773	0.833	0.225	1	1.77381e-08	0.805754	0.708	0.172	0.000231269	0.00262404	3.54761e-08
Ppp1r16a	0.0910184	0.282287	0.333	0.108	1	1.8319e-08	0.652036	0.417	0.072	0.000238844	0.0910184	3.66381e-08
Jade1	0.0140998	0.297808	0.333	0.065	1	1.8408e-08	0.453933	0.417	0.07	0.000240004	0.0140998	3.68161e-08
Sdc4	3.93368e-05	1.5944	0.833	0.175	0.512873	1.90682e-08	0.505708	0.75	0.187	0.000248611	3.93368e-05	3.81364e-08
Dbp	0.0330309	0.666895	0.833	0.377	1	2.09978e-08	1.1627	0.792	0.247	0.000273769	0.0330309	4.19956e-08
Acvr1b	0.261002	0.273031	0.167	0.056	1	2.17268e-08	0.281036	0.25	0.026	0.000283274	0.261002	4.34535e-08
Abat	2.18878e-08	1.56603	0.833	0.102	0.000285373	4.03445e-08	0.348727	0.625	0.145	0.000526012	4.03445e-08	4.37756e-08
Ubl3	0.0321747	0.818363	0.667	0.329	1	2.23626e-08	0.720286	0.875	0.264	0.000291564	0.0321747	4.47252e-08
Maob	0.00393441	0.532013	0.333	0.054	1	2.41748e-08	0.39408	0.375	0.057	0.000315192	0.00393441	4.83497e-08
Mthfd1l	1.11784e-07	0.487964	0.333	0.017	0.00145743	2.42826e-08	0.277517	0.167	0.011	0.000316596	1.11784e-07	4.85651e-08
Carmil1	5.98221e-05	0.275409	0.5	0.061	0.779961	2.45246e-08	0.530049	0.458	0.083	0.000319751	5.98221e-05	4.90492e-08
Gm44386	9.83675e-07	0.481792	0.5	0.043	0.0128252	2.4742e-08	0.255294	0.25	0.026	0.000322587	9.83675e-07	4.94841e-08
Klhl21	2.47956e-08	0.328164	0.333	0.015	0.000323286	0.000185507	0.416815	0.125	0.015	1	0.000185507	4.95913e-08
Coq4	4.2883e-05	0.924363	0.5	0.067	0.559108	2.50883e-08	0.366027	0.333	0.047	0.000327101	4.2883e-05	5.01766e-08
Pofut2	0.0213656	0.509326	0.5	0.145	1	2.52496e-08	0.703783	0.542	0.119	0.000329205	0.0213656	5.04993e-08
Togaram1	4.71168e-08	0.837361	0.5	0.037	0.000614309	2.75267e-08	0.252897	0.292	0.036	0.000358893	4.71168e-08	5.50534e-08
Trim68	2.87049e-08	0.462325	0.333	0.015	0.000374255	2.87948e-08	0.319988	0.292	0.036	0.000375426	2.87948e-08	5.74099e-08
Ang	0.000291029	0.420951	0.5	0.071	1	2.87959e-08	0.390059	0.458	0.083	0.000375441	0.000291029	5.75918e-08
Oxct1	0.0130546	0.829828	0.833	0.333	1	3.0131e-08	0.868259	0.875	0.306	0.000392848	0.0130546	6.0262e-08
Tbc1d19	3.03241e-08	0.76909	0.667	0.065	0.000395366	9.61967e-06	0.264414	0.417	0.096	0.125421	9.61967e-06	6.06483e-08
Cdk4	0.0151856	0.777731	0.833	0.288	1	3.05238e-08	0.671207	0.792	0.232	0.000397969	0.0151856	6.10475e-08
Smim11	0.210522	0.47577	0.5	0.273	1	3.11689e-08	0.701904	0.833	0.251	0.00040638	0.210522	6.23377e-08
Crip2	0.00326346	1.19828	1	0.446	1	3.19229e-08	1.13667	0.958	0.391	0.000416211	0.00326346	6.38458e-08
N4bp2	2.34239e-06	0.5449	0.333	0.022	0.03054	3.26465e-08	0.311433	0.333	0.047	0.000425645	2.34239e-06	6.5293e-08
Mlc1	8.98692e-06	1.81878	1	0.247	0.117171	3.26746e-08	0.897334	0.958	0.296	0.000426011	8.98692e-06	6.53491e-08
Afg1l	0.000970263	0.319671	0.333	0.041	1	3.36951e-08	0.348838	0.292	0.036	0.000439317	0.000970263	6.73903e-08
Park7	0.331771	0.298936	0.667	0.58	1	3.46273e-08	1.00609	1	0.489	0.000451471	0.331771	6.92546e-08
Usp2	8.17563e-05	0.835062	0.833	0.167	1	3.50983e-08	0.673051	0.667	0.168	0.000457611	8.17563e-05	7.01965e-08
Micu1	0.000862947	0.781995	0.667	0.149	1	3.5497e-08	0.603842	0.583	0.134	0.00046281	0.000862947	7.09941e-08
Slc25a39	0.0111772	0.556993	0.5	0.128	1	3.57777e-08	0.581889	0.375	0.06	0.00046647	0.0111772	7.15555e-08
Ccdc102a	3.53057e-05	0.380927	0.5	0.058	0.460316	3.60347e-08	0.359791	0.292	0.036	0.00046982	3.53057e-05	7.20694e-08
Paip2	0.0936892	0.630871	0.833	0.502	1	3.68784e-08	1.01224	0.917	0.398	0.000480821	0.0936892	7.37569e-08
Cyb5r3	0.00150794	0.612071	0.833	0.214	1	3.88804e-08	0.606545	0.75	0.202	0.000506922	0.00150794	7.77607e-08
Pgk1	0.000198764	1.46799	1	0.424	1	3.89438e-08	0.838312	0.875	0.332	0.000507749	0.000198764	7.78876e-08
Srebf1	9.30686e-05	1.26734	0.833	0.214	1	4.16136e-08	0.854803	0.75	0.219	0.000542558	9.30686e-05	8.32271e-08
Cpne8	4.27252e-08	0.89979	0.5	0.037	0.000557051	7.17307e-05	0.325619	0.208	0.036	0.935224	7.17307e-05	8.54504e-08
Myo1e	0.000638396	0.43136	0.5	0.08	1	4.34822e-08	0.378173	0.458	0.085	0.000566922	0.000638396	8.69645e-08
Ift27	0.0524055	0.819137	0.5	0.193	1	4.38423e-08	0.812359	0.667	0.196	0.000571615	0.0524055	8.76845e-08
Mgst1	0.00431313	0.615749	0.667	0.171	1	4.54808e-08	0.732684	0.708	0.189	0.000592978	0.00431313	9.09615e-08
Rfk	0.00320513	0.37547	0.5	0.1	1	4.89538e-08	0.533719	0.5	0.104	0.00063826	0.00320513	9.79077e-08
Taf4	0.0323715	1.18196	0.167	0.026	1	5.13399e-08	0.41809	0.208	0.019	0.000669369	0.0323715	1.0268e-07
Spata7	2.85759e-05	0.599778	0.667	0.1	0.372573	5.77062e-08	0.385994	0.5	0.1	0.000752373	2.85759e-05	1.15412e-07
Triqk	0.000612409	0.766475	0.333	0.041	1	5.79779e-08	0.416347	0.333	0.049	0.000755916	0.000612409	1.15956e-07
Plekhb1	0.00888559	0.804875	0.833	0.288	1	5.80497e-08	0.655185	0.792	0.219	0.000756852	0.00888559	1.16099e-07
Cox6b2	7.76222e-06	0.544341	0.5	0.054	0.101204	5.9807e-08	0.50647	0.375	0.062	0.000779764	7.76222e-06	1.19614e-07
Gstm1	0.00386715	1.28613	1	0.602	1	6.1013e-08	1.07379	1	0.54	0.000795487	0.00386715	1.22026e-07
4931406C07Rik	0.630671	0.368934	0.167	0.117	1	6.42347e-08	0.601211	0.583	0.14	0.000837492	0.630671	1.28469e-07
Mapk10	6.49799e-08	0.855752	0.667	0.065	0.000847209	2.12165e-07	0.395183	0.458	0.091	0.00276621	2.12165e-07	1.2996e-07
B230118H07Rik	0.0201592	0.367277	0.667	0.223	1	7.10428e-08	0.557368	0.667	0.174	0.000926256	0.0201592	1.42086e-07
Serf1	0.0418276	0.315881	0.333	0.084	1	7.32231e-08	0.272282	0.333	0.049	0.000954683	0.0418276	1.46446e-07
Prdx4	0.000546405	1.41947	0.833	0.247	1	7.51138e-08	0.935161	0.75	0.24	0.000979334	0.000546405	1.50228e-07
Zdhhc1	3.02345e-07	0.995426	0.5	0.043	0.00394197	7.5143e-08	0.367898	0.292	0.038	0.000979714	3.02345e-07	1.50286e-07
Sclt1	8.3989e-06	0.344198	0.5	0.052	0.109505	8.4749e-08	0.253086	0.458	0.085	0.00110496	8.3989e-06	1.69498e-07
Amotl2	8.52497e-08	1.45184	0.833	0.115	0.00111149	1.04153e-05	0.267751	0.333	0.068	0.135794	1.04153e-05	1.70499e-07
Zbtb20	3.97367e-05	2.13943	1	0.476	0.518087	8.78314e-08	1.09848	1	0.511	0.00114515	3.97367e-05	1.75663e-07
Mkrn1	0.00473982	0.600425	0.833	0.245	1	9.85379e-08	0.531865	0.708	0.191	0.00128474	0.00473982	1.97076e-07
Nek4	0.0016726	0.30654	0.333	0.045	1	1.05005e-07	0.275104	0.375	0.062	0.00136905	0.0016726	2.10009e-07
Pcgf5	1.05633e-07	0.503793	0.667	0.065	0.00137724	4.39101e-06	0.480443	0.375	0.081	0.05725	4.39101e-06	2.11265e-07
Golgb1	0.0073977	1.00218	0.667	0.216	1	1.10444e-07	0.530477	0.833	0.251	0.00143997	0.0073977	2.20888e-07
Anxa4	1.05726e-05	0.499224	0.5	0.054	0.137845	1.1343e-07	0.44828	0.333	0.051	0.0014789	1.05726e-05	2.2686e-07
Snrpg	0.118573	0.391475	0.667	0.318	1	1.14269e-07	0.908341	0.833	0.3	0.00148983	0.118573	2.28537e-07
Polr2i	0.00124603	1.00078	0.833	0.258	1	1.23888e-07	0.670287	0.75	0.219	0.00161525	0.00124603	2.47776e-07
Nt5c3b	1.31722e-07	1.57397	0.833	0.132	0.00171739	5.17902e-06	0.418675	0.375	0.081	0.067524	5.17902e-06	2.63444e-07
Sys1	0.241178	0.582326	0.5	0.355	1	1.35063e-07	0.926364	0.792	0.274	0.00176095	0.241178	2.70125e-07
Rundc1	1.65971e-06	0.78108	0.5	0.048	0.0216393	1.36473e-07	0.464579	0.292	0.04	0.00177933	1.65971e-06	2.72945e-07
Rfwd3	2.08355e-06	0.926206	0.5	0.05	0.0271654	1.39318e-07	0.598024	0.292	0.04	0.00181642	2.08355e-06	2.78635e-07
Aig1	0.00595817	0.669474	0.833	0.292	1	1.39599e-07	0.933978	0.75	0.257	0.00182009	0.00595817	2.79197e-07
Prmt2	0.0228876	0.47208	0.5	0.141	1	1.45607e-07	0.473523	0.583	0.14	0.00189843	0.0228876	2.91215e-07
Rilpl2	9.75793e-07	0.599269	0.667	0.076	0.0127224	1.65614e-07	0.307364	0.375	0.064	0.00215927	9.75793e-07	3.31227e-07
Eef2k	2.88731e-06	1.13169	0.667	0.091	0.0376448	1.69126e-07	0.718641	0.417	0.081	0.00220507	2.88731e-06	3.38252e-07
Trmt112	0.153025	0.326349	0.667	0.364	1	1.71509e-07	0.733643	0.875	0.3	0.00223613	0.153025	3.43018e-07
Manf	0.138213	0.366952	0.667	0.327	1	1.86705e-07	0.680919	0.833	0.274	0.00243426	0.138213	3.7341e-07
Med19	0.00948893	0.519445	0.5	0.126	1	1.87282e-07	0.306749	0.542	0.119	0.00244179	0.00948893	3.74565e-07
Lpin1	0.000381291	0.601053	0.5	0.078	1	2.09229e-07	0.505548	0.333	0.053	0.00272793	0.000381291	4.18459e-07
Trove2	0.00200029	0.271247	0.5	0.089	1	2.15199e-07	0.359563	0.542	0.121	0.00280576	0.00200029	4.30397e-07
St7	2.93052e-07	0.458164	0.5	0.041	0.00382081	2.25004e-07	0.338423	0.333	0.053	0.00293361	2.93052e-07	4.50009e-07
Mtus2	7.19978e-06	0.605523	0.333	0.024	0.0938708	2.55242e-07	0.265109	0.125	0.006	0.00332784	7.19978e-06	5.10484e-07
Eif1	0.197766	0.333535	1	0.872	1	2.5643e-07	0.944064	1	0.83	0.00334334	0.197766	5.1286e-07
Dhrs7	0.0620672	0.46716	0.667	0.297	1	2.70087e-07	1.07812	0.75	0.266	0.0035214	0.0620672	5.40175e-07
Prdx6	0.0186587	0.492698	1	0.554	1	2.70441e-07	0.685831	1	0.502	0.00352601	0.0186587	5.40882e-07
Pdk1	0.00690418	0.679301	0.333	0.061	1	2.88977e-07	0.380886	0.417	0.079	0.00376769	0.00690418	5.77955e-07
Wwtr1	0.0595147	0.497323	0.333	0.097	1	2.99715e-07	0.38403	0.5	0.109	0.00390768	0.0595147	5.99429e-07
Frmd6	8.10943e-06	0.488145	0.5	0.052	0.105731	3.01048e-07	0.479341	0.292	0.043	0.00392507	8.10943e-06	6.02097e-07
Wdfy2	0.00245399	0.637223	0.333	0.05	1	3.194e-07	0.361764	0.292	0.043	0.00416434	0.00245399	6.388e-07
Pkig	0.00642883	0.763839	0.833	0.299	1	3.26447e-07	1.02648	0.833	0.302	0.00425621	0.00642883	6.52893e-07
Spop	0.240602	0.376895	0.667	0.355	1	3.44705e-07	0.632934	0.833	0.287	0.00449427	0.240602	6.8941e-07
2410089E03Rik	0.000535469	0.762496	0.5	0.084	1	3.53844e-07	0.340479	0.458	0.096	0.00461341	0.000535469	7.07687e-07
Fam213a	0.000405332	1.13398	1	0.325	1	3.56264e-07	0.9484	0.958	0.383	0.00464498	0.000405332	7.12529e-07
Khdrbs3	0.00286205	0.27694	0.333	0.05	1	3.59397e-07	0.318495	0.292	0.043	0.00468582	0.00286205	7.18794e-07
Cetn3	0.0108465	0.600513	1	0.398	1	3.83799e-07	0.873679	0.875	0.336	0.00500398	0.0108465	7.67599e-07
Psmd10	0.000648273	0.596452	0.667	0.143	1	3.95121e-07	0.537994	0.5	0.115	0.00515159	0.000648273	7.90243e-07
Coasy	0.00208055	0.471487	0.5	0.095	1	3.98451e-07	0.383826	0.375	0.068	0.00519501	0.00208055	7.96903e-07
Fmn2	0.00271961	0.522047	0.333	0.05	1	4.01494e-07	0.56322	0.417	0.085	0.00523467	0.00271961	8.02987e-07
Hmgb1	0.0528822	0.788206	0.833	0.71	1	4.08902e-07	1.01852	0.917	0.662	0.00533127	0.0528822	8.17805e-07
Mrpl23	0.0891344	0.449303	0.667	0.351	1	4.09757e-07	0.768392	0.833	0.298	0.00534242	0.0891344	8.19515e-07
Ndn	0.00129786	0.268105	0.5	0.087	1	5.25527e-07	0.386983	0.5	0.115	0.00685182	0.00129786	1.05105e-06
Jund	0.14747	0.577307	0.667	0.457	1	5.30555e-07	0.934243	0.875	0.368	0.00691738	0.14747	1.06111e-06
Tmem237	0.000869294	0.522254	0.667	0.136	1	5.31537e-07	0.369551	0.583	0.145	0.00693017	0.000869294	1.06307e-06
Ddx41	0.032914	0.791833	0.333	0.091	1	5.40704e-07	0.624876	0.458	0.106	0.0070497	0.032914	1.08141e-06
Dstn	0.0035304	0.92574	1	0.535	1	5.44999e-07	1.07618	0.917	0.428	0.0071057	0.0035304	1.09e-06
C1d	0.0238362	0.404268	0.833	0.316	1	5.50287e-07	0.647496	0.792	0.255	0.00717464	0.0238362	1.10057e-06
Pxn	2.55743e-05	0.818098	0.667	0.102	0.333438	5.85906e-07	0.427535	0.417	0.087	0.00763904	2.55743e-05	1.17181e-06
Nenf	0.00514173	1.3869	0.833	0.422	1	6.03515e-07	0.749038	0.917	0.355	0.00786863	0.00514173	1.20703e-06
Foxo1	0.0116332	0.592454	0.5	0.132	1	6.20577e-07	0.637425	0.417	0.087	0.00809109	0.0116332	1.24115e-06
Nup153	0.108762	0.532747	0.167	0.039	1	6.39255e-07	0.411829	0.292	0.045	0.0083346	0.108762	1.27851e-06
1500009C09Rik	0.00287826	0.484374	0.5	0.102	1	6.53388e-07	0.364639	0.458	0.098	0.00851888	0.00287826	1.30678e-06
Hnrnpf	0.00366117	1.16739	1	0.506	1	6.61252e-07	0.906513	1	0.472	0.0086214	0.00366117	1.3225e-06
Mfsd10	6.62962e-07	1.39094	0.667	0.08	0.00864369	3.5468e-05	0.280928	0.375	0.089	0.462431	3.5468e-05	1.32592e-06
Pde6d	4.5687e-05	1.07764	1	0.266	0.595667	7.00759e-07	0.674425	0.667	0.194	0.0091365	4.5687e-05	1.40152e-06
Cab39l	0.444184	0.348705	0.167	0.087	1	7.57525e-07	0.301427	0.375	0.07	0.00987661	0.444184	1.51505e-06
Sf3b2	0.200697	0.439744	0.667	0.407	1	7.85922e-07	0.906547	0.875	0.426	0.0102468	0.200697	1.57184e-06
1110038F14Rik	0.00311107	0.650693	0.667	0.167	1	7.88459e-07	0.592717	0.5	0.119	0.0102799	0.00311107	1.57692e-06
Cdkl3	0.0804517	0.626839	0.167	0.035	1	8.01243e-07	0.306247	0.292	0.045	0.0104466	0.0804517	1.60249e-06
Ak1	2.97064e-06	1.21465	0.833	0.139	0.0387311	8.01775e-07	0.376172	0.5	0.115	0.0104535	2.97064e-06	1.60355e-06
Ndufab1	0.280876	0.283742	0.667	0.509	1	8.6473e-07	0.854897	0.917	0.43	0.0112744	0.280876	1.72946e-06
Ube2e2	0.000678586	0.673423	0.667	0.139	1	9.24957e-07	0.486904	0.417	0.087	0.0120596	0.000678586	1.84991e-06
Ngef	0.000112524	0.845978	0.833	0.173	1	9.32332e-07	0.327163	0.542	0.128	0.0121557	0.000112524	1.86466e-06
Polr2k	0.0722095	0.437756	0.667	0.286	1	1.05811e-06	0.590617	0.75	0.247	0.0137956	0.0722095	2.11621e-06
Rab23	0.00158223	0.276558	0.333	0.045	1	1.10722e-06	0.349807	0.333	0.06	0.0144359	0.00158223	2.21444e-06
Ctnna1	0.000328885	0.946722	0.833	0.221	1	1.13623e-06	0.637839	0.833	0.287	0.0148142	0.000328885	2.27246e-06
Gadd45b	0.00854175	0.376737	0.333	0.061	1	1.15856e-06	0.293539	0.25	0.034	0.0151053	0.00854175	2.31712e-06
Rps27l	0.268822	0.357148	0.667	0.472	1	1.15955e-06	0.845606	0.875	0.353	0.0151182	0.268822	2.3191e-06
Retsat	1.16708e-06	0.921902	0.5	0.048	0.0152164	0.00841282	0.408786	0.208	0.064	1	0.00841282	2.33416e-06
Ppp1r35	0.026496	0.626163	0.5	0.167	1	1.20276e-06	0.53741	0.542	0.138	0.0156815	0.026496	2.40551e-06
Mrpl2	4.57218e-05	0.911646	0.833	0.165	0.596121	1.25037e-06	0.353368	0.542	0.134	0.0163024	4.57218e-05	2.50074e-06
Ppp1r11	0.0209161	0.460768	0.833	0.31	1	1.29394e-06	0.539008	0.792	0.26	0.0168704	0.0209161	2.58788e-06
Sema6d	0.0749448	0.661006	0.333	0.11	1	1.32605e-06	0.320388	0.542	0.134	0.0172891	0.0749448	2.6521e-06
Ppp1cb	0.301376	0.635524	0.5	0.372	1	1.36839e-06	0.723042	0.792	0.291	0.017841	0.301376	2.73677e-06
Ndufb5	0.108657	0.472714	0.833	0.511	1	1.50707e-06	1.12907	0.833	0.413	0.0196491	0.108657	3.01413e-06
Rdm1	0.0257015	0.385208	0.5	0.141	1	1.52954e-06	0.346254	0.583	0.151	0.0199421	0.0257015	3.05907e-06
Cep44	0.000424762	0.764803	0.333	0.039	1	1.56117e-06	0.263753	0.333	0.06	0.0203545	0.000424762	3.12234e-06
Ech1	0.174651	0.304591	0.833	0.472	1	1.82899e-06	0.864453	0.917	0.391	0.0238464	0.174651	3.65798e-06
Nkap	5.8928e-05	0.80245	0.667	0.108	0.768304	1.85346e-06	0.334242	0.542	0.136	0.0241654	5.8928e-05	3.70691e-06
Dnajc7	0.0376837	0.496448	0.667	0.275	1	1.89112e-06	0.902894	0.708	0.255	0.0246564	0.0376837	3.78224e-06
Thap3	0.00014308	1.22565	0.833	0.195	1	1.99956e-06	0.7036	0.625	0.191	0.0260702	0.00014308	3.99911e-06
Plekha5	2.54424e-05	0.764446	0.5	0.061	0.331718	2.0275e-06	0.554255	0.375	0.077	0.0264346	2.54424e-05	4.055e-06
Vdac3	0.14609	0.381124	0.667	0.446	1	2.05605e-06	0.630998	0.917	0.355	0.0268068	0.14609	4.1121e-06
Gar1	2.15203e-06	1.25246	0.667	0.093	0.0280582	3.52382e-05	0.290809	0.375	0.091	0.459436	3.52382e-05	4.30406e-06
Evi5	2.19887e-06	1.11182	0.833	0.132	0.0286689	7.0039e-06	0.405473	0.542	0.151	0.0913168	7.0039e-06	4.39774e-06
Xrn2	0.00715374	0.62575	0.5	0.121	1	2.43396e-06	0.530316	0.667	0.204	0.0317339	0.00715374	4.86791e-06
Fbxw9	0.000483884	0.581037	0.333	0.039	1	2.44799e-06	0.267287	0.25	0.036	0.031917	0.000483884	4.89598e-06
Taf1	0.0121119	0.462985	0.333	0.067	1	2.55525e-06	0.264386	0.375	0.077	0.0333154	0.0121119	5.11049e-06
C2cd3	2.61186e-06	0.37666	0.333	0.022	0.0340534	1.76627e-05	0.362846	0.292	0.057	0.230287	1.76627e-05	5.22371e-06
Erh	0.054898	0.567499	0.667	0.303	1	2.73869e-06	0.446376	0.667	0.202	0.035707	0.054898	5.47737e-06
Urod	8.31939e-06	0.929475	0.833	0.145	0.108468	2.86533e-06	0.368772	0.417	0.089	0.0373582	8.31939e-06	5.73065e-06
1110051M20Rik	0.109914	0.259871	0.333	0.11	1	2.86631e-06	0.437319	0.375	0.077	0.0373709	0.109914	5.73261e-06
Slc4a2	0.0811649	0.530091	0.333	0.106	1	2.93455e-06	0.26968	0.333	0.062	0.0382606	0.0811649	5.86909e-06
Ppp1r15a	0.248459	0.252584	0.167	0.056	1	3.07883e-06	0.353984	0.375	0.077	0.0401418	0.248459	6.15766e-06
Med25	0.00283491	0.668218	0.667	0.175	1	3.0985e-06	0.442829	0.5	0.128	0.0403982	0.00283491	6.19699e-06
Nsfl1c	0.00044573	0.933272	0.833	0.227	1	3.10655e-06	0.378271	0.75	0.23	0.0405032	0.00044573	6.21309e-06
Cep63	0.00784907	0.608355	0.333	0.061	1	3.69697e-06	0.290671	0.333	0.064	0.0482011	0.00784907	7.39392e-06
Rrp7a	0.0309423	0.524417	0.5	0.162	1	3.97558e-06	0.348236	0.542	0.138	0.0518336	0.0309423	7.95114e-06
Dhx40	3.98676e-06	1.43676	0.5	0.054	0.0519794	2.50745e-05	0.412808	0.333	0.074	0.326922	2.50745e-05	7.97351e-06
Dcp2	0.12922	0.497738	0.167	0.041	1	4.32989e-06	0.352263	0.292	0.051	0.0564531	0.12922	8.65976e-06
Me2	1.70166e-05	0.667746	0.5	0.058	0.221863	4.60185e-06	0.336098	0.333	0.066	0.0599989	1.70166e-05	9.20368e-06
Iqcc	1.11247e-05	1.07964	0.5	0.061	0.145043	4.68125e-06	0.311605	0.25	0.038	0.0610342	1.11247e-05	9.36249e-06
Dst	0.0204324	0.440751	0.833	0.316	1	4.90282e-06	0.521132	0.917	0.347	0.063923	0.0204324	9.80562e-06
Iqce	0.0772588	0.672323	0.167	0.035	1	5.19623e-06	0.445934	0.208	0.028	0.0677484	0.0772588	1.03924e-05
Sec61b	0.0701042	0.367877	0.833	0.409	1	5.22838e-06	0.961926	0.792	0.353	0.0681676	0.0701042	1.04567e-05
Pygb	5.26028e-06	1.34026	1	0.188	0.0685836	8.80724e-06	0.390628	0.708	0.219	0.114829	8.80724e-06	1.05205e-05
Fundc2	0.00763846	0.667845	0.667	0.199	1	5.34873e-06	0.43559	0.542	0.149	0.0697367	0.00763846	1.06974e-05
Uvssa	5.36715e-06	1.358	0.667	0.095	0.0699768	0.00121425	0.273393	0.375	0.123	1	0.00121425	1.07343e-05
Lrrc42	6.09127e-06	0.391322	0.5	0.05	0.079418	5.42423e-06	0.311396	0.208	0.028	0.0707211	6.09127e-06	1.08484e-05
Gcnt2	5.59809e-06	1.14383	0.667	0.089	0.0729878	1.99468e-05	0.358163	0.417	0.102	0.260066	1.99468e-05	1.11961e-05
Arf5	0.118701	0.434333	0.833	0.558	1	5.83941e-06	0.801279	0.917	0.468	0.0761342	0.118701	1.16788e-05
Rnh1	0.0196396	0.669504	0.667	0.236	1	5.8445e-06	0.476888	0.75	0.243	0.0762006	0.0196396	1.1689e-05
Ring1	0.0763119	0.385267	0.5	0.186	1	5.88857e-06	0.263592	0.625	0.179	0.0767752	0.0763119	1.17771e-05
Grsf1	0.011991	0.291565	0.333	0.063	1	6.03687e-06	0.25556	0.208	0.028	0.0787087	0.011991	1.20737e-05
Rpn1	0.0727013	0.400089	0.667	0.297	1	6.11641e-06	0.407606	0.833	0.285	0.0797457	0.0727013	1.22328e-05
Mrpl17	0.0123458	0.987454	0.667	0.297	1	7.3335e-06	0.466176	0.708	0.24	0.0956141	0.0123458	1.46669e-05
Gcc2	0.0434369	0.32118	0.5	0.156	1	7.39699e-06	0.394676	0.708	0.228	0.0964419	0.0434369	1.47939e-05
Skp1a	0.525704	0.259542	0.5	0.468	1	7.92844e-06	0.593124	0.875	0.372	0.103371	0.525704	1.58568e-05
Serpinb6a	0.175684	0.667152	0.5	0.227	1	8.0374e-06	0.510709	0.583	0.172	0.104792	0.175684	1.60747e-05
Fxyd1	0.0630242	0.730891	0.667	0.294	1	8.49614e-06	0.562012	0.875	0.298	0.110773	0.0630242	1.69922e-05
Anapc11	0.443712	0.250678	0.667	0.426	1	1.00945e-05	0.540682	0.875	0.326	0.131612	0.443712	2.01888e-05
Stx17	0.00316755	0.316088	0.333	0.05	1	1.04153e-05	0.271479	0.333	0.068	0.135794	0.00316755	2.08304e-05
Smad5	0.00839987	0.254559	0.333	0.058	1	1.08932e-05	0.370924	0.333	0.07	0.142025	0.00839987	2.17862e-05
Polr1c	0.000783862	0.682235	0.667	0.139	1	1.10765e-05	0.334408	0.417	0.104	0.144416	0.000783862	2.2153e-05
Sec23b	0.0437327	0.316553	0.333	0.084	1	1.22081e-05	0.284105	0.375	0.085	0.159169	0.0437327	2.4416e-05
Ergic3	0.00893873	0.741098	1	0.426	1	1.22354e-05	0.86527	0.792	0.377	0.159525	0.00893873	2.44706e-05
Mttp	2.77179e-05	0.309826	0.5	0.056	0.361386	1.22994e-05	0.264329	0.417	0.1	0.16036	2.77179e-05	2.45986e-05
4930402H24Rik	0.00176636	0.945197	0.833	0.245	1	1.23291e-05	0.451766	0.708	0.234	0.160747	0.00176636	2.4658e-05
Trp53inp1	0.00468464	0.27478	0.333	0.052	1	1.36438e-05	0.27494	0.208	0.03	0.177888	0.00468464	2.72875e-05
Rbm17	0.00621183	0.445428	0.667	0.186	1	1.38625e-05	0.255353	0.5	0.132	0.180739	0.00621183	2.77247e-05
H2afv	0.184511	0.415661	0.667	0.411	1	1.46596e-05	0.690423	0.833	0.36	0.191133	0.184511	2.93191e-05
Pink1	0.00189887	1.12029	0.833	0.323	1	1.52649e-05	0.560643	0.708	0.26	0.199024	0.00189887	3.05295e-05
Clu	0.0271617	0.465744	1	0.55	1	1.53727e-05	0.468785	1	0.553	0.200429	0.0271617	3.07452e-05
Rnaseh2a	0.0184057	0.610977	0.333	0.074	1	1.554e-05	0.395369	0.25	0.043	0.202611	0.0184057	3.10798e-05
Ulk2	0.00175095	0.92877	0.5	0.106	1	1.71287e-05	0.402433	0.458	0.123	0.223324	0.00175095	3.42572e-05
Calm3	0.116447	0.418918	0.833	0.628	1	1.72735e-05	0.77192	0.917	0.453	0.225212	0.116447	3.45467e-05
Jak2	0.239333	0.295118	0.167	0.056	1	1.87571e-05	0.445419	0.292	0.057	0.244554	0.239333	3.75138e-05
Tsn	0.0389089	0.554742	0.667	0.277	1	1.9331e-05	0.330732	0.833	0.298	0.252037	0.0389089	3.86616e-05
Acadm	0.022496	0.529264	0.667	0.221	1	2.00232e-05	0.408524	0.708	0.238	0.261062	0.022496	4.0046e-05
Exoc4	0.00587435	0.345749	0.5	0.11	1	2.04635e-05	0.432299	0.458	0.126	0.266803	0.00587435	4.09265e-05
Supt16	0.168824	0.418094	0.333	0.134	1	2.09397e-05	0.415278	0.583	0.174	0.273012	0.168824	4.1879e-05
Rpa1	2.18049e-05	1.00279	0.667	0.11	0.284292	0.000176927	0.306676	0.333	0.085	1	0.000176927	4.36093e-05
Atat1	5.89044e-05	0.785246	0.667	0.106	0.767995	2.37725e-05	0.33719	0.417	0.102	0.309946	5.89044e-05	4.75445e-05
Mrpl21	0.000178599	0.928055	0.833	0.19	1	2.44967e-05	0.346457	0.542	0.162	0.319388	0.000178599	4.89927e-05
Copz1	0.00594999	0.699934	0.667	0.195	1	2.45871e-05	0.393973	0.625	0.196	0.320566	0.00594999	4.91735e-05
Lyrm2	0.000232926	1.14262	0.667	0.13	1	2.47945e-05	0.257132	0.458	0.123	0.32327	0.000232926	4.95883e-05
Nsrp1	0.000572191	0.605857	0.667	0.136	1	2.51157e-05	0.307389	0.5	0.138	0.327459	0.000572191	5.02309e-05
Tusc3	0.0118683	0.506489	0.667	0.229	1	2.65357e-05	0.496625	0.708	0.257	0.345972	0.0118683	5.30707e-05
Kcnj10	0.178831	0.337811	0.333	0.141	1	2.67345e-05	0.411818	0.458	0.123	0.348565	0.178831	5.34683e-05
Cnpy2	0.000686589	1.22	0.833	0.303	1	2.71599e-05	0.664466	0.792	0.323	0.35411	0.000686589	5.4319e-05
Ptcd2	0.0393973	0.341802	0.333	0.084	1	2.78781e-05	0.340924	0.333	0.074	0.363474	0.0393973	5.57554e-05
Cct7	0.0540635	0.603082	0.833	0.403	1	2.82676e-05	0.690351	0.875	0.387	0.368553	0.0540635	5.65345e-05
Mib1	0.491354	0.309531	0.167	0.091	1	2.84987e-05	0.371461	0.333	0.077	0.371566	0.491354	5.69966e-05
Nsmce1	0.0354093	0.31982	0.667	0.221	1	2.96719e-05	0.364095	0.5	0.147	0.386863	0.0354093	5.9343e-05
Mthfd2l	8.66089e-05	0.956987	0.667	0.121	1	3.36861e-05	0.420798	0.458	0.13	0.439199	8.66089e-05	6.73711e-05
Igfbp5	0.0111475	0.611016	0.333	0.065	1	3.41218e-05	0.647436	0.375	0.094	0.44488	0.0111475	6.82424e-05
Rpl22l1	0.189304	0.61266	0.667	0.561	1	3.69672e-05	0.687042	0.917	0.511	0.481978	0.189304	7.3933e-05
Hdgf	0.0671541	0.366789	0.667	0.258	1	3.79503e-05	0.462687	0.458	0.136	0.494796	0.0671541	7.58992e-05
Phkg1	0.02183	0.511049	0.5	0.143	1	3.87912e-05	0.310586	0.542	0.16	0.50576	0.02183	7.75809e-05
Mif4gd	4.42994e-05	1.22961	0.833	0.195	0.577575	4.01897e-05	0.39317	0.583	0.179	0.523994	4.42994e-05	8.03778e-05
Map1lc3a	0.349482	0.271868	0.833	0.567	1	4.25555e-05	0.859265	0.917	0.46	0.554838	0.349482	8.51091e-05
Idh2	0.0010863	0.999799	0.833	0.271	1	4.37332e-05	0.404156	0.833	0.311	0.570194	0.0010863	8.74645e-05
Mrps14	0.0985525	0.286152	0.833	0.396	1	4.38011e-05	0.587184	0.833	0.351	0.571079	0.0985525	8.76004e-05
Sp3os	0.0529757	0.304949	0.333	0.091	1	4.52907e-05	0.381461	0.375	0.096	0.590501	0.0529757	9.05794e-05
Wrb	0.00196176	0.421908	0.5	0.095	1	4.58507e-05	0.27855	0.375	0.094	0.597802	0.00196176	9.16994e-05
Blcap	0.0510829	0.437635	0.5	0.173	1	4.90866e-05	0.282651	0.458	0.128	0.639992	0.0510829	9.81709e-05
Ei24	0.0102276	1.08514	0.667	0.255	1	5.09243e-05	0.547856	0.667	0.232	0.663951	0.0102276	0.000101846
Mrpl38	6.15619e-05	0.986673	0.667	0.119	0.802644	5.20616e-05	0.558502	0.417	0.115	0.67878	6.15619e-05	0.000104121
Ntrk2	5.23027e-05	1.78445	1	0.344	0.681923	6.19457e-05	0.66185	0.917	0.391	0.807648	6.19457e-05	0.000104603
Snw1	0.0492883	0.582036	0.667	0.29	1	5.62418e-05	0.291461	0.792	0.289	0.733281	0.0492883	0.00011248
Laptm4b	0.00426445	0.531657	0.833	0.24	1	6.11622e-05	0.611687	0.542	0.189	0.797433	0.00426445	0.000122321
Timp2	0.0139442	0.74399	0.833	0.325	1	6.21741e-05	0.509336	0.75	0.302	0.810625	0.0139442	0.000124344
Dhrs7b	0.00273831	0.833627	0.5	0.11	1	6.31922e-05	0.306962	0.458	0.132	0.8239	0.00273831	0.00012638
Bcar3	0.00097759	0.381132	0.5	0.084	1	6.69047e-05	0.32673	0.333	0.079	0.872304	0.00097759	0.000133805
Slc38a3	7.03527e-05	0.8733	0.833	0.165	0.917258	0.000398799	0.312903	0.417	0.13	1	0.000398799	0.0001407
Npm1	0.0460249	0.735826	0.833	0.487	1	7.27334e-05	0.795331	0.917	0.44	0.948299	0.0460249	0.000145462
Btbd2	0.0937605	0.469868	0.333	0.11	1	7.60763e-05	0.399328	0.25	0.049	0.991883	0.0937605	0.000152147
Pdlim4	0.00771095	0.86342	0.667	0.19	1	7.69329e-05	0.26213	0.625	0.202	1	0.00771095	0.00015386
Cavin3	0.226514	0.250978	0.667	0.377	1	7.71106e-05	0.39036	0.792	0.289	1	0.226514	0.000154215
Ccdc107	0.0060482	0.639451	0.667	0.199	1	7.79021e-05	0.426412	0.583	0.189	1	0.0060482	0.000155798
Tomm34	0.0306024	0.553627	0.5	0.156	1	8.56224e-05	0.256345	0.417	0.115	1	0.0306024	0.000171238
Phip	0.0105201	0.761717	0.667	0.201	1	9.10438e-05	0.267619	0.667	0.223	1	0.0105201	0.000182079
Htatsf1	0.0858162	0.467936	0.333	0.108	1	0.000109232	0.287022	0.333	0.083	1	0.0858162	0.000218453
Pisd	0.00649497	0.669999	0.833	0.234	1	0.000111917	0.279412	0.625	0.213	1	0.00649497	0.000223822
Mnat1	0.00436582	0.389532	0.5	0.104	1	0.000114191	0.370315	0.333	0.085	1	0.00436582	0.00022837
Myo10	0.0174511	0.627048	0.5	0.143	1	0.000122037	0.271577	0.542	0.172	1	0.0174511	0.00024406
mt-Nd5	0.00229849	1.51814	1	0.602	1	0.000123444	0.535813	0.958	0.615	1	0.00229849	0.000246873
Psmg4	0.0644742	0.261592	0.5	0.162	1	0.000128402	0.376415	0.417	0.117	1	0.0644742	0.000256787
Agap3	0.245882	0.495795	0.167	0.058	1	0.000129892	0.293604	0.25	0.051	1	0.245882	0.000259766
Chchd5	0.00686013	0.954558	0.5	0.117	1	0.00014202	0.289454	0.292	0.068	1	0.00686013	0.000284019
Anapc13	0.259874	0.352668	0.667	0.431	1	0.000155062	0.533907	0.792	0.353	1	0.259874	0.0003101
Pfdn2	0.167539	0.345746	0.667	0.442	1	0.0001552	0.499382	0.875	0.391	1	0.167539	0.000310376
Slc35a2	0.00353073	0.671243	0.667	0.175	1	0.000189663	0.396069	0.542	0.185	1	0.00353073	0.00037929
Txndc5	0.000473432	1.00054	0.667	0.149	1	0.000195824	0.255432	0.458	0.138	1	0.000473432	0.00039161
Tpgs2	0.0198346	0.288991	0.5	0.136	1	0.000197883	0.30806	0.417	0.123	1	0.0198346	0.000395727
Adh5	0.20028	0.250509	0.667	0.344	1	0.000204562	0.363214	0.75	0.274	1	0.20028	0.000409082
Papola	0.000289205	1.01154	0.833	0.208	1	0.000213832	0.402717	0.583	0.213	1	0.000289205	0.000427617
Gabarap	0.0669346	0.68813	0.833	0.619	1	0.000218206	0.700428	0.917	0.557	1	0.0669346	0.000436363
2900026A02Rik	0.0120641	0.36473	0.333	0.065	1	0.000226674	0.288532	0.208	0.04	1	0.0120641	0.000453297
Chid1	0.0111475	0.581857	0.333	0.065	1	0.000234567	0.262189	0.292	0.07	1	0.0111475	0.000469079
Lsm3	0.101494	0.32734	0.5	0.193	1	0.0002389	0.256133	0.5	0.162	1	0.101494	0.000477743
Mrfap1	0.0386437	0.547831	1	0.589	1	0.00023931	0.699581	0.917	0.498	1	0.0386437	0.000478563
Lman1	0.00172626	0.589027	0.833	0.21	1	0.000242973	0.485474	0.583	0.211	1	0.00172626	0.000485888
Mrps24	0.129345	0.374501	0.667	0.379	1	0.000256269	0.551871	0.708	0.287	1	0.129345	0.000512473
Wls	0.0107002	0.61437	0.667	0.203	1	0.000278024	0.39124	0.625	0.238	1	0.0107002	0.000555971
Hnrnpa1	0.116514	0.375464	0.667	0.327	1	0.000324215	0.316428	0.667	0.257	1	0.116514	0.000648324
Cep70	0.000336332	0.573203	0.5	0.076	1	0.00300409	0.346821	0.25	0.072	1	0.00300409	0.000672551
Atp5g2	0.064059	0.50848	1	0.639	1	0.000336933	0.739651	0.875	0.485	1	0.064059	0.000673752
Kdm5b	0.521473	0.329671	0.167	0.097	1	0.000429594	0.271703	0.417	0.128	1	0.521473	0.000859003
3110021N24Rik	0.0037506	0.686863	0.333	0.054	1	0.000441065	0.304432	0.208	0.043	1	0.0037506	0.000881935
Ddb1	0.019059	0.508493	0.667	0.216	1	0.000445991	0.500905	0.5	0.185	1	0.019059	0.000891782
Zmat2	0.0134557	0.643809	0.833	0.333	1	0.000506746	0.336913	0.75	0.304	1	0.0134557	0.00101324
Atp5e	0.374534	0.342031	0.833	0.69	1	0.00051318	0.646177	0.875	0.555	1	0.374534	0.0010261
Fam103a1	0.0399182	0.360657	0.667	0.253	1	0.000521831	0.394548	0.625	0.245	1	0.0399182	0.00104339
Brcc3	0.00722292	0.323962	0.5	0.108	1	0.000558767	0.282408	0.333	0.096	1	0.00722292	0.00111722
Tpgs1	0.0512034	0.518889	0.667	0.314	1	0.000566921	0.405623	0.542	0.211	1	0.0512034	0.00113352
Taok1	0.000596255	1.27496	0.667	0.16	1	0.00175597	0.397082	0.458	0.174	1	0.00175597	0.00119216
Nol7	0.149333	0.309933	0.667	0.325	1	0.000646655	0.877662	0.667	0.283	1	0.149333	0.00129289
Ccdc59	0.13078	0.475251	0.5	0.251	1	0.000678082	0.311147	0.625	0.238	1	0.13078	0.0013557
Hspa5	0.00524993	0.821986	1	0.502	1	0.000714422	0.632793	0.917	0.549	1	0.00524993	0.00142833
Cops6	0.173154	0.369734	0.667	0.364	1	0.000884177	0.363352	0.708	0.291	1	0.173154	0.00176757
Rpl22	0.11717	0.296545	1	0.543	1	0.000921225	0.278322	0.958	0.438	1	0.11717	0.0018416
Amz2	0.124999	0.436444	0.333	0.13	1	0.00098126	0.252698	0.333	0.102	1	0.124999	0.00196156
Cbx5	0.00105164	0.689279	0.833	0.223	1	0.00226812	0.359222	0.625	0.268	1	0.00226812	0.00210218
Ubxn4	0.0617395	0.319408	0.667	0.266	1	0.00114474	0.328749	0.667	0.298	1	0.0617395	0.00228817
Hsp90b1	0.115203	0.304924	0.833	0.496	1	0.00128934	0.516402	0.917	0.551	1	0.115203	0.00257701
Tax1bp1	0.0101545	0.680629	0.833	0.359	1	0.00144806	0.290839	0.917	0.417	1	0.0101545	0.00289401
Nfia	0.070352	0.659623	0.667	0.318	1	0.00145738	0.336763	0.667	0.294	1	0.070352	0.00291264
Yif1a	0.00320298	0.600832	0.833	0.229	1	0.0014778	0.264194	0.583	0.228	1	0.00320298	0.00295341
Vrk3	0.022775	0.479205	0.5	0.139	1	0.00171734	0.393305	0.333	0.109	1	0.022775	0.00343172
Hcfc1r1	0.077248	0.331311	0.833	0.364	1	0.00172733	0.429404	0.625	0.294	1	0.077248	0.00345168
Vti1b	0.0173764	0.425396	0.833	0.292	1	0.0017445	0.314687	0.625	0.27	1	0.0173764	0.00348595
Ran	0.00199802	0.922553	1	0.465	1	0.00239555	0.324925	0.833	0.417	1	0.00239555	0.00399204
Eya4	0.0222273	0.345565	0.167	0.022	1	0.00214732	0.339592	0.125	0.021	1	0.0222273	0.00429002
Macf1	0.035885	0.51185	0.833	0.4	1	0.00224549	0.295683	0.958	0.536	1	0.035885	0.00448593
Tmem123	0.00231274	0.907428	0.667	0.18	1	0.00255218	0.347454	0.375	0.134	1	0.00255218	0.00462013
2810474O19Rik	0.106053	0.468998	0.333	0.115	1	0.00231793	0.253184	0.375	0.13	1	0.106053	0.00463049
Rbx1	0.342197	0.272079	0.833	0.597	1	0.00265336	0.419139	0.917	0.521	1	0.342197	0.00529968
U2af1	0.0352113	0.55205	0.833	0.381	1	0.00272822	0.272154	0.708	0.326	1	0.0352113	0.005449
mt-Nd4l	0.113644	0.471353	0.667	0.312	1	0.00280336	0.303588	0.833	0.426	1	0.113644	0.00559887
Pole3	0.139004	0.251038	0.333	0.117	1	0.00301539	0.254405	0.292	0.091	1	0.139004	0.00602169
Ndufa11	0.044499	0.634764	0.833	0.511	1	0.0036526	0.403951	0.792	0.443	1	0.044499	0.00729186
Dnajb6	0.10578	0.578292	0.667	0.379	1	0.00366537	0.250364	0.792	0.377	1	0.10578	0.0073173
Psma7	0.199608	0.305546	0.833	0.539	1	0.00378912	0.374161	0.792	0.426	1	0.199608	0.00756388
Prdx5	0.106643	0.595941	0.833	0.476	1	0.00405137	0.354284	0.792	0.445	1	0.106643	0.00808634
Tpr	0.0286677	0.715364	0.667	0.268	1	0.00458303	0.296131	0.75	0.377	1	0.0286677	0.00914506
mt-Co1	0.0100291	1.15182	1	0.998	1	0.00471756	0.34814	1	0.996	1	0.0100291	0.00941286
Tspan3	0.143598	0.395836	0.833	0.632	1	0.00476784	0.350402	0.958	0.6	1	0.143598	0.00951294
Borcs5	0.227536	0.495654	0.167	0.056	1	0.00515908	0.38674	0.167	0.04	1	0.227536	0.0102916
Ecsit	0.12053	0.432344	0.333	0.121	1	0.00571347	0.420657	0.292	0.102	1	0.12053	0.0113943
Ywhae	0.00688133	0.843543	1	0.714	1	0.0120887	0.284108	1	0.694	1	0.0120887	0.0137153
Rpl5	0.121272	0.361037	1	0.6	1	0.00731059	0.287052	0.875	0.498	1	0.121272	0.0145677
Morf4l2	0.0504629	0.567534	0.667	0.318	1	0.00748734	0.32639	0.542	0.255	1	0.0504629	0.0149186
Srsf9	0.0102129	0.497811	0.667	0.186	1	0.00908046	0.307099	0.417	0.174	1	0.0102129	0.0180785
Washc1	0.0164961	0.594757	0.5	0.134	1	0.239146	0.255041	0.25	0.145	1	0.239146	0.0327202
Mrps17	0.0652909	0.416993	0.667	0.286	1	0.0167205	0.306515	0.5	0.24	1	0.0652909	0.0331613
Prdx2	0.209632	0.342884	0.833	0.574	1	0.0213369	0.259859	0.792	0.464	1	0.209632	0.0422185
Psenen	0.11284	0.521063	0.833	0.502	1	0.0232084	0.273245	0.833	0.466	1	0.11284	0.0458781

## Sheet: Microglial conserved markers
Gene_ID	Treated_p_val	Treated_avg_log2FC	Treated_pct.1	Treated_pct.2	Treated_p_val_adj	Control_p_val	Control_avg_log2FC	Control_pct.1	Control_pct.2	Control_p_val_adj	max_pval	min_p_val
Ly86	1.28563e-87	4.52775	0.935	0.015	1.6762e-83	2.36797e-100	4.48536	0.988	0.015	3.08736e-96	1.28563e-87	4.73595e-100
Csf1r	8.35613e-74	4.59706	0.871	0.03	1.08947e-69	5.88011e-98	4.85196	0.953	0.01	7.66649e-94	8.35613e-74	1.17602e-97
Selplg	1.20075e-83	4.84555	0.903	0.015	1.56553e-79	2.03682e-96	4.80005	0.941	0.01	2.65561e-92	1.20075e-83	4.07365e-96
Fcrls	1.27265e-79	4.34079	0.887	0.02	1.65928e-75	3.43271e-95	4.69853	0.941	0.012	4.47557e-91	1.27265e-79	6.86543e-95
Laptm5	7.73775e-86	4.36597	0.919	0.015	1.00885e-81	1.54072e-93	4.37254	0.941	0.017	2.00879e-89	7.73775e-86	3.08145e-93
P2ry12	1.95393e-83	5.17489	0.919	0.02	2.54754e-79	2.4785e-93	5.11008	0.976	0.032	3.23147e-89	1.95393e-83	4.95701e-93
Fcgr3	3.75728e-87	4.19252	0.887	0.005	4.89874e-83	1.34572e-92	4.02948	0.941	0.017	1.75455e-88	3.75728e-87	2.69144e-92
Cd68	8.79218e-70	3.18488	0.758	0.01	1.14632e-65	4.46809e-92	3.34054	0.894	0.005	5.8255e-88	8.79218e-70	8.93618e-92
Fcer1g	1.43009e-75	4.75295	0.903	0.034	1.86456e-71	1.4288e-91	4.67004	0.976	0.034	1.86287e-87	1.43009e-75	2.85761e-91
C1qc	2.37175e-79	6.0701	0.935	0.034	3.09229e-75	3.70014e-91	5.9214	0.976	0.039	4.82424e-87	2.37175e-79	7.40027e-91
Gpr34	1.80172e-90	4.03927	0.903	0.002	2.34908e-86	8.52517e-88	3.8766	0.859	0.005	1.11151e-83	8.52517e-88	3.60344e-90
Siglech	3.13338e-75	3.51189	0.806	0.01	4.0853e-71	1.72478e-89	3.3895	0.882	0.007	2.24877e-85	3.13338e-75	3.44956e-89
Cx3cr1	7.2274e-82	4.1002	0.839	0.005	9.42308e-78	6.02416e-89	4.30642	0.871	0.007	7.8543e-85	7.2274e-82	1.20483e-88
Ctss	4.34176e-66	5.95516	0.968	0.094	5.66079e-62	1.33891e-88	6.1208	0.988	0.054	1.74567e-84	4.34176e-66	2.67781e-88
Trem2	1.31895e-74	4.80053	0.903	0.037	1.71965e-70	3.97668e-88	4.62673	0.965	0.044	5.1848e-84	1.31895e-74	7.95337e-88
Tmem119	2.97406e-82	4.40074	0.855	0.007	3.87758e-78	6.85736e-87	4.26594	0.894	0.02	8.94063e-83	2.97406e-82	1.37147e-86
Cd53	2.41839e-81	3.243	0.855	0.007	3.1531e-77	1.76219e-86	3.16673	0.859	0.007	2.29755e-82	2.41839e-81	3.52439e-86
Tyrobp	3.32369e-68	4.94479	0.935	0.069	4.33343e-64	7.91392e-86	4.87589	0.953	0.044	1.03182e-81	3.32369e-68	1.58278e-85
Olfml3	4.11971e-67	4.21294	0.823	0.032	5.37128e-63	2.88089e-85	3.96043	0.918	0.029	3.7561e-81	4.11971e-67	5.76177e-85
C1qb	1.26207e-63	5.9861	0.919	0.081	1.64548e-59	4.09849e-84	5.9054	0.988	0.071	5.34361e-80	1.26207e-63	8.19698e-84
Aif1	6.92543e-69	3.89208	0.79	0.02	9.02938e-65	2.6781e-83	3.82298	0.906	0.029	3.49171e-79	6.92543e-69	5.35621e-83
C1qa	7.96741e-70	6.42376	0.935	0.064	1.03879e-65	2.75227e-83	6.13798	0.976	0.068	3.58842e-79	7.96741e-70	5.50455e-83
Pld4	3.30978e-74	2.98835	0.742	0	4.31529e-70	8.16177e-83	2.99115	0.812	0.005	1.06413e-78	3.30978e-74	1.63235e-82
Cyth4	1.97261e-78	3.00644	0.839	0.01	2.57189e-74	8.52939e-81	2.96995	0.824	0.012	1.11206e-76	1.97261e-78	1.70588e-80
Ltc4s	8.10246e-70	3.32714	0.823	0.025	1.0564e-65	7.54972e-79	3.11205	0.835	0.017	9.84332e-75	8.10246e-70	1.50994e-78
Spi1	7.18319e-63	2.80355	0.677	0.007	9.36544e-59	2.39e-77	2.73427	0.788	0.01	3.11608e-73	7.18319e-63	4.78e-77
Bin2	8.38485e-66	2.53882	0.677	0.002	1.09322e-61	2.16846e-76	2.57592	0.776	0.007	2.82724e-72	8.38485e-66	4.33692e-76
Lpcat2	2.74547e-76	3.47078	0.871	0.022	3.57954e-72	3.36802e-74	3.45696	0.847	0.039	4.39122e-70	3.36802e-74	5.49093e-76
Cd37	1.07053e-67	2.90856	0.71	0.005	1.39575e-63	1.68031e-75	2.6356	0.741	0.002	2.19079e-71	1.07053e-67	3.36062e-75
Irf8	2.20504e-65	2.83782	0.677	0.002	2.87494e-61	1.39388e-74	2.59523	0.765	0.007	1.81734e-70	2.20504e-65	2.78775e-74
Unc93b1	1.91101e-57	3.08726	0.774	0.042	2.49157e-53	9.64366e-74	3.35248	0.882	0.056	1.25734e-69	1.91101e-57	1.92873e-73
Rgs10	3.60816e-66	4.02217	0.903	0.062	4.70432e-62	3.54538e-73	3.80702	0.894	0.061	4.62247e-69	3.60816e-66	7.09077e-73
Lair1	1.84088e-63	2.59264	0.726	0.015	2.40014e-59	4.87692e-73	2.58135	0.765	0.015	6.35852e-69	1.84088e-63	9.75383e-73
Hpgds	9.0101e-69	2.87272	0.806	0.022	1.17474e-64	4.99093e-72	2.84359	0.788	0.024	6.50717e-68	9.0101e-69	9.98186e-72
Abi3	2.31746e-54	2.72986	0.694	0.027	3.02151e-50	6.29257e-72	2.77067	0.8	0.027	8.20426e-68	2.31746e-54	1.25851e-71
P2ry13	4.28219e-56	2.73914	0.645	0.012	5.58312e-52	6.49017e-72	3.12787	0.718	0.005	8.46188e-68	4.28219e-56	1.29803e-71
Slc2a5	6.6092e-59	2.22609	0.597	0	8.61708e-55	1.4538e-71	2.53336	0.694	0	1.89546e-67	6.6092e-59	2.90759e-71
Hpgd	1.67081e-70	2.75013	0.742	0.005	2.1784e-66	3.16082e-69	2.68985	0.718	0.01	4.12108e-65	3.16082e-69	3.34162e-70
Ptpn18	2.47203e-70	2.7356	0.823	0.022	3.22303e-66	5.54698e-52	2.07447	0.612	0.022	7.23215e-48	5.54698e-52	4.94406e-70
Ptgs1	2.25471e-60	2.65676	0.694	0.015	2.93969e-56	2.71948e-68	2.80926	0.765	0.024	3.54566e-64	2.25471e-60	5.43896e-68
Mpeg1	7.62893e-57	2.05978	0.613	0.005	9.9466e-53	1.1863e-67	2.48063	0.694	0.007	1.54669e-63	7.62893e-57	2.37259e-67
Hexb	4.21303e-55	6.14849	0.968	0.163	5.49295e-51	1.47364e-67	5.77623	0.988	0.171	1.92133e-63	4.21303e-55	2.94728e-67
H2-DMa	1.08916e-55	2.30066	0.629	0.01	1.42004e-51	5.44083e-67	2.33204	0.706	0.012	7.09375e-63	1.08916e-55	1.08817e-66
Cd300c2	5.10649e-66	2.75731	0.71	0.007	6.65784e-62	2.44292e-66	2.35033	0.671	0.005	3.18507e-62	5.10649e-66	4.88583e-66
Rgs2	9.21157e-66	2.77184	0.79	0.025	1.201e-61	5.32951e-57	2.58759	0.753	0.049	6.94861e-53	5.32951e-57	1.84231e-65
Arhgap45	1.53495e-65	2.58124	0.677	0.002	2.00126e-61	7.75982e-60	2.3786	0.612	0.005	1.01173e-55	7.75982e-60	3.06989e-65
Crybb1	2.05901e-65	2.98123	0.726	0.012	2.68454e-61	1.94051e-65	2.83146	0.694	0.012	2.53004e-61	2.05901e-65	3.88103e-65
Pycard	1.0189e-52	2.38285	0.694	0.03	1.32844e-48	6.09164e-65	2.66022	0.753	0.029	7.94227e-61	1.0189e-52	1.21833e-64
Susd3	3.60319e-49	2.19673	0.532	0.005	4.69784e-45	6.16132e-65	2.49306	0.659	0.005	8.03313e-61	3.60319e-49	1.23226e-64
Fam105a	3.78067e-56	2.38872	0.661	0.015	4.92924e-52	4.56719e-64	2.50922	0.671	0.01	5.9547e-60	3.78067e-56	9.13437e-64
Vsir	1.8431e-59	3.76762	0.839	0.059	2.40303e-55	6.67548e-64	3.31781	0.847	0.076	8.70349e-60	1.8431e-59	1.3351e-63
Fcgr1	1.40733e-60	2.35878	0.613	0	1.83488e-56	1.10156e-63	2.16404	0.647	0.005	1.43621e-59	1.40733e-60	2.20312e-63
Ighm	2.96588e-63	2.95278	0.71	0.012	3.86691e-59	5.03103e-57	2.20639	0.659	0.02	6.55946e-53	5.03103e-57	5.93176e-63
Itgam	8.75707e-38	1.60001	0.419	0.005	1.14175e-33	1.89815e-62	2.23719	0.635	0.005	2.4748e-58	8.75707e-38	3.79629e-62
Tnfaip8l2	7.49637e-51	2.01404	0.548	0.005	9.77377e-47	4.28359e-62	2.15809	0.647	0.007	5.58494e-58	7.49637e-51	8.56717e-62
Mafb	3.02227e-47	2.5717	0.613	0.025	3.94044e-43	2.91383e-61	2.93009	0.647	0.01	3.79905e-57	3.02227e-47	5.82766e-61
Gngt2	5.56668e-40	2.03829	0.565	0.03	7.25784e-36	9.31532e-61	2.29034	0.741	0.039	1.21453e-56	5.56668e-40	1.86306e-60
Coro1a	1.09336e-56	2.41279	0.774	0.034	1.42552e-52	1.02748e-60	2.44271	0.706	0.024	1.33963e-56	1.09336e-56	2.05497e-60
Alox5ap	1.08919e-60	2.51347	0.629	0.002	1.42009e-56	6.05956e-59	2.00377	0.659	0.015	7.90045e-55	6.05956e-59	2.17838e-60
Tgfbr1	4.61347e-56	2.80419	0.79	0.052	6.01504e-52	2.14758e-60	2.88356	0.776	0.054	2.80002e-56	4.61347e-56	4.29516e-60
Ccl6	2.03326e-47	1.85202	0.5	0.002	2.65096e-43	1.52475e-58	2.01926	0.576	0	1.98797e-54	2.03326e-47	3.0495e-58
Cmtm7	3.21193e-50	2.42733	0.677	0.034	4.18771e-46	8.03586e-57	2.3639	0.647	0.022	1.04772e-52	3.21193e-50	1.60717e-56
P2ry6	6.22143e-54	2.22339	0.548	0	8.1115e-50	5.31949e-56	2.11733	0.553	0	6.93555e-52	6.22143e-54	1.0639e-55
Ptpn6	4.69623e-49	1.97844	0.516	0.002	6.12295e-45	5.85724e-56	2.16306	0.576	0.005	7.63667e-52	4.69623e-49	1.17145e-55
Ccr5	1.13993e-55	2.39461	0.581	0.002	1.48625e-51	3.24492e-48	1.72412	0.506	0.005	4.23073e-44	3.24492e-48	2.27987e-55
H2-DMb1	1.3895e-55	1.86836	0.565	0	1.81162e-51	6.1632e-38	1.21796	0.412	0.005	8.03559e-34	6.1632e-38	2.77899e-55
Cd14	1.3895e-55	2.15118	0.565	0	1.81162e-51	3.79543e-52	2.04992	0.565	0.01	4.94848e-48	3.79543e-52	2.77899e-55
Bcl2a1b	2.13879e-47	1.98919	0.484	0	2.78856e-43	2.88954e-54	1.77914	0.553	0.002	3.76738e-50	2.13879e-47	5.77908e-54
Lag3	1.53464e-47	2.22244	0.548	0.01	2.00086e-43	1.21588e-53	2.42363	0.576	0.01	1.58527e-49	1.53464e-47	2.43177e-53
Cd84	5.75405e-41	1.81805	0.419	0	7.50213e-37	1.67007e-53	1.77992	0.541	0.002	2.17744e-49	5.75405e-41	3.34014e-53
Cyba	7.85817e-39	3.09999	0.887	0.232	1.02455e-34	2.02513e-53	2.96817	0.929	0.215	2.64036e-49	7.85817e-39	4.05025e-53
Fcgr2b	1.0703e-40	1.6895	0.435	0.002	1.39545e-36	4.15025e-53	1.76457	0.553	0.005	5.41109e-49	1.0703e-40	8.30049e-53
Cmtm6	1.17325e-38	2.56573	0.79	0.126	1.52968e-34	9.00809e-53	2.39907	0.824	0.11	1.17448e-48	1.17325e-38	1.80162e-52
Rnase4	2.15391e-49	2.98946	0.758	0.064	2.80827e-45	9.46504e-53	2.57833	0.835	0.115	1.23405e-48	2.15391e-49	1.89301e-52
Fgd2	5.88407e-49	1.73884	0.532	0.005	7.67166e-45	9.63007e-53	1.91204	0.553	0.005	1.25557e-48	5.88407e-49	1.92601e-52
Apbb1ip	1.29354e-47	2.07013	0.581	0.017	1.68651e-43	1.34745e-52	2.13478	0.635	0.027	1.75681e-48	1.29354e-47	2.6949e-52
Rab3il1	9.23623e-47	1.94711	0.565	0.015	1.20422e-42	7.74429e-52	1.96431	0.541	0.005	1.0097e-47	9.23623e-47	1.54886e-51
Ppfia4	2.1581e-51	2.06431	0.629	0.017	2.81373e-47	3.75186e-45	1.88358	0.541	0.02	4.89167e-41	3.75186e-45	4.31619e-51
Golm1	2.95423e-28	1.42629	0.403	0.02	3.85173e-24	3.67285e-51	2.02495	0.647	0.034	4.78866e-47	2.95423e-28	7.34569e-51
Cfh	7.48214e-39	1.97551	0.645	0.052	9.75522e-35	9.32732e-51	2.34009	0.765	0.073	1.2161e-46	7.48214e-39	1.86546e-50
Hcls1	8.8611e-46	1.6397	0.468	0	1.15531e-41	1.6152e-50	1.77918	0.529	0.005	2.1059e-46	8.8611e-46	3.2304e-50
Lgmn	4.84228e-36	4.11413	0.935	0.369	6.31336e-32	2.28518e-50	4.19541	0.965	0.352	2.97942e-46	4.84228e-36	4.57036e-50
Syngr1	2.51668e-25	1.90274	0.71	0.15	3.28125e-21	3.77162e-50	2.28731	0.8	0.093	4.91744e-46	2.51668e-25	7.54324e-50
Grn	1.44169e-35	2.73035	0.871	0.232	1.87968e-31	5.72851e-50	2.94972	0.871	0.174	7.46883e-46	1.44169e-35	1.1457e-49
Irf5	1.06516e-39	1.85188	0.516	0.02	1.38876e-35	2.31661e-49	1.79325	0.529	0.007	3.0204e-45	1.06516e-39	4.63322e-49
Il21r	5.08385e-49	1.65865	0.5	0	6.62833e-45	4.59964e-35	1.27703	0.365	0.002	5.99701e-31	4.59964e-35	1.01677e-48
Slco2b1	2.03399e-37	2.08585	0.677	0.074	2.65191e-33	9.96265e-49	2.10577	0.706	0.056	1.29893e-44	2.03399e-37	1.99253e-48
Ctsz	2.12068e-38	3.28675	0.952	0.34	2.76494e-34	1.04721e-48	3.1327	0.929	0.271	1.36535e-44	2.12068e-38	2.09441e-48
Lyz2	4.79812e-37	2.54339	0.484	0.017	6.25578e-33	1.58505e-48	2.01294	0.565	0.017	2.06659e-44	4.79812e-37	3.1701e-48
Cd86	5.75405e-41	1.49228	0.419	0	7.50213e-37	1.76828e-48	1.72365	0.494	0.002	2.30548e-44	5.75405e-41	3.53655e-48
Fyb	4.53711e-39	2.0078	0.548	0.03	5.91548e-35	1.83945e-48	2.32565	0.647	0.046	2.39827e-44	4.53711e-39	3.6789e-48
Man2b1	2.53363e-38	2.46527	0.806	0.135	3.30335e-34	2.63077e-48	2.37485	0.824	0.127	3.43e-44	2.53363e-38	5.26154e-48
Ctsd	2.2115e-32	4.58275	0.952	0.584	2.88336e-28	8.31084e-48	4.17532	0.988	0.557	1.08357e-43	2.2115e-32	1.66217e-47
Cd33	2.13879e-47	1.77198	0.484	0	2.78856e-43	4.99122e-46	1.43708	0.459	0	6.50756e-42	4.99122e-46	4.27758e-47
Lst1	8.6655e-46	2.02022	0.484	0.002	1.12981e-41	2.28654e-47	2.21605	0.518	0.01	2.9812e-43	8.6655e-46	4.57309e-47
Lat2	4.49092e-33	1.43412	0.339	0	5.85526e-29	2.94275e-47	1.63428	0.471	0	3.83676e-43	4.49092e-33	5.8855e-47
Klk8	1.98405e-30	1.51462	0.435	0.022	2.5868e-26	2.9639e-47	1.79845	0.518	0.01	3.86433e-43	1.98405e-30	5.9278e-47
Gna15	1.0703e-40	1.40415	0.435	0.002	1.39545e-36	1.86292e-46	1.6237	0.494	0.005	2.42888e-42	1.0703e-40	3.72585e-46
Lyn	4.55735e-41	2.11468	0.645	0.049	5.94188e-37	2.79882e-46	1.8096	0.541	0.017	3.6491e-42	4.55735e-41	5.59764e-46
Cd180	8.8611e-46	1.65671	0.468	0	1.15531e-41	4.59964e-35	1.17196	0.365	0.002	5.99701e-31	4.59964e-35	1.77222e-45
Tgfb1	1.41378e-42	2.51884	0.774	0.096	1.84328e-38	1.03685e-45	2.12374	0.729	0.086	1.35185e-41	1.41378e-42	2.07371e-45
Cd52	1.42885e-45	2.24315	0.484	0.002	1.86294e-41	1.50667e-45	2.02154	0.506	0.01	1.9644e-41	1.50667e-45	2.8577e-45
Ncf1	1.47723e-45	1.82261	0.484	0.002	1.92601e-41	1.38909e-43	1.46622	0.435	0	1.8111e-39	1.38909e-43	2.95446e-45
B2m	1.31411e-31	2.78084	0.935	0.446	1.71334e-27	8.24175e-45	2.92247	0.976	0.421	1.07456e-40	1.31411e-31	1.64835e-44
Rhoh	4.49092e-33	1.39785	0.339	0	5.85526e-29	8.37254e-45	1.55931	0.447	0	1.09161e-40	4.49092e-33	1.67451e-44
Itgb2	5.75405e-41	1.51556	0.419	0	7.50213e-37	8.54753e-45	1.59775	0.471	0.005	1.11443e-40	5.75405e-41	1.70951e-44
Ang	1.48205e-44	1.89293	0.516	0.01	1.9323e-40	2.78367e-24	1.43004	0.4	0.039	3.62935e-20	2.78367e-24	2.9641e-44
Ctsc	1.54704e-44	2.46421	0.677	0.049	2.01704e-40	2.63585e-34	1.79576	0.624	0.083	3.43662e-30	2.63585e-34	3.09409e-44
Tmem173	8.97533e-38	1.6559	0.468	0.012	1.1702e-33	3.02211e-44	1.62425	0.471	0.005	3.94023e-40	8.97533e-38	6.04422e-44
Ecscr	2.09502e-28	2.38103	0.629	0.101	2.73149e-24	3.39187e-44	2.09612	0.706	0.083	4.42232e-40	2.09502e-28	6.78374e-44
Lcp1	3.50554e-44	1.7042	0.5	0.007	4.57052e-40	6.69916e-39	1.64758	0.459	0.015	8.73437e-35	6.69916e-39	7.01108e-44
Ctsh	1.85914e-33	2.10692	0.855	0.172	2.42395e-29	4.22491e-44	2.21927	0.871	0.174	5.50844e-40	1.85914e-33	8.44982e-44
Cst3	3.22505e-29	2.68684	1	0.98	4.20481e-25	9.80629e-44	2.92426	1	0.98	1.27854e-39	3.22505e-29	1.96126e-43
Limd2	2.38618e-28	1.86262	0.645	0.101	3.1111e-24	1.03557e-43	1.96078	0.647	0.059	1.35018e-39	2.38618e-28	2.07115e-43
Vav1	1.62959e-31	1.2699	0.323	0	2.12466e-27	1.38909e-43	1.42607	0.435	0	1.8111e-39	1.62959e-31	2.77819e-43
F11r	6.87129e-33	2.17121	0.661	0.089	8.95879e-29	1.63336e-43	1.95925	0.671	0.068	2.12957e-39	6.87129e-33	3.26672e-43
Tbxas1	7.57157e-30	1.313	0.323	0.002	9.87182e-26	3.05065e-43	1.61565	0.459	0.005	3.97744e-39	7.57157e-30	6.1013e-43
Lrrc25	1.50181e-42	1.7633	0.452	0.002	1.95805e-38	2.27959e-42	1.34561	0.424	0	2.97213e-38	2.27959e-42	3.00361e-42
Rac2	1.55244e-42	1.84927	0.452	0.002	2.02407e-38	4.17631e-42	1.54928	0.447	0.005	5.44507e-38	4.17631e-42	3.10487e-42
Blnk	2.92917e-34	1.48319	0.371	0.002	3.81905e-30	2.27959e-42	1.39315	0.424	0	2.97213e-38	2.92917e-34	4.55918e-42
Adgre1	4.49092e-33	1.55017	0.339	0	5.85526e-29	4.94445e-42	1.70955	0.447	0.005	6.44657e-38	4.49092e-33	9.88889e-42
Hk2	3.1408e-36	1.5125	0.403	0.005	4.09497e-32	3.70052e-41	1.44029	0.412	0	4.82474e-37	3.1408e-36	7.40104e-41
Nckap1l	4.49092e-33	1.33685	0.339	0	5.85526e-29	3.70052e-41	1.3988	0.412	0	4.82474e-37	4.49092e-33	7.40104e-41
Inpp5d	7.48781e-26	1.27985	0.371	0.02	9.7626e-22	4.83286e-41	1.61468	0.494	0.017	6.30109e-37	7.48781e-26	9.66573e-41
Havcr2	3.1487e-31	1.60205	0.339	0.002	4.10528e-27	7.27635e-41	1.58555	0.424	0.002	9.48691e-37	3.1487e-31	1.45527e-40
Clec5a	1.58711e-40	1.4097	0.452	0.005	2.06927e-36	1.00258e-33	1.29486	0.353	0.002	1.30716e-29	1.00258e-33	3.17422e-40
Lyl1	9.09002e-24	1.38995	0.403	0.032	1.18516e-19	4.20538e-40	1.56704	0.506	0.022	5.48298e-36	9.09002e-24	8.41076e-40
Clic1	5.80987e-22	1.87874	0.774	0.239	7.57491e-18	4.99679e-40	2.19075	0.847	0.222	6.51481e-36	5.80987e-22	9.99358e-40
Adora3	1.03168e-26	1.03835	0.29	0.002	1.34511e-22	5.94261e-40	1.33164	0.4	0	7.74798e-36	1.03168e-26	1.18852e-39
Kctd12	9.39714e-33	2.08547	0.565	0.052	1.2252e-28	8.85969e-40	2.02522	0.6	0.054	1.15513e-35	9.39714e-33	1.77194e-39
Tmsb4x	4.96702e-24	1.97222	1	0.835	6.476e-20	1.47353e-39	2.5427	0.988	0.768	1.92118e-35	4.96702e-24	2.94705e-39
Hexa	1.37801e-27	2.42683	0.774	0.219	1.79665e-23	2.13086e-39	2.37906	0.871	0.244	2.77822e-35	1.37801e-27	4.26173e-39
Gpr183	2.24462e-39	1.44686	0.403	0	2.92654e-35	1.7973e-30	1.01209	0.306	0	2.34332e-26	1.7973e-30	4.48924e-39
Samsn1	2.48153e-39	1.65038	0.435	0.005	3.23542e-35	3.99873e-36	1.37756	0.424	0.012	5.21355e-32	3.99873e-36	4.96306e-39
Ifngr1	7.74939e-29	2.50561	0.774	0.209	1.01037e-24	2.74924e-39	2.48317	0.859	0.242	3.58446e-35	7.74939e-29	5.49849e-39
Camk1	6.3229e-19	1.71889	0.758	0.291	8.2438e-15	5.4764e-39	2.02455	0.882	0.249	7.14013e-35	6.3229e-19	1.09528e-38
Pou2f2	1.23115e-38	1.7795	0.468	0.01	1.60517e-34	9.32142e-36	1.4602	0.424	0.012	1.21533e-31	9.32142e-36	2.4623e-38
Ccl9	1.62959e-31	1.65679	0.323	0	2.12466e-27	2.68338e-38	1.61311	0.412	0.005	3.49859e-34	1.62959e-31	5.36675e-38
Gpsm3	9.27263e-18	1.22745	0.371	0.044	1.20897e-13	4.06791e-38	1.67139	0.518	0.032	5.30374e-34	9.27263e-18	8.13582e-38
Cd48	8.6279e-38	1.62533	0.387	0	1.12491e-33	7.73927e-26	0.914975	0.259	0	1.00905e-21	7.73927e-26	1.72558e-37
Hck	8.6279e-38	1.52819	0.387	0	1.12491e-33	7.31645e-34	1.23528	0.353	0.002	9.53919e-30	7.31645e-34	1.72558e-37
Ikzf1	1.48091e-34	1.42224	0.371	0.002	1.93081e-30	1.48407e-37	1.09978	0.376	0	1.93493e-33	1.48091e-34	2.96814e-37
Fermt3	2.46201e-36	1.2787	0.435	0.01	3.20997e-32	1.89509e-37	1.43591	0.4	0.005	2.47081e-33	2.46201e-36	3.79017e-37
Maf	1.00132e-35	1.71715	0.5	0.025	1.30552e-31	2.54998e-37	1.60857	0.494	0.027	3.32467e-33	1.00132e-35	5.09997e-37
Gmfg	3.14113e-31	1.51625	0.355	0.005	4.0954e-27	6.60416e-37	1.5497	0.424	0.01	8.6105e-33	3.14113e-31	1.32083e-36
Cd300a	3.22589e-36	1.53279	0.419	0.007	4.20591e-32	4.46557e-31	1.29501	0.376	0.012	5.82221e-27	4.46557e-31	6.45177e-36
Csf3r	3.74713e-36	1.09711	0.387	0.002	4.8855e-32	1.77783e-32	1.30265	0.341	0.002	2.31794e-28	1.77783e-32	7.49425e-36
Zeb2os	3.35095e-33	1.91918	0.516	0.037	4.36897e-29	5.59268e-36	1.64462	0.529	0.042	7.29174e-32	3.35095e-33	1.11854e-35
Itm2b	1.00073e-22	1.40559	0.984	0.889	1.30475e-18	5.63554e-36	1.48242	1	0.875	7.34762e-32	1.00073e-22	1.12711e-35
Cotl1	5.97167e-32	2.11055	0.79	0.16	7.78586e-28	1.09303e-35	1.99138	0.753	0.149	1.42509e-31	5.97167e-32	2.18605e-35
Sft2d1	1.68025e-19	1.75361	0.758	0.298	2.19071e-15	1.24564e-35	2.01288	0.859	0.262	1.62407e-31	1.68025e-19	2.49128e-35
Cebpa	1.61629e-35	1.66938	0.484	0.022	2.10732e-31	4.49206e-31	1.31371	0.412	0.022	5.85674e-27	4.49206e-31	3.23258e-35
Tnfrsf13b	1.62959e-31	1.40768	0.323	0	2.12466e-27	3.55254e-35	1.16122	0.353	0	4.6318e-31	1.62959e-31	7.10508e-35
Ptprc	7.16462e-27	0.987124	0.274	0	9.34124e-23	4.71295e-35	1.24812	0.365	0.002	6.14474e-31	7.16462e-27	9.4259e-35
Arpc1b	8.33703e-20	1.65595	0.79	0.293	1.08698e-15	5.67162e-35	1.84467	0.859	0.225	7.39465e-31	8.33703e-20	1.13432e-34
Adap2os	7.57272e-24	1.63979	0.565	0.081	9.87331e-20	6.39328e-35	1.68725	0.588	0.059	8.33556e-31	7.57272e-24	1.27866e-34
Ms4a6d	1.41754e-26	0.917843	0.29	0.002	1.84819e-22	9.76337e-35	1.3184	0.365	0.002	1.27295e-30	1.41754e-26	1.95267e-34
Clec4a2	1.22022e-34	1.09432	0.355	0	1.59092e-30	1.64951e-24	0.916895	0.259	0.002	2.15063e-20	1.64951e-24	2.44044e-34
Il10ra	1.22022e-34	1.34575	0.355	0	1.59092e-30	1.7973e-30	0.954301	0.306	0	2.34332e-26	1.7973e-30	2.44044e-34
Ms4a6b	1.22022e-34	1.16619	0.355	0	1.59092e-30	8.15637e-33	1.05531	0.329	0	1.06343e-28	8.15637e-33	2.44044e-34
Anxa3	6.90063e-20	1.56458	0.694	0.172	8.99704e-16	1.08014e-33	1.94254	0.765	0.169	1.40829e-29	6.90063e-20	2.16028e-33
Marcks	9.87805e-24	1.91917	0.694	0.155	1.2879e-19	1.45428e-33	2.09537	0.812	0.22	1.8961e-29	9.87805e-24	2.90857e-33
Itgb5	2.0305e-33	2.12823	0.694	0.099	2.64736e-29	1.21897e-28	1.62703	0.565	0.086	1.5893e-24	1.21897e-28	4.061e-33
Serinc3	5.72408e-22	2.04627	0.871	0.433	7.46306e-18	2.42614e-33	2.13852	0.894	0.377	3.1632e-29	5.72408e-22	4.85228e-33
Spint1	4.49092e-33	1.21766	0.339	0	5.85526e-29	3.80394e-28	0.969107	0.282	0	4.95958e-24	3.80394e-28	8.98183e-33
Hvcn1	4.49092e-33	1.2009	0.339	0	5.85526e-29	1.21694e-31	1.04513	0.318	0	1.58665e-27	1.21694e-31	8.98183e-33
Gpr84	1.62959e-31	1.36032	0.323	0	2.12466e-27	8.15637e-33	1.24498	0.329	0	1.06343e-28	1.62959e-31	1.63127e-32
BC035044	3.72283e-25	0.880257	0.274	0.002	4.85382e-21	8.15637e-33	1.15362	0.329	0	1.06343e-28	3.72283e-25	1.63127e-32
Tifab	4.94748e-25	0.932705	0.274	0.002	6.45053e-21	8.15637e-33	1.1237	0.329	0	1.06343e-28	4.94748e-25	1.63127e-32
0610040J01Rik	4.18661e-25	1.28228	0.29	0.005	5.4585e-21	2.12364e-32	1.2209	0.376	0.01	2.76881e-28	4.18661e-25	4.24729e-32
Arhgdib	1.94023e-29	2.06755	0.661	0.103	2.52967e-25	2.71921e-32	1.79488	0.635	0.095	3.5453e-28	1.94023e-29	5.43841e-32
Rplp1	1.64039e-19	1.71433	0.952	0.828	2.13874e-15	3.0483e-32	1.85669	0.976	0.699	3.97437e-28	1.64039e-19	6.09659e-32
Ctsa	6.31473e-17	1.87682	0.694	0.268	8.23315e-13	3.97408e-32	1.99694	0.812	0.237	5.1814e-28	6.31473e-17	7.94816e-32
Tmem86a	6.04657e-32	2.00724	0.629	0.076	7.88352e-28	5.6752e-22	1.40037	0.471	0.071	7.39932e-18	5.6752e-22	1.20931e-31
Cryba4	3.38557e-25	1.11081	0.274	0.002	4.4141e-21	1.70772e-31	1.30754	0.329	0.002	2.22653e-27	3.38557e-25	3.41545e-31
Pde3b	1.74467e-31	1.25392	0.355	0.005	2.2747e-27	2.26518e-24	1.03111	0.294	0.01	2.95335e-20	2.26518e-24	3.48933e-31
Gp9	2.5954e-31	1.30934	0.339	0.002	3.38389e-27	8.23719e-28	1.11707	0.294	0.002	1.07397e-23	8.23719e-28	5.19081e-31
Ctsb	2.52938e-16	1.65362	0.887	0.665	3.29781e-12	3.231e-31	1.9286	0.941	0.594	4.21258e-27	2.52938e-16	6.46201e-31
Snx5	1.33759e-14	1.54024	0.629	0.236	1.74395e-10	5.63156e-31	1.87771	0.776	0.22	7.34242e-27	1.33759e-14	1.12631e-30
Arl4c	3.51848e-17	1.32333	0.306	0.027	4.58739e-13	5.67616e-31	1.49799	0.447	0.032	7.40058e-27	3.51848e-17	1.13523e-30
Fau	5.73762e-15	1.6736	0.903	0.793	7.48071e-11	8.48317e-31	1.80111	0.988	0.702	1.10604e-26	5.73762e-15	1.69663e-30
Ptafr	2.05787e-28	1.10971	0.29	0	2.68305e-24	1.7973e-30	1.1367	0.306	0	2.34332e-26	2.05787e-28	3.59461e-30
Pla2g15	3.6579e-29	1.81959	0.5	0.042	4.76917e-25	1.82434e-30	1.34114	0.494	0.044	2.37857e-26	3.6579e-29	3.64867e-30
Clta	6.76432e-18	1.4884	0.871	0.52	8.81932e-14	2.54339e-30	1.85073	0.906	0.418	3.31607e-26	6.76432e-18	5.08678e-30
Fam49b	2.75411e-27	2.03595	0.806	0.207	3.59081e-23	2.79599e-30	1.8502	0.765	0.205	3.64541e-26	2.75411e-27	5.59197e-30
Ssh2	1.47745e-15	1.41765	0.435	0.081	1.9263e-11	4.46663e-30	1.7422	0.6	0.098	5.82359e-26	1.47745e-15	8.93325e-30
Psmb8	3.38585e-24	1.51423	0.565	0.086	4.41447e-20	5.75348e-30	1.77558	0.576	0.086	7.50138e-26	3.38585e-24	1.1507e-29
Adrb2	4.11622e-22	1.46968	0.403	0.039	5.36673e-18	6.14817e-30	1.47657	0.471	0.042	8.01598e-26	4.11622e-22	1.22963e-29
Bin1	1.65879e-17	1.32446	0.855	0.281	2.16274e-13	1.21253e-29	1.57979	0.871	0.22	1.5809e-25	1.65879e-17	2.42506e-29
Rps29	1.29765e-20	1.69927	0.968	0.855	1.69188e-16	1.2902e-29	1.84027	0.965	0.826	1.68216e-25	1.29765e-20	2.5804e-29
Junb	3.2105e-13	1.51004	0.468	0.111	4.18585e-09	1.52232e-29	2.53809	0.612	0.108	1.9848e-25	3.2105e-13	3.04464e-29
Slc7a8	1.92617e-29	1.20452	0.371	0.01	2.51134e-25	6.71076e-25	1.09726	0.329	0.015	8.74949e-21	6.71076e-25	3.85233e-29
[truncated: 828 more rows]

## Sheet: Mural conserved markers
Gene_ID	Treated_p_val	Treated_avg_log2FC	Treated_pct.1	Treated_pct.2	Treated_p_val_adj	Control_p_val	Control_avg_log2FC	Control_pct.1	Control_pct.2	Control_p_val_adj	max_pval	min_p_val
[truncated: 1,051 more rows]

[truncated: 2 more sheets: Neuron conserved markers, Oligodendrocyte conserv markers]
